# Supplementary material for: HybridQC: A SNP-Based Quality Control Application for Rapid Hybridity Verification in Diploid Plants
Source: Genes (Basel). 2024 Sep 26;15(10):1252. doi: 10.3390/genes15101252 (PMC11507623; doi:10.3390/genes15101252)
Supplement: Supplementary file 1 [file genes-15-01252-s001.zip]

Archive with 8 entries (8 files):
- S1.HybridQC v1.exe
- S2.Cowpea_Example_data_HybridQC.xlsx
- S3.Cowpea_Example_Output_HybridQC.xlsx
- S4.HybridQC_performance_in_varying_data_sets.xlsx
- S5.Sorghum_data.xlsx
- S6.Maize_data.xlsx
- S7.Sorghum_HybridQC_Results.xlsx
- S8.Maize_HybridQC_Results.xlsx
