# Supplementary material for: HybridQC: A SNP-Based Quality Control Application for Rapid Hybridity Verification in Diploid Plants
Source: Genes (Basel). 2024 Sep 26;15(10):1252. doi: 10.3390/genes15101252 (PMC11507623; doi:10.3390/genes15101252)
Supplement: Supplementary file 1 [file genes-15-01252-s001.zip › S2.Cowpea_Example_data_HybridQC.xlsx]

## Sheet: Data
Sample ID	Sample Name	Type	snpVU00001	snpVU00002	snpVU00003	snpVU00004	snpVU00007	snpVU00008	snpVU00009	snpVU00010	snpVU00011	snpVU00012	snpVU00013	snpVU00014	snpVU00015	snpVU00016	snpVU00017	snpVU00018	snpVU00019	snpVU00024	snpVU00025	snpVU00031	snpVU00032	snpVU00041
P15H10S000080	ITO1	Parent	?	G:G	C:C	C:C	C:C	G:G	A:A	G:G	C:C	C:C	T:T	G:G	C:C	G:G	C:C	G:G	G:G	T:T	G:G	T:T	C:C	C:C
P16H03S000024	ITO2	Parent	G:G	A:A	C:C	C:C	C:C	A:A	C:C	T:T	T:T	A:A	T:T	G:G	C:C	G:G	C:C	G:G	T:T	T:T	C:C	C:C	T:T	C:C
P01A01S000001	[ITO1/ITO2]-1	F1	G:G	G:G	C:C	C:C	T:T	G:G	A:A	G:G	C:C	C:C	T:T	G:G	?	G:G	C:C	G:G	G:G	T:T	G:G	Uncallable	C:C	C:C
P01A02S000009	[ITO1/ITO2]-2	F1	G:G	G:G	C:C	C:C	T:T	G:G	A:A	G:G	C:C	C:C	T:T	G:G	C:C	G:G	C:C	G:G	G:G	T:T	G:G	T:T	C:C	C:C
P01A03S000017	[ITO1/ITO2]-3	F1	G:G	G:A	C:C	C:C	C:C	G:A	C:A	G:G	C:T	C:A	T:T	G:G	C:C	G:G	C:C	G:G	G:T	T:T	G:C	C:T	C:T	C:C
P01A04S000025	[ITO1/ITO2]-4	F1	G:G	G:A	C:C	C:C	C:C	G:A	G:A	G:G	C:T	C:A	T:T	G:G	C:C	G:G	C:C	G:G	G:T	T:T	G:C	C:T	C:T	C:C
P01A05S000033	[ITO1/ITO2]-5	F1	G:G	G:A	C:C	C:C	C:C	G:A	C:A	G:G	C:T	C:A	T:T	G:G	C:C	G:G	C:C	G:G	G:T	T:T	G:C	C:T	C:T	C:C
P01A06S000041	[ITO1/ITO2]-6	F1	G:G	G:A	C:C	C:C	C:C	G:A	C:A	G:G	C:T	C:A	T:T	G:G	C:C	G:G	C:C	G:G	G:T	T:T	G:C	C:T	C:T	C:C
P01A07S000049	[ITO1/ITO2]-7	F1	G:G	G:A	C:C	C:C	C:C	G:A	C:A	G:G	C:T	C:A	T:T	G:G	C:C	G:G	C:C	G:G	G:T	T:T	G:C	C:T	C:T	C:C
P15H10S000080	ITO3	Parent	G:G	G:A	C:C	C:C	C:C	G:G	A:A	G:G	C:C	C:C	T:T	G:G	C:C	G:G	C:C	G:G	G:G	T:T	G:G	T:T	C:C	C:C
P16H04S000032	ITO4	Parent	C:C	A:A	T:T	T:T	C:C	G:G	A:A	T:T	T:T	C:C	A:A	A:A	C:C	A:A	C:C	G:G	T:T	T:T	C:C	C:C	T:T	C:C
P01A08S000057	[ITO3/ITO4]-1	F1	G:C	A:A	C:T	C:C	C:T	A:A	C:A	G:T	C:C	A:A	T:A	G:A	C:C	G:G	G:C	G:A	G:T	T:T	C:C	T:T	C:C	C:T
P01A09S000065	[ITO3/ITO4]-2	F1	G:C	A:A	C:T	C:C	C:T	A:A	C:A	G:T	C:C	A:A	T:A	G:A	C:C	G:G	G:C	G:A	G:T	T:T	C:C	T:T	C:C	C:T
P01A10S000073	[ITO3/ITO4]-3	F1	G:C	A:A	C:T	C:T	C:T	G:A	A:A	G:T	C:T	C:A	T:A	G:A	C:C	G:A	C:C	G:A	G:T	T:T	C:C	C:T	C:T	C:T
P01A11S000081	[ITO3/ITO4]-4	F1	G:C	A:A	C:T	C:T	C:T	G:A	A:A	G:T	C:T	C:A	T:A	G:A	C:C	G:A	C:C	G:A	G:T	T:T	C:C	C:T	C:T	C:T
P01A12S000089	[ITO3/ITO4]-5	F1	G:C	G:A	C:T	C:T	C:T	G:A	A:A	G:T	C:T	C:C	T:A	G:A	C:C	G:A	C:C	G:G	G:T	T:T	G:C	C:T	C:T	C:C
P01B01S000002	[ITO3/ITO4]-6	F1	G:C	G:A	C:T	C:T	C:T	G:A	A:A	G:T	C:T	C:C	T:A	G:A	C:C	G:A	C:C	G:G	G:T	T:T	G:C	C:T	C:T	C:C
P01B02S000010	[ITO3/ITO4]-7	F1	G:C	G:A	C:T	C:T	C:C	G:A	A:A	G:T	C:T	C:C	T:A	G:A	C:C	G:A	C:C	G:G	G:T	T:T	G:C	C:T	C:T	C:C
P01B03S000018	[ITO3/ITO4]-8	F1	?	G:A	C:T	C:T	C:C	G:G	A:A	G:T	C:T	C:C	T:A	G:A	C:C	G:A	C:C	G:G	G:T	T:T	G:C	C:T	C:T	C:C
P01B04S000026	[ITO3/ITO4]-9	F1	G:C	G:A	C:T	C:T	C:T	G:G	A:A	G:T	C:T	C:C	T:A	G:A	C:C	G:A	C:C	G:G	G:T	T:T	G:C	C:T	C:T	C:C
P01B05S000034	[ITO3/ITO4]-10	F1	G:C	G:A	C:T	C:T	C:T	G:G	A:A	G:T	C:T	C:C	T:A	G:A	C:C	G:A	C:C	G:G	G:T	T:T	G:C	C:T	C:T	C:C
P15H10S000080	ITO5	Parent	G:G	G:A	C:C	C:T	C:C	G:G	G:G	G:G	C:C	C:C	T:T	G:G	C:C	G:G	C:C	G:G	G:G	T:T	G:G	G:G	G:G	C:C
P16D10S000076	ITO6	Parent	C:C	G:G	C:C	C:C	C:C	G:G	G:G	G:G	C:C	C:C	T:T	A:A	C:C	G:G	G:G	G:G	T:T	T:T	C:C	C:C	C:C	T:T
P01B06S000042	[ITO5/ITO6]-1	F1	G:C	G:G	C:C	C:C	C:C	G:A	C:A	G:T	C:T	C:C	T:T	G:A	C:C	G:G	G:C	G:G	G:T	T:T	G:C	C:T	C:T	C:T
P01B07S000050	[ITO5/ITO6]-2	F1	G:C	G:G	C:C	C:C	C:C	G:A	C:A	G:T	C:T	C:C	T:T	G:A	C:C	G:G	G:C	G:G	G:T	T:T	G:C	C:T	C:T	C:T
P01B08S000058	[ITO5/ITO6]-3	F1	G:C	G:G	C:C	C:C	C:T	G:A	C:A	G:T	C:T	C:A	T:A	G:G	C:T	G:G	C:C	G:G	G:G	T:T	G:C	T:T	C:C	C:C
P01B09S000066	[ITO5/ITO6]-4	F1	G:C	G:G	C:C	C:C	C:T	G:A	C:A	G:T	C:T	C:A	T:A	G:G	C:T	G:G	C:C	G:G	G:G	T:T	G:C	T:T	C:C	C:C
P01B10S000074	[ITO5/ITO6]-5	F1	G:C	G:A	C:C	C:C	C:T	G:A	C:A	G:T	C:T	C:C	T:T	G:A	C:C	G:G	G:C	G:G	G:T	T:T	G:C	C:T	C:T	C:T
P01B11S000082	[ITO5/ITO6]-6	F1	G:C	G:A	C:C	C:C	C:T	G:A	C:A	G:T	C:T	C:C	T:T	G:A	C:C	G:G	G:C	G:G	G:T	T:T	G:C	C:T	C:T	C:T
P01B12S000090	[ITO5/ITO6]-7	F1	G:C	G:G	C:T	C:C	C:T	G:G	A:A	G:T	C:C	C:A	T:T	G:G	C:C	G:G	G:C	G:G	G:T	T:T	G:C	C:T	C:T	C:T
P01C01S000003	[ITO5/ITO6]-8	F1	G:C	G:G	C:T	C:C	C:T	G:G	A:A	G:T	C:C	C:A	T:T	G:G	C:C	G:G	G:C	G:G	G:T	T:T	G:C	C:T	C:T	C:T
P01C02S000011	[ITO5/ITO6]-9	F1	G:C	G:G	C:C	C:C	C:C	G:A	C:A	G:T	C:T	C:C	T:T	G:A	C:C	G:G	G:C	G:G	G:T	T:T	G:C	C:T	C:T	C:T
P01C03S000019	[ITO5/ITO6]-10	F1	G:C	G:G	C:C	C:C	C:C	G:A	C:A	G:T	C:T	C:C	T:T	G:A	C:C	G:G	G:C	G:G	G:T	T:T	G:C	C:T	C:T	C:T
P01C04S000027	[ITO5/ITO6]-11	F1	G:G	G:G	C:C	C:C	C:C	G:G	A:A	G:G	C:C	C:C	T:T	G:G	C:C	G:G	C:C	G:G	G:G	T:T	G:G	T:T	C:C	C:C
P01C05S000035	[ITO5/ITO6]-12	F1	G:C	G:A	C:C	C:C	C:C	G:A	C:A	G:T	C:T	C:C	Uncallable	G:A	C:C	G:G	G:C	G:G	G:T	T:T	G:C	C:T	C:T	C:T
P01C06S000043	[ITO5/ITO6]-13	F1	G:C	G:A	C:C	C:C	C:C	G:A	C:A	G:T	C:T	C:C	T:T	G:A	C:C	G:G	G:C	G:G	G:T	T:T	G:C	C:T	C:T	C:T
P15H10S000080	ITO7	Parent	G:G	G:G	C:C	C:C	C:C	G:G	A:A	G:G	C:C	C:C	T:T	G:G	C:C	G:G	C:C	G:G	G:G	T:T	G:G	T:T	C:C	C:C
P16D12S000092	ITO8	Parent	C:C	G:G	C:C	C:C	C:T	A:A	C:A	T:T	T:T	C:C	A:T	G:G	T:T	G:G	C:C	G:G	G:G	T:T	C:C	T:T	C:C	C:C
P01C07S000051	[ITO7/ITO8]-1	F1	G:C	G:G	C:C	C:C	C:C	G:A	C:A	G:T	C:C	C:A	T:A	G:G	C:T	G:G	C:C	G:G	G:G	T:T	G:C	T:T	C:C	C:C
P01C08S000059	[ITO7/ITO8]-2	F1	G:C	G:G	C:C	C:C	C:C	G:A	C:A	G:T	C:C	C:A	T:A	G:G	C:T	G:G	C:C	G:G	G:G	T:T	G:C	T:T	C:C	C:C
P01C09S000067	[ITO7/ITO8]-3	F1	G:C	G:G	C:T	C:C	C:C	A:A	C:C	G:T	C:C	A:A	A:A	G:G	C:T	G:G	C:C	G:G	G:T	T:T	C:C	T:T	C:C	C:C
P01C10S000075	[ITO7/ITO8]-4	F1	G:C	G:G	C:C	C:C	C:T	?	C:A	G:T	C:C	C:A	T:A	G:G	C:T	G:G	C:C	G:G	G:G	T:T	G:C	T:T	C:C	C:C
P01C11S000083	[ITO7/ITO8]-5	F1	G:G	G:G	C:C	C:C	T:T	G:G	A:A	G:G	C:C	C:C	T:T	G:G	C:C	G:G	C:C	G:G	G:G	T:T	G:G	T:T	C:C	C:C
P01C12S000091	[ITO7/ITO8]-6	F1	G:C	G:G	C:C	C:C	C:T	G:A	C:A	G:T	C:C	C:A	T:A	G:G	C:T	G:G	C:C	G:G	G:G	T:T	G:C	T:T	C:C	C:C
P01D01S000004	[ITO7/ITO8]-7	F1	G:C	G:G	C:C	C:C	C:T	G:A	C:A	G:T	C:C	C:A	T:A	G:G	C:T	G:G	C:C	G:G	G:G	T:T	G:C	T:T	C:C	C:C
P01D02S000012	[ITO7/ITO8]-8	F1	G:C	G:G	C:C	C:C	C:T	G:A	C:A	G:T	C:C	C:A	T:A	G:G	C:T	G:G	C:C	G:G	G:G	T:T	G:C	T:T	C:C	C:C
P01D03S000020	[ITO7/ITO8]-9	F1	G:C	G:G	C:C	C:C	C:T	G:A	C:A	G:T	C:C	C:A	T:A	G:G	C:T	G:G	C:C	G:G	G:G	T:T	G:C	T:T	C:C	C:C
P01D04S000028	[ITO7/ITO8]-10	F1	G:C	G:G	C:C	C:C	C:T	G:A	C:A	G:T	C:C	C:A	T:A	G:G	C:T	G:G	C:C	G:G	G:G	T:T	G:C	T:T	C:C	C:C
P01D05S000036	[ITO7/ITO8]-11	F1	G:C	G:G	C:C	C:C	C:C	G:A	C:A	G:T	C:T	C:A	T:A	G:G	C:C	G:G	C:C	G:G	G:G	T:T	G:C	T:T	C:C	C:C
P01D06S000044	[ITO7/ITO8]-12	F1	G:C	G:G	C:C	C:C	C:C	G:A	C:A	G:T	C:T	C:A	T:A	G:G	C:C	G:G	C:C	G:G	G:G	T:T	G:C	T:T	C:C	C:C
P01D07S000052	[ITO7/ITO8]-13	F1	G:C	G:G	C:C	C:C	C:T	G:A	C:A	G:T	C:T	C:A	T:A	G:G	C:C	G:G	C:C	G:G	G:G	T:T	G:C	T:T	C:C	C:C
P01D08S000060	[ITO7/ITO8]-14	F1	G:C	G:G	C:C	C:C	C:T	G:A	C:A	G:T	C:T	C:A	T:A	G:G	C:C	G:G	C:C	G:G	G:G	T:T	G:C	T:T	C:C	C:C
P01D09S000068	[ITO7/ITO8]-15	F1	G:C	G:G	C:C	C:C	C:C	G:A	C:A	G:T	C:T	C:A	T:A	G:G	C:T	G:G	C:C	G:G	G:G	T:T	G:C	T:T	C:C	C:C
P01D10S000076	[ITO7/ITO8]-16	F1	G:C	G:G	C:C	C:C	C:C	G:A	C:A	G:T	C:T	C:A	T:A	G:G	C:T	G:G	C:C	G:G	G:G	T:T	G:C	T:T	C:C	C:C
P01D11S000084	[ITO7/ITO8]-17	F1	G:C	G:G	C:C	C:C	C:C	G:A	C:A	G:T	C:T	C:C	T:A	G:G	C:T	G:G	C:C	G:G	G:G	T:T	G:C	T:T	C:C	C:C
P01D12S000092	[ITO7/ITO8]-18	F1	G:C	G:G	C:C	C:C	C:C	G:A	C:A	G:T	C:T	C:C	T:A	G:G	C:T	G:G	C:C	G:G	G:G	T:T	G:C	T:T	C:C	C:C
P01E01S000005	[ITO7/ITO8]-19	F1	G:C	G:G	C:C	C:C	C:T	G:A	C:A	G:T	C:T	C:C	T:A	G:G	C:T	G:G	C:C	G:G	G:G	T:T	G:C	T:T	C:C	C:C
P01E02S000013	[ITO7/ITO8]-20	F1	G:C	G:G	C:C	C:C	C:T	G:A	C:A	G:T	C:T	C:C	T:A	G:G	C:T	G:G	C:C	G:G	G:G	T:T	G:C	T:T	C:C	C:C
P01E03S000021	[ITO7/ITO8]-21	F1	G:C	G:G	C:C	C:C	C:C	G:A	C:A	G:T	C:T	C:C	T:A	G:G	C:T	G:G	C:C	G:G	G:G	T:T	G:C	T:T	C:C	C:C
P01E04S000029	[ITO7/ITO8]-22	F1	G:C	G:G	C:C	C:C	C:C	G:A	C:A	G:T	C:T	C:C	T:A	G:G	C:T	G:G	C:C	G:G	G:G	T:T	G:C	T:T	C:C	C:C
P01E05S000037	[ITO7/ITO8]-23	F1	G:C	G:G	C:C	C:C	C:T	G:A	C:A	G:T	C:C	C:A	T:A	G:G	C:C	G:G	C:C	G:G	G:G	T:T	G:C	T:T	C:C	C:C
P01E06S000045	[ITO7/ITO8]-24	F1	G:C	G:G	C:C	C:C	C:T	G:A	C:A	G:T	C:T	C:A	T:A	G:G	C:C	G:G	C:C	G:G	G:G	T:T	G:C	T:T	C:C	C:C
P01E07S000053	[ITO7/ITO8]-25	F1	G:C	G:G	C:C	C:C	C:T	G:A	C:A	G:T	C:T	C:A	T:A	G:G	C:T	G:G	C:C	G:G	G:G	T:T	G:C	T:T	C:C	C:C
P01E08S000061	[ITO7/ITO8]-26	F1	G:C	G:G	C:C	C:C	C:T	G:A	C:A	G:T	C:T	C:A	T:A	G:G	C:T	G:G	C:C	G:G	G:G	T:T	G:C	T:T	C:C	C:C
P01E09S000069	[ITO7/ITO8]-27	F1	G:C	G:G	C:C	C:C	C:T	G:A	C:A	G:T	C:T	C:C	T:A	G:G	C:T	G:G	C:C	G:G	G:G	T:T	G:C	T:T	C:C	C:C
P01E10S000077	[ITO7/ITO8]-28	F1	G:C	G:G	C:C	C:C	C:T	G:A	C:A	G:T	C:T	C:C	T:A	G:G	C:T	G:G	C:C	G:G	G:G	T:T	G:C	T:T	C:C	C:C
P01E11S000085	[ITO7/ITO8]-29	F1	G:C	G:G	C:C	C:C	C:C	G:A	C:A	G:T	C:T	C:C	T:A	G:G	C:T	G:G	C:C	G:G	G:G	T:T	G:C	T:T	C:C	C:C
P15H10S000080	ITO9	Parent	G:G	G:G	C:T	C:C	C:C	G:G	A:A	G:G	C:C	C:C	T:T	G:G	C:C	G:G	C:C	G:G	G:G	T:T	G:G	T:T	C:C	C:C
P16E02S000013	ITO10	Parent	C:C	G:G	T:T	C:C	C:C	G:G	C:C	T:T	C:C	A:A	A:A	A:A	C:C	G:G	G:G	G:G	T:T	T:T	C:C	C:C	T:T	C:C
P01E12S000093	[ITO9/ITO10]-1	F1	G:C	G:G	C:T	C:C	C:C	G:A	C:A	G:T	C:C	C:A	T:A	G:A	C:C	G:G	G:C	G:G	G:T	T:T	G:C	T:T	C:C	C:C
P01F01S000006	[ITO9/ITO10]-2	F1	G:C	G:G	C:T	C:C	C:C	G:A	C:A	G:T	C:C	C:A	T:A	G:A	C:C	G:G	G:C	G:G	G:T	T:T	G:C	T:T	C:C	C:C
P01F02S000014	[ITO9/ITO10]-3	F1	G:C	G:G	C:T	C:C	C:C	G:A	C:A	G:T	C:C	C:A	T:A	G:A	C:C	G:G	G:C	G:G	G:T	T:T	G:C	T:T	C:C	C:C
P01F03S000022	[ITO9/ITO10]-4	F1	G:C	G:G	C:T	C:C	C:C	G:A	C:A	G:T	C:C	C:A	T:A	G:A	C:C	G:G	G:C	G:G	G:T	T:T	G:C	T:T	C:C	C:C
P01F04S000030	[ITO9/ITO10]-5	F1	G:C	G:G	C:C	C:C	C:T	G:G	C:A	G:G	C:C	C:A	T:T	G:A	C:C	G:G	C:C	G:G	G:T	T:T	G:C	T:T	C:C	C:T
P01F05S000038	[ITO9/ITO10]-6	F1	G:C	G:G	C:C	C:C	C:T	G:G	C:A	G:G	C:C	C:A	T:T	G:A	C:C	G:G	C:C	G:G	G:T	T:T	G:C	T:T	C:C	C:T
P01F06S000046	[ITO9/ITO10]-7	F1	G:C	G:G	C:T	C:C	C:T	G:G	C:A	G:T	C:C	C:A	T:A	G:A	C:C	G:G	G:C	G:G	G:T	T:T	G:C	C:T	C:T	C:C
P01F07S000054	[ITO9/ITO10]-8	F1	G:C	G:G	C:T	C:C	C:T	G:G	C:A	G:T	C:C	C:A	T:A	G:A	C:C	G:G	G:C	G:G	G:T	T:T	G:C	C:T	C:T	C:C
P01F08S000062	[ITO9/ITO10]-9	F1	G:C	G:A	C:T	C:C	C:T	A:A	C:A	G:T	C:C	A:A	T:A	G:A	C:C	G:G	G:C	G:A	G:T	T:T	C:C	T:T	C:C	C:T
P01F09S000070	[ITO9/ITO10]-10	F1	G:C	G:A	C:T	C:C	C:T	A:A	C:A	G:T	C:C	A:A	T:A	G:A	C:C	G:G	G:C	G:A	G:T	T:T	C:C	T:T	C:C	C:T
P01F10S000078	[ITO9/ITO10]-11	F1	G:G	G:G	C:C	C:C	T:T	G:G	A:A	G:G	C:C	C:C	T:T	G:G	C:C	G:G	C:C	G:G	G:G	T:T	G:G	T:T	C:C	C:C
P01F11S000086	[ITO9/ITO10]-12	F1	G:G	G:G	C:C	C:C	T:T	G:G	A:A	G:G	C:C	C:C	T:T	G:G	C:C	G:G	C:C	G:G	G:G	T:T	G:G	T:T	C:C	C:C
P15H10S000080	ITO11	Parent	G:G	G:G	C:C	C:C	C:C	G:G	A:A	G:G	C:C	C:C	T:T	G:G	C:C	G:G	C:C	G:G	G:G	T:T	G:G	T:T	C:C	C:C
P16E04S000029	ITO12	Parent	G:G	G:G	C:C	C:C	C:C	G:G	C:C	G:G	C:C	A:A	T:T	A:A	C:C	G:G	C:C	A:A	T:T	T:T	G:G	T:T	C:C	C:C
P01F12S000094	[ITO11/ITO12]-1	F1	G:G	G:G	C:T	C:C	C:C	G:A	A:A	G:G	C:C	C:C	T:T	G:G	C:C	G:G	C:C	G:G	G:T	T:T	G:G	C:T	C:T	C:C
P01G01S000007	[ITO11/ITO12]-2	F1	G:G	G:G	C:T	C:C	C:C	G:A	A:A	G:G	C:C	C:C	T:T	G:G	C:C	G:G	C:C	G:G	G:T	T:T	G:G	C:T	C:T	C:C
P01G02S000015	[ITO11/ITO12]-3	F1	G:G	G:A	C:T	C:C	C:T	A:A	A:A	G:G	C:C	C:A	T:T	G:G	C:C	G:G	C:C	G:A	G:T	T:T	G:C	C:T	C:T	C:T
P01G03S000023	[ITO11/ITO12]-4	F1	G:G	G:G	C:T	C:C	C:T	G:A	A:A	G:G	C:C	C:C	T:T	G:G	C:C	G:G	C:C	G:G	G:T	T:T	G:G	C:T	C:T	C:C
P01G04S000031	[ITO11/ITO12]-5	F1	G:C	G:G	C:T	C:C	C:C	G:A	A:A	G:T	C:C	C:A	T:T	G:G	C:C	G:G	C:C	G:G	G:T	T:T	G:C	T:T	C:C	C:T
P01G05S000039	[ITO11/ITO12]-6	F1	G:C	G:G	C:T	C:C	C:C	G:A	A:A	G:T	C:C	C:A	T:T	G:G	C:C	G:G	C:C	G:G	G:T	T:T	G:C	T:T	C:C	C:T
P01G06S000047	[ITO11/ITO12]-7	F1	G:C	G:G	C:T	C:C	C:C	G:A	A:A	G:T	C:C	C:A	T:T	G:G	C:C	G:G	C:C	G:G	G:T	T:T	G:C	T:T	C:C	C:T
P01G07S000055	[ITO11/ITO12]-8	F1	G:G	G:G	C:C	C:C	C:C	G:G	C:A	G:G	C:C	C:A	T:T	G:A	C:C	G:G	C:C	G:A	G:T	T:T	G:G	T:T	C:C	C:C
P01G08S000063	[ITO11/ITO12]-9	F1	G:G	G:G	C:C	C:C	C:C	G:G	C:A	G:G	C:C	C:A	T:T	G:A	C:C	G:G	C:C	G:A	G:T	T:T	G:G	T:T	C:C	C:C
P01G09S000071	[ITO11/ITO12]-10	F1	G:C	G:G	C:T	C:C	C:C	G:A	A:A	G:T	C:C	C:A	T:T	G:G	C:C	G:G	C:C	G:G	G:T	T:T	G:C	T:T	C:C	C:T
P01G10S000079	[ITO11/ITO12]-11	F1	G:C	G:G	C:T	C:C	C:C	G:A	A:A	G:T	C:C	C:A	T:T	G:G	C:C	G:G	C:C	G:G	G:T	T:T	G:C	T:T	C:C	C:T
P01G11S000087	[ITO11/ITO12]-12	F1	G:C	G:G	C:T	C:C	C:C	G:A	A:A	G:T	C:C	C:A	T:T	G:G	C:C	G:G	C:C	G:G	G:T	T:T	G:C	T:T	C:C	C:T
P01G12S000095	[ITO11/ITO12]-13	F1	G:C	G:G	C:T	C:C	C:C	G:A	A:A	G:T	C:C	C:A	T:T	Uncallable	C:C	G:G	C:C	G:G	G:T	T:T	G:C	T:T	C:C	C:T
P01H01S000008	[ITO11/ITO12]-14	F1	G:C	G:G	C:T	C:C	C:C	G:A	A:A	G:T	C:C	C:A	T:T	G:G	C:C	G:G	C:C	G:G	G:T	T:T	G:C	T:T	C:C	C:T
P01H02S000016	[ITO11/ITO12]-15	F1	G:C	G:G	C:T	C:C	C:C	G:A	A:A	G:T	C:C	C:A	T:T	G:G	C:C	G:G	C:C	G:G	G:T	T:T	G:C	T:T	C:C	C:T
P01H03S000024	[ITO11/ITO12]-16	F1	G:C	G:G	C:T	C:C	C:C	G:A	A:A	G:T	C:C	C:A	T:T	G:G	C:C	G:G	C:C	G:G	G:T	T:T	G:C	T:T	C:C	C:T
P01H04S000032	[ITO11/ITO12]-17	F1	G:C	G:G	C:T	C:C	C:T	G:A	A:A	G:T	C:C	C:A	T:T	G:G	C:C	G:G	C:C	G:G	G:T	T:T	G:C	T:T	C:C	C:T
P01H05S000040	[ITO11/ITO12]-18	F1	G:C	G:G	C:T	C:C	C:T	G:A	A:A	G:T	C:C	C:A	T:T	G:G	C:C	G:G	C:C	G:G	G:T	T:T	G:C	T:T	C:C	C:T
P01H06S000048	[ITO11/ITO12]-19	F1	G:C	G:G	C:T	C:C	C:T	G:A	A:A	G:T	C:C	C:A	T:T	G:G	C:C	G:G	C:C	G:G	G:T	T:T	G:C	T:T	C:C	C:T
P01H07S000056	[ITO11/ITO12]-20	F1	G:C	G:G	C:T	C:C	C:T	G:A	A:A	G:T	C:C	C:A	T:T	G:G	C:C	G:G	C:C	G:G	G:T	T:T	G:C	T:T	C:C	C:T
P15H10S000080	ITO13	Parent	G:G	G:G	C:C	C:C	C:C	G:G	A:A	G:G	G:G	C:C	T:T	G:G	C:C	G:G	C:C	G:G	G:G	T:T	G:G	T:T	C:C	C:C
P16E06S000045	ITO14	Parent	C:C	A:A	T:T	T:T	C:C	G:G	A:A	T:T	T:T	A:A	T:T	G:G	C:C	G:G	C:C	A:A	G:G	T:T	C:C	C:C	T:T	C:C
P01H08S000064	[ITO13/ITO14]-1	F1	G:G	G:G	C:C	C:C	T:T	G:G	A:A	G:G	C:C	C:C	T:T	G:G	C:C	G:G	C:C	G:G	G:G	T:T	G:G	T:T	C:C	C:C
P01H09S000072	[ITO13/ITO14]-2	F1	G:G	G:G	C:C	C:C	T:T	G:G	A:A	G:G	C:C	C:C	T:T	G:G	C:C	G:G	C:C	G:G	G:G	T:T	G:G	T:T	C:C	C:C
P01H10S000080	[ITO13/ITO14]-3	F1	G:G	G:G	C:C	C:C	T:T	G:G	A:A	G:G	C:C	C:C	T:T	G:G	C:C	G:G	C:C	G:G	G:G	T:T	G:G	T:T	C:C	C:C
P02A01S000001	[ITO13/ITO14]-4	F1	G:C	G:A	C:T	C:T	C:T	G:G	A:A	G:T	C:T	C:A	T:T	G:G	C:C	G:G	C:C	G:A	G:G	T:T	G:C	C:T	C:T	C:C
P02A02S000009	[ITO13/ITO14]-5	F1	G:C	G:A	C:T	C:T	C:T	G:G	A:A	G:T	C:T	C:A	T:T	G:G	C:C	G:G	C:C	G:A	G:G	T:T	G:C	C:T	C:T	C:C
P02A03S000017	[ITO13/ITO14]-6	F1	G:C	G:A	C:T	C:T	C:C	G:G	A:A	G:T	C:T	C:A	T:T	G:G	C:C	G:G	C:C	G:A	G:G	T:T	G:C	C:T	C:T	C:C
P02A04S000025	[ITO13/ITO14]-7	F1	G:C	G:A	C:T	C:T	C:C	G:G	A:A	G:T	C:T	C:A	T:T	G:G	C:C	G:G	C:C	G:A	G:G	T:T	G:C	C:T	C:T	C:C
P02A05S000033	[ITO13/ITO14]-8	F1	G:C	G:A	C:T	C:T	C:T	G:G	A:A	G:T	C:T	C:A	T:T	G:G	C:C	G:G	C:C	G:A	G:G	T:T	G:C	C:T	C:T	C:C
P02A06S000041	[ITO13/ITO14]-9	F1	G:C	G:A	C:T	C:T	C:T	G:G	A:A	G:T	C:T	C:A	T:T	G:G	C:C	G:G	C:C	G:A	G:G	T:T	G:C	C:T	C:T	C:C
P02A07S000049	[ITO13/ITO14]-10	F1	G:C	G:A	C:T	C:T	C:T	G:G	A:A	G:T	C:T	C:A	T:T	G:G	C:C	G:G	C:C	G:A	G:G	T:T	G:C	C:T	C:T	C:C
P02A08S000057	[ITO13/ITO14]-11	F1	G:C	G:A	C:T	C:T	C:C	G:G	A:A	G:T	C:T	C:A	T:T	G:G	C:C	G:G	C:C	G:A	G:G	T:T	G:C	C:T	C:T	C:C
P02A09S000065	[ITO13/ITO14]-12	F1	G:C	G:A	C:T	C:T	C:C	G:G	A:A	G:T	C:T	C:A	T:T	G:G	C:C	G:G	C:C	G:A	G:G	T:T	G:C	C:T	C:T	C:C
P02A10S000073	[ITO13/ITO14]-13	F1	G:C	G:A	C:T	C:T	C:C	G:G	A:A	G:T	C:T	C:A	T:T	G:G	C:C	G:G	C:C	G:A	G:G	T:T	G:C	C:T	C:T	C:C
P02A11S000081	[ITO13/ITO14]-14	F1	G:C	G:A	C:T	C:T	C:C	G:G	A:A	G:T	C:T	C:A	T:T	G:G	C:C	G:G	C:C	G:A	G:G	T:T	G:C	C:T	C:T	C:C
P02A12S000089	[ITO13/ITO14]-15	F1	G:C	G:A	C:T	C:T	C:C	G:G	A:A	G:T	C:T	C:A	T:T	G:G	C:C	G:G	C:C	G:A	G:G	T:T	G:C	C:T	C:T	C:C
P15H10S000080	ITO15	Parent	G:G	G:G	C:C	C:C	C:C	?	A:A	G:G	C:C	C:C	T:T	G:G	C:C	G:G	C:C	G:G	G:G	T:T	G:G	T:T	C:C	C:C
P16E08S000061	ITO16	Parent	C:C	A:A	T:T	T:T	C:C	G:G	A:A	T:T	T:T	C:C	T:T	G:G	C:C	A:A	C:C	A:A	G:G	T:T	C:C	C:C	T:T	C:C
P02B01S000002	[ITO15/ITO16]-1	F1	G:C	G:A	C:T	C:T	C:C	G:G	?	G:T	C:T	C:C	T:T	G:G	C:C	G:A	C:C	G:A	G:G	T:T	G:C	C:T	C:T	C:C
P02B02S000010	[ITO15/ITO16]-2	F1	G:C	G:A	C:T	C:T	C:C	G:G	A:A	G:T	C:T	C:C	T:T	Uncallable	C:C	G:A	C:C	G:A	G:G	T:T	G:C	C:T	C:T	C:C
P02B03S000018	[ITO15/ITO16]-3	F1	G:C	G:A	C:T	C:T	C:C	G:G	A:A	G:T	C:T	C:C	T:T	G:G	C:C	G:A	C:C	G:A	G:G	T:T	G:C	C:T	C:T	C:C
P02B04S000026	[ITO15/ITO16]-4	F1	G:C	G:A	C:T	C:T	C:C	G:G	A:A	G:T	C:T	C:C	T:T	G:G	C:C	G:A	C:C	G:A	G:G	T:T	G:C	C:T	C:T	C:C
P02B05S000034	[ITO15/ITO16]-5	F1	G:C	G:G	C:T	C:C	C:C	G:G	A:A	G:T	C:C	C:A	T:T	G:G	C:C	G:G	G:C	G:G	G:T	T:T	G:C	C:T	C:T	C:T
P02B06S000042	[ITO15/ITO16]-6	F1	G:C	G:G	C:T	C:C	C:C	G:G	A:A	G:T	C:C	C:A	T:T	G:G	C:C	G:G	G:C	G:G	G:T	T:T	G:C	C:T	C:T	C:T
P02B07S000050	[ITO15/ITO16]-7	F1	G:C	G:A	C:T	C:C	C:T	G:A	A:A	G:T	C:C	A:A	T:T	G:G	C:C	G:G	G:C	G:A	G:T	T:T	C:C	C:T	C:T	T:T
P02B08S000058	[ITO15/ITO16]-8	F1	G:C	G:A	C:T	C:C	C:T	G:A	A:A	G:T	C:C	A:A	T:T	G:G	C:C	G:G	G:C	G:A	G:T	T:T	C:C	C:T	C:T	T:T
P02B09S000066	[ITO15/ITO16]-9	F1	G:C	A:A	C:T	C:T	C:T	G:A	A:A	G:T	C:T	C:A	T:T	G:G	C:C	G:A	C:C	A:A	G:G	T:T	C:C	C:T	C:T	C:T
P02B10S000074	[ITO15/ITO16]-10	F1	G:C	A:A	C:T	C:T	C:T	G:A	A:A	G:T	C:T	C:A	T:T	G:G	C:C	G:A	C:C	A:A	G:G	T:T	C:C	C:T	C:T	C:T
P02B11S000082	[ITO15/ITO16]-11	F1	G:C	G:G	C:T	C:C	C:T	G:A	A:A	G:T	C:C	C:A	T:T	G:G	C:C	G:G	C:C	G:G	G:T	T:T	G:C	T:T	C:C	C:T
P02B12S000090	[ITO15/ITO16]-12	F1	G:C	G:G	C:T	C:C	C:T	G:A	A:A	G:T	C:C	C:A	T:T	G:G	C:C	G:G	C:C	G:G	G:T	T:T	G:C	T:T	C:C	C:T
P02C01S000003	[ITO15/ITO16]-13	F1	G:C	G:A	C:T	C:T	C:C	G:G	A:A	G:T	C:T	C:C	T:T	G:G	C:C	G:A	C:C	G:A	G:G	T:T	G:C	C:T	C:T	C:C
P02C02S000011	[ITO15/ITO16]-14	F1	G:C	G:A	C:T	C:T	C:C	G:G	A:A	G:T	C:T	C:C	T:T	G:G	C:C	G:A	C:C	G:A	G:G	T:T	G:C	C:T	C:T	C:C
P02C03S000019	[ITO15/ITO16]-15	F1	G:C	A:A	C:T	C:T	C:T	G:A	A:A	G:T	C:T	C:A	T:T	G:G	C:C	G:A	C:C	A:A	G:G	T:T	C:C	C:T	C:T	C:T
P02C04S000027	[ITO15/ITO16]-16	F1	G:C	A:A	C:T	C:T	C:T	G:A	A:A	G:T	C:T	C:A	T:T	G:G	C:C	G:A	C:C	A:A	G:G	T:T	C:C	C:T	C:T	C:T
P02C05S000035	[ITO15/ITO16]-17	F1	G:C	G:A	C:T	C:T	C:C	G:A	A:A	G:T	C:T	C:C	T:A	G:A	C:C	G:A	C:C	G:G	G:T	T:T	G:C	C:T	C:T	C:C
P02C06S000043	[ITO15/ITO16]-18	F1	G:C	G:A	C:T	C:T	C:C	G:A	A:A	G:T	C:T	C:C	T:A	G:A	C:C	G:A	C:C	G:G	G:T	T:T	G:C	C:T	C:T	C:C
P15H10S000080	ITO17	Parent	G:G	G:G	Uncallable	C:C	C:C	G:G	G:G	G:G	C:C	C:C	T:T	G:G	C:C	G:G	C:C	G:G	G:G	T:T	G:G	T:T	C:C	C:C
P16E10S000077	ITO18	Parent	C:C	G:G	T:T	C:C	C:C	A:A	A:A	Uncallable	C:C	C:C	T:T	G:G	C:C	A:A	G:G	G:G	T:T	T:T	C:C	T:T	C:C	C:C
P02C07S000051	[ITO17/ITO18]-1	F1	G:C	G:G	C:T	C:C	C:T	G:A	C:A	G:T	C:C	C:C	T:T	G:G	C:C	G:A	G:C	G:G	G:T	T:T	G:C	T:T	C:C	C:C
P02C08S000059	[ITO17/ITO18]-2	F1	G:C	G:G	C:T	C:C	C:T	G:A	C:A	G:T	C:C	C:C	T:T	G:G	C:C	G:A	G:C	G:G	G:T	T:T	G:C	T:T	C:C	C:C
P02C09S000067	[ITO17/ITO18]-3	F1	G:C	G:G	C:T	C:C	C:C	G:A	C:A	G:T	C:C	C:C	T:T	G:G	C:C	G:A	G:C	G:G	G:T	T:T	G:C	T:T	C:C	C:C
P02C10S000075	[ITO17/ITO18]-4	F1	G:C	G:G	C:T	C:C	C:C	G:A	C:A	G:T	C:C	C:C	T:T	G:G	C:C	G:A	G:C	G:G	G:T	T:T	G:C	T:T	C:C	C:C
P02C11S000083	[ITO17/ITO18]-5	F1	G:C	G:G	C:T	C:C	C:T	G:A	C:A	G:T	C:C	C:C	T:T	G:G	C:C	G:A	G:C	G:G	G:T	T:T	G:C	T:T	C:C	C:C
P02C12S000091	[ITO17/ITO18]-6	F1	G:C	G:G	C:T	C:C	C:T	G:A	C:A	G:T	C:C	C:C	T:T	G:G	C:C	G:A	G:C	G:G	G:T	T:T	G:C	T:T	C:C	C:C
P02D01S000004	[ITO17/ITO18]-7	F1	G:C	G:G	C:T	C:C	C:C	G:A	A:A	G:T	C:C	C:C	T:T	G:A	C:C	G:G	C:C	G:G	G:T	T:T	G:C	T:T	C:C	C:C
P02D02S000012	[ITO17/ITO18]-8	F1	G:C	G:G	C:T	C:C	C:C	G:A	A:A	G:T	C:C	C:C	T:T	G:A	C:C	G:G	C:C	G:G	G:T	T:T	G:C	T:T	C:C	C:C
P02D03S000020	[ITO17/ITO18]-9	F1	G:C	G:G	C:T	C:C	C:C	G:A	C:A	G:T	C:C	C:C	T:T	G:G	C:C	G:A	G:C	G:G	G:T	T:T	G:C	T:T	C:C	C:C
P02D04S000028	[ITO17/ITO18]-10	F1	G:C	G:G	C:T	C:C	C:T	G:A	C:A	G:T	C:C	C:C	T:T	G:G	C:C	G:A	G:C	G:G	G:T	T:T	G:C	T:T	C:C	C:C
P02D05S000036	[ITO17/ITO18]-11	F1	G:C	G:G	C:T	C:C	C:T	G:A	C:A	G:T	C:C	C:C	T:T	G:G	C:C	G:A	G:C	G:G	G:T	T:T	G:C	T:T	C:C	C:C
P02D06S000044	[ITO17/ITO18]-12	F1	G:C	G:G	C:T	C:C	C:C	G:A	C:A	G:T	C:C	C:C	T:T	G:G	C:C	G:A	G:C	G:G	G:T	T:T	G:C	T:T	C:C	C:C
P02D07S000052	[ITO17/ITO18]-13	F1	G:C	G:G	C:T	C:C	C:C	G:A	C:A	G:T	C:C	C:C	T:T	G:G	C:C	G:A	G:C	G:G	G:T	T:T	G:C	T:T	C:C	C:C
P02D08S000060	[ITO17/ITO18]-14	F1	G:C	G:G	C:T	C:C	C:C	G:A	C:A	G:T	C:C	C:C	T:T	G:G	C:C	G:A	G:C	G:G	G:T	T:T	G:C	T:T	C:C	C:C
P02D09S000068	[ITO17/ITO18]-15	F1	G:C	G:G	C:T	C:C	C:C	G:A	C:A	G:T	C:C	C:C	T:T	G:G	C:C	G:A	G:C	G:G	G:T	T:T	?	T:T	C:C	C:C
P02D10S000076	[ITO17/ITO18]-16	F1	G:C	G:G	C:T	C:C	C:T	G:A	C:A	G:T	C:C	C:C	T:T	G:G	C:C	G:A	G:C	G:G	G:T	T:T	G:C	T:T	C:C	C:C
P02D11S000084	[ITO17/ITO18]-17	F1	G:C	G:G	C:T	C:C	C:T	G:A	C:A	G:T	C:C	C:C	T:T	G:G	C:C	G:A	G:C	G:G	G:T	T:T	G:C	T:T	C:C	C:C
P02D12S000092	[ITO17/ITO18]-18	F1	G:C	G:G	C:T	C:C	C:T	G:A	C:A	G:T	C:C	C:C	T:T	G:G	C:C	G:A	G:C	G:G	G:T	T:T	G:C	T:T	C:C	C:C
P02E01S000005	[ITO17/ITO18]-19	F1	G:C	G:G	C:T	C:C	C:T	G:A	C:A	G:T	C:C	C:C	T:T	G:G	C:C	G:A	G:C	G:G	G:T	T:T	G:C	T:T	C:C	C:C
P02E02S000013	[ITO17/ITO18]-20	F1	G:C	G:G	C:T	C:C	C:T	G:A	C:A	G:T	C:C	C:C	T:T	G:G	C:C	G:A	G:C	G:G	G:T	T:T	G:C	T:T	C:C	C:C
P16A02S000009	ITO19	Parent	G:G	A:A	?	C:C	T:T	G:G	A:A	G:G	?	C:C	T:T	?	C:C	G:G	C:C	A:A	G:G	T:T	G:G	T:T	C:C	C:C
P16A06S000041	ITO20	Parent	C:C	G:G	T:T	C:C	C:C	A:A	A:A	T:T	T:T	A:A	T:T	?	C:C	G:G	C:C	G:G	T:T	T:T	C:C	C:C	T:T	T:T
P02E03S000021	[ITO19/ITO20]-1	F1	G:C	G:A	C:T	C:C	C:T	G:A	A:A	G:T	C:T	C:A	T:T	G:A	C:C	G:G	C:C	G:A	G:T	T:T	G:C	C:T	C:T	C:T
P02E04S000029	[ITO19/ITO20]-2	F1	G:C	G:A	C:T	C:C	C:T	G:A	A:A	G:T	C:T	C:A	T:T	G:A	C:C	G:G	C:C	G:A	G:T	T:T	G:C	C:T	C:T	C:T
P02E05S000037	[ITO19/ITO20]-3	F1	G:C	G:A	C:T	C:C	C:T	G:A	A:A	G:T	C:T	A:A	T:T	G:A	C:C	G:G	C:C	G:A	G:T	T:T	G:C	C:T	C:T	C:T
P02E06S000045	[ITO19/ITO20]-4	F1	G:C	G:A	C:T	C:C	C:T	G:A	A:A	G:T	C:T	A:A	T:T	G:A	C:C	G:G	C:C	G:A	G:T	T:T	G:C	C:T	C:T	C:T
P02E07S000053	[ITO19/ITO20]-5	F1	G:C	G:A	C:T	C:C	C:T	G:A	A:A	G:T	C:T	A:A	T:T	G:A	C:C	G:G	C:C	G:A	G:T	T:T	G:C	C:T	C:T	C:T
P02E08S000061	[ITO19/ITO20]-6	F1	G:C	G:A	C:T	C:C	C:T	G:A	A:A	G:T	C:T	A:A	T:T	G:A	C:C	G:G	C:C	G:A	G:T	T:T	G:C	C:T	C:T	C:T
P02E09S000069	[ITO19/ITO20]-7	F1	G:C	G:A	C:T	C:C	C:T	G:A	A:A	G:T	C:T	A:A	T:T	G:A	C:C	G:G	C:C	G:A	G:T	T:T	G:C	C:T	C:T	C:T
P02E10S000077	[ITO19/ITO20]-8	F1	G:C	G:A	C:T	C:C	C:T	G:A	A:A	G:T	C:T	A:A	T:T	G:A	C:C	G:G	C:C	G:A	G:T	T:T	G:C	C:T	C:T	C:T
P02E11S000085	[ITO19/ITO20]-9	F1	G:C	G:A	C:T	C:C	C:T	G:A	A:A	G:T	C:T	A:A	T:T	G:A	C:C	G:G	C:C	G:A	G:T	T:T	G:C	C:T	C:T	C:T
P02E12S000093	[ITO19/ITO20]-10	F1	G:C	G:A	C:T	C:C	C:T	G:A	A:A	G:T	C:T	A:A	T:T	G:A	C:C	G:G	C:C	G:A	G:T	T:T	G:C	C:T	C:T	C:T
P16A02S000009	ITO21	Parent	G:G	A:A	C:C	C:C	T:T	G:G	A:A	G:G	C:C	C:C	T:T	G:G	C:C	G:G	C:C	A:A	G:G	T:T	G:G	T:T	C:C	C:C
P16A08S000057	ITO22	Parent	C:C	G:G	C:C	C:C	C:C	A:A	A:A	T:T	T:T	A:A	T:T	A:A	C:C	G:G	C:C	G:G	T:T	T:T	C:C	C:C	T:T	T:T
P02F01S000006	[ITO21/ITO22]-1	F1	G:C	A:A	C:T	C:C	C:T	G:A	A:A	G:T	C:T	C:A	T:T	G:A	C:C	G:G	C:C	G:A	G:T	T:T	G:C	C:T	C:T	C:T
P02F02S000014	[ITO21/ITO22]-2	F1	G:C	A:A	C:T	C:C	C:T	G:A	A:A	G:T	C:T	C:A	T:T	G:A	C:C	G:G	C:C	G:A	G:T	T:T	G:C	C:T	C:T	C:T
P02F03S000022	[ITO21/ITO22]-3	F1	G:C	A:A	C:T	C:C	C:T	G:A	A:A	G:T	C:T	C:A	T:T	G:A	C:C	G:G	Uncallable	G:A	G:T	T:T	G:C	C:T	C:T	C:T
P02F04S000030	[ITO21/ITO22]-4	F1	G:C	A:A	C:T	C:C	C:T	G:A	A:A	G:T	C:T	C:A	T:T	G:A	C:C	G:G	C:C	G:A	G:T	T:T	G:C	C:T	C:T	C:T
P02F05S000038	[ITO21/ITO22]-5	F1	G:C	A:A	C:T	C:C	C:C	G:A	C:A	T:T	C:T	C:A	T:T	G:A	C:C	G:G	C:C	G:A	G:T	T:T	G:C	C:T	C:T	C:T
P02F06S000046	[ITO21/ITO22]-6	F1	G:C	A:A	C:T	C:C	C:T	G:A	A:A	G:T	C:T	C:C	T:T	G:A	C:C	G:G	C:C	G:A	G:T	T:T	G:C	C:T	C:T	C:T
P02F07S000054	[ITO21/ITO22]-7	F1	G:C	A:A	C:T	C:C	C:T	G:A	A:A	G:T	C:T	C:C	T:T	G:A	C:C	G:G	C:C	G:A	G:T	T:T	G:C	C:T	C:T	C:T
P02F08S000062	[ITO21/ITO22]-8	F1	G:C	A:A	C:T	C:C	C:T	G:A	A:A	G:T	C:T	A:A	T:T	G:A	C:C	G:G	C:C	G:A	G:T	T:T	G:C	C:T	C:T	C:T
P02F09S000070	[ITO21/ITO22]-9	F1	G:C	A:A	C:T	C:C	C:T	G:A	A:A	G:T	C:T	C:A	T:T	G:A	C:C	G:G	C:C	G:A	G:T	T:T	G:C	C:T	C:T	C:T
P02F10S000078	[ITO21/ITO22]-10	F1	G:C	G:A	C:T	C:T	C:T	G:A	C:A	G:G	C:C	A:A	T:T	G:A	C:C	G:G	G:C	G:A	G:T	T:T	G:C	T:T	C:C	C:C
P02F11S000086	[ITO21/ITO22]-11	F1	G:C	G:A	C:T	C:T	C:T	G:A	C:A	G:G	C:C	A:A	T:T	G:A	C:C	G:G	G:C	G:A	G:T	T:T	G:C	T:T	C:C	C:C
P02F12S000094	[ITO21/ITO22]-12	F1	G:C	G:A	C:T	C:T	C:T	G:A	C:A	G:G	C:C	A:A	T:T	G:A	C:C	G:G	G:C	G:A	G:T	T:T	G:C	T:T	C:C	C:C
P16A02S000009	ITO23	Parent	Uncallable	A:A	C:C	C:C	T:T	G:G	A:A	G:G	C:C	C:C	T:T	G:G	C:C	G:G	C:C	A:A	G:G	T:T	G:G	T:T	C:C	C:C
P16A10S000073	ITO24	Parent	C:C	Uncallable	T:T	C:C	Uncallable	A:A	C:C	T:T	C:C	C:C	A:A	G:G	C:C	G:G	C:C	G:G	T:T	T:T	G:G	T:T	C:C	C:C
P02G01S000007	[ITO23/ITO24]-1	F1	G:C	A:A	C:T	C:C	C:T	G:A	C:A	G:T	C:C	C:A	T:A	G:G	C:C	G:G	C:C	G:A	G:G	T:T	G:C	T:T	C:C	C:C
P02G02S000015	[ITO23/ITO24]-2	F1	G:C	A:A	C:T	C:C	?	G:A	C:A	G:T	C:C	C:A	T:A	G:G	C:C	G:G	C:C	G:A	G:G	T:T	G:C	T:T	C:C	C:C
P02G03S000023	[ITO23/ITO24]-3	F1	G:C	A:A	C:T	C:C	C:T	G:A	C:A	G:T	C:C	C:C	T:A	G:G	C:C	G:G	C:C	G:A	G:T	T:T	G:G	T:T	C:C	C:C
P02G04S000031	[ITO23/ITO24]-4	F1	G:C	G:A	C:T	C:C	C:T	G:A	C:A	G:T	C:C	C:C	T:T	G:G	C:C	G:G	C:C	G:A	G:T	T:T	G:C	T:T	C:C	C:T
P02G05S000039	[ITO23/ITO24]-5	F1	G:C	G:A	C:T	C:C	C:T	G:A	C:A	G:T	C:C	C:C	T:T	G:G	C:C	G:G	C:C	G:A	G:T	T:T	G:C	T:T	C:C	C:T
P02G06S000047	[ITO23/ITO24]-6	F1	G:C	A:A	C:T	C:C	C:T	G:A	C:A	G:T	C:C	C:C	T:A	G:G	C:C	G:G	C:C	G:A	G:T	T:T	G:G	T:T	C:C	C:C
P02G07S000055	[ITO23/ITO24]-7	F1	G:C	A:A	C:T	C:C	C:T	G:A	C:A	G:T	C:C	C:C	T:A	G:G	C:C	G:G	C:C	G:A	G:T	T:T	G:G	T:T	C:C	C:C
P02G08S000063	[ITO23/ITO24]-8	F1	G:C	A:A	C:T	C:C	C:T	G:A	C:A	G:T	C:C	C:A	T:A	G:G	C:C	G:G	C:C	G:A	G:T	T:T	G:G	T:T	C:C	C:C
P02G09S000071	[ITO23/ITO24]-9	F1	G:C	A:A	C:T	C:C	C:T	G:A	C:A	G:T	C:C	C:A	T:A	G:G	C:C	G:G	C:C	G:A	G:T	T:T	G:G	T:T	C:C	C:C
P02G10S000079	[ITO23/ITO24]-10	F1	G:C	A:A	C:T	C:C	C:T	G:A	C:A	G:T	C:C	C:C	T:A	G:G	C:C	G:G	C:C	G:A	G:T	T:T	G:G	T:T	C:C	C:C
P02G11S000087	[ITO23/ITO24]-11	F1	G:C	A:A	C:T	C:C	C:T	G:A	C:A	G:T	C:C	C:C	T:A	G:G	C:C	G:G	C:C	G:A	G:T	T:T	G:G	T:T	C:C	C:C
P02G12S000095	[ITO23/ITO24]-12	F1	G:C	A:A	C:T	C:C	C:T	G:A	C:A	G:T	C:C	C:C	T:A	G:G	C:C	G:G	C:C	G:A	G:T	T:T	G:G	T:T	C:C	C:C
P02H01S000008	[ITO23/ITO24]-13	F1	G:C	A:A	C:T	C:C	C:T	G:A	C:A	G:T	C:C	C:C	T:A	G:G	C:C	G:G	C:C	G:A	G:T	T:T	G:G	T:T	C:C	C:C
P16A02S000009	ITO25	Parent	G:C	A:A	C:C	C:C	T:T	G:G	A:A	G:G	C:C	C:C	T:T	G:G	C:C	G:G	C:C	A:A	G:G	T:T	G:G	T:T	C:C	C:C
P16B10S000074	ITO26	Parent	G:C	A:A	T:T	C:C	T:T	A:A	C:C	T:T	C:C	C:C	A:A	A:A	C:C	A:A	C:C	G:G	G:G	T:T	C:C	T:T	C:C	C:C
P02H02S000016	[ITO25/ITO26]-1	F1	G:C	A:A	C:T	C:T	C:T	G:A	A:A	G:T	C:C	C:A	T:A	G:A	C:C	G:G	C:C	G:A	G:G	T:T	G:C	T:T	C:C	C:T
P02H03S000024	[ITO25/ITO26]-2	F1	G:C	A:A	C:T	C:T	C:T	G:A	A:A	G:T	C:C	C:A	Uncallable	G:A	C:C	G:G	C:C	G:A	G:G	T:T	G:C	T:T	C:C	C:T
P02H04S000032	[ITO25/ITO26]-3	F1	G:C	A:A	C:T	C:C	T:T	G:A	C:A	G:T	C:C	C:A	T:A	G:G	C:C	G:G	C:C	G:A	G:G	T:T	G:C	T:T	C:C	C:C
P02H05S000040	[ITO25/ITO26]-4	F1	G:C	A:A	C:T	C:C	T:T	G:A	C:A	G:T	C:C	C:A	T:A	G:G	C:C	G:G	C:C	G:A	G:G	T:T	G:C	T:T	C:C	C:C
P02H06S000048	[ITO25/ITO26]-5	F1	C:C	A:A	T:T	C:C	T:T	A:A	Uncallable	Uncallable	C:C	C:C	A:A	G:G	C:C	G:G	C:C	G:A	G:G	T:T	G:C	T:T	C:C	C:C
P02H07S000056	[ITO25/ITO26]-6	F1	C:C	A:A	T:T	C:C	T:T	A:A	C:C	T:T	C:C	C:C	A:A	G:G	C:C	G:G	C:C	G:A	G:G	T:T	G:C	T:T	C:C	C:C
P02H08S000064	[ITO25/ITO26]-7	F1	G:C	A:A	C:T	C:C	T:T	G:A	C:A	G:T	C:C	C:A	T:A	G:G	C:C	G:G	C:C	G:A	G:G	T:T	G:C	T:T	C:C	C:C
P02H09S000072	[ITO25/ITO26]-8	F1	G:C	A:A	C:T	C:C	T:T	G:A	C:A	G:T	C:C	C:A	T:A	G:G	C:C	G:G	C:C	G:A	G:G	T:T	G:C	T:T	C:C	C:C
P02H10S000080	[ITO25/ITO26]-9	F1	G:C	A:A	C:T	C:C	T:T	G:A	C:A	G:T	C:C	C:A	T:A	G:G	C:C	G:G	C:C	G:A	G:G	T:T	G:C	T:T	C:C	C:C
P03A01S000001	[ITO25/ITO26]-10	F1	G:C	A:A	C:T	C:C	T:T	G:A	C:A	G:T	C:C	C:A	T:A	G:A	C:C	G:G	C:C	G:A	G:G	T:T	G:C	T:T	C:C	C:C
P03A02S000009	[ITO25/ITO26]-11	F1	G:C	A:A	C:T	C:C	T:T	G:A	C:A	G:T	C:C	C:A	T:A	G:G	C:C	G:G	C:C	G:A	G:G	T:T	G:C	T:T	C:C	C:C
P03A03S000017	[ITO25/ITO26]-12	F1	G:C	A:A	C:T	C:C	T:T	G:A	C:A	G:T	C:C	C:A	T:A	G:G	C:C	G:G	C:C	G:A	G:G	T:T	G:C	T:T	C:C	C:C
P03A04S000025	[ITO25/ITO26]-13	F1	G:C	A:A	C:T	C:C	T:T	G:A	C:A	G:T	C:C	C:A	T:A	G:G	C:C	G:G	C:C	G:A	G:G	T:T	G:C	T:T	C:C	C:C
P03A05S000033	[ITO25/ITO26]-14	F1	G:C	A:A	C:T	C:C	T:T	G:A	C:A	G:T	C:C	C:A	T:A	G:G	C:C	G:G	C:C	G:A	G:G	T:T	G:C	T:T	C:C	C:C
P03A06S000041	[ITO25/ITO26]-15	F1	G:G	A:A	C:T	C:C	T:T	G:A	C:A	G:T	C:C	C:A	T:A	G:A	C:C	G:A	C:C	G:A	G:G	T:T	G:C	T:T	C:C	C:C
P03A07S000049	[ITO25/ITO26]-16	F1	G:G	A:A	C:T	C:C	T:T	G:A	C:A	G:T	C:C	C:A	T:A	G:A	C:C	G:A	C:C	G:A	G:G	T:T	G:C	T:T	C:C	C:C
P03A08S000057	[ITO25/ITO26]-17	F1	G:C	G:A	C:T	C:C	T:T	G:A	A:A	G:G	C:C	C:C	T:T	G:A	C:C	G:G	C:C	G:A	G:G	T:T	G:C	T:T	C:C	C:C
P03A09S000065	[ITO25/ITO26]-18	F1	G:C	G:A	C:T	C:C	T:T	G:A	A:A	G:G	C:C	C:C	T:T	G:A	C:C	G:G	C:C	G:A	G:G	T:T	G:C	T:T	C:C	C:C
P03A10S000073	[ITO25/ITO26]-19	F1	G:G	A:A	C:T	C:C	T:T	G:A	C:A	G:T	C:C	C:A	T:A	G:A	C:C	G:A	C:C	G:A	G:G	T:T	G:C	T:T	C:C	C:C
P03A11S000081	[ITO25/ITO26]-20	F1	G:G	A:A	C:T	C:C	T:T	G:A	C:A	G:T	C:C	C:A	T:A	G:A	C:C	G:A	C:C	G:A	G:G	T:T	G:C	T:T	C:C	C:C
P16A02S000009	ITO27	Parent	G:G	A:A	C:C	C:C	T:T	G:G	A:A	G:G	C:C	C:C	T:T	G:G	C:C	G:G	C:C	A:A	G:G	T:T	G:G	T:T	C:C	C:C
P16C06S000043	ITO28	Parent	G:G	G:G	T:T	C:C	C:C	A:A	A:A	G:G	C:C	C:C	T:T	G:G	C:C	G:G	C:C	G:G	T:T	T:T	G:G	C:C	T:T	C:C
P03A12S000089	[ITO27/ITO28]-1	F1	G:C	G:A	T:T	C:C	C:T	A:A	C:A	G:T	C:C	C:C	T:T	G:G	C:C	G:G	C:C	G:G	T:T	T:T	G:G	C:T	C:T	C:C
P03B01S000002	[ITO27/ITO28]-2	F1	G:G	G:A	C:T	C:C	C:T	G:A	A:A	G:G	C:C	C:C	T:T	G:G	C:C	G:G	C:C	G:A	G:T	T:T	G:G	C:T	C:T	C:C
P03B02S000010	[ITO27/ITO28]-3	F1	G:G	G:A	C:T	C:C	C:T	G:A	A:A	G:G	C:C	C:C	T:T	G:G	C:C	G:G	C:C	G:A	G:T	T:T	G:G	C:T	C:T	C:C
P03B03S000018	[ITO27/ITO28]-4	F1	G:G	A:A	C:T	C:C	T:T	G:A	C:A	G:T	C:C	C:C	T:A	G:A	C:C	G:A	C:C	G:A	G:G	T:T	G:C	T:T	C:C	C:C
P03B04S000026	[ITO27/ITO28]-5	F1	G:G	A:A	C:T	C:C	T:T	G:A	C:A	G:T	C:C	C:C	T:A	G:A	C:C	G:A	C:C	G:A	G:G	T:T	G:C	T:T	C:C	C:C
P03B05S000034	[ITO27/ITO28]-6	F1	G:G	G:A	C:T	C:C	C:T	G:A	A:A	G:G	C:C	C:A	T:T	G:G	C:C	G:G	C:C	G:A	G:T	T:T	G:G	C:T	C:T	C:C
P03B06S000042	[ITO27/ITO28]-7	F1	G:G	G:A	C:T	C:C	C:T	G:A	A:A	G:G	C:C	C:A	T:T	G:G	C:C	G:G	C:C	G:A	G:T	T:T	G:G	C:T	C:T	C:C
P03B07S000050	[ITO27/ITO28]-8	F1	G:G	G:A	C:T	C:C	C:T	G:A	A:A	G:G	C:C	C:C	T:T	G:G	C:C	G:G	C:C	G:A	G:T	T:T	G:G	C:T	C:T	C:C
P03B08S000058	[ITO27/ITO28]-9	F1	G:G	G:A	C:T	C:C	C:T	G:A	A:A	G:G	C:C	C:C	T:T	G:G	C:C	G:G	C:C	G:A	G:T	T:T	G:G	C:T	C:T	C:C
P16A02S000009	ITO29	Parent	G:G	A:A	C:C	C:C	T:T	G:G	A:A	G:G	C:C	C:C	T:T	G:G	C:C	G:G	C:C	A:A	G:G	T:T	G:G	T:T	C:C	C:C
P16C10S000075	ITO30	Parent	C:C	G:G	C:C	C:C	C:C	A:A	A:A	T:T	C:C	A:A	A:A	G:G	C:C	G:G	C:C	G:G	T:T	T:T	C:C	T:T	C:C	T:T
P03B09S000066	[ITO29/ITO30]-1	F1	G:C	G:A	C:C	C:C	C:T	G:G	C:A	G:G	C:C	A:A	T:T	G:A	C:C	G:G	C:C	G:A	G:T	T:T	G:C	T:T	C:C	C:C
P03B10S000074	[ITO29/ITO30]-2	F1	G:G	A:A	C:C	C:C	T:T	G:G	A:A	G:G	C:C	A:A	T:T	G:G	C:C	G:G	C:C	A:A	G:G	T:T	G:G	T:T	C:C	C:C
P03B11S000082	[ITO29/ITO30]-3	F1	G:C	G:A	C:C	C:C	C:T	G:G	C:A	G:G	C:C	A:A	T:T	?	C:C	G:G	C:C	G:A	G:T	T:T	G:C	T:T	C:C	C:C
P03B12S000090	[ITO29/ITO30]-4	F1	G:C	G:A	C:C	C:C	C:T	G:G	C:A	G:G	C:C	A:A	T:T	G:A	C:C	G:G	C:C	G:A	G:T	T:T	G:C	T:T	C:C	C:C
P03C01S000003	[ITO29/ITO30]-5	F1	G:C	A:A	C:T	C:T	C:T	G:G	A:A	G:T	C:T	C:C	T:A	G:A	C:C	G:A	C:C	Uncallable	G:T	T:T	G:C	C:T	?	C:C
P03C02S000011	[ITO29/ITO30]-6	F1	G:C	A:A	C:T	C:T	C:T	G:G	A:A	G:T	C:T	C:C	T:A	G:A	C:C	G:A	C:C	G:A	G:T	T:T	G:C	C:T	C:T	C:C
P03C03S000019	[ITO29/ITO30]-7	F1	G:G	G:A	C:C	C:C	T:T	G:G	C:A	G:G	C:T	C:A	T:A	G:A	C:C	G:G	G:C	G:A	G:G	T:T	G:C	T:T	C:C	C:C
P03C04S000027	[ITO29/ITO30]-8	F1	G:G	G:A	C:C	C:C	T:T	G:G	C:A	G:G	C:T	C:A	T:A	G:A	C:C	G:G	G:C	G:A	G:G	T:T	G:C	T:T	C:C	C:C
P16A02S000009	ITO31	Parent	G:G	A:A	C:C	C:C	T:T	G:G	A:A	G:G	C:C	C:C	T:T	G:G	C:C	G:G	C:C	A:A	G:G	T:T	G:G	T:T	C:C	C:C
P16C12S000091	ITO32	Parent	C:C	G:A	T:T	C:T	C:T	G:A	A:A	G:T	C:T	C:A	T:A	G:A	C:C	G:A	C:C	G:G	G:T	T:T	C:C	C:T	C:T	C:C
P03C05S000035	[ITO31/ITO32]-1	F1	G:C	A:A	C:T	C:T	C:T	G:G	A:A	G:T	C:T	C:C	T:A	G:A	C:C	G:A	C:C	G:A	G:T	T:T	G:C	C:T	C:T	C:C
P03C06S000043	[ITO31/ITO32]-2	F1	G:C	A:A	C:T	C:T	C:T	G:G	A:A	G:T	C:T	C:C	T:A	G:A	C:C	G:A	C:C	G:A	G:T	T:T	G:C	C:T	C:T	C:C
P03C07S000051	[ITO31/ITO32]-3	F1	G:C	A:A	C:T	C:T	C:T	G:G	A:A	G:T	C:T	C:C	T:A	G:A	C:C	G:A	C:C	G:A	G:T	T:T	G:C	C:T	C:T	C:C
P03C08S000059	[ITO31/ITO32]-4	F1	G:G	A:A	C:C	C:C	T:T	G:G	A:A	G:G	C:C	C:C	T:T	G:G	C:C	G:G	C:C	A:A	G:G	T:T	G:G	T:T	C:C	C:C
P03C09S000067	[ITO31/ITO32]-5	F1	G:G	A:A	C:C	C:C	T:T	G:G	A:A	G:G	C:C	C:C	T:T	G:G	C:C	G:G	C:C	A:A	G:G	T:T	G:G	T:T	C:C	C:C
P03C10S000075	[ITO31/ITO32]-6	F1	G:C	A:A	C:T	C:T	C:T	G:G	A:A	G:T	C:T	C:C	T:A	G:A	C:C	G:A	C:C	G:A	G:T	T:T	G:C	C:T	C:T	C:C
P03C11S000083	[ITO31/ITO32]-7	F1	G:C	A:A	C:T	C:T	C:T	G:G	A:A	G:T	C:T	C:C	T:A	G:A	C:C	G:A	C:C	G:A	G:T	T:T	G:C	C:T	C:T	C:C
P03C12S000091	[ITO31/ITO32]-8	F1	G:C	A:A	C:T	C:T	C:T	G:G	A:A	G:T	C:T	C:C	T:A	G:A	C:C	G:A	C:C	G:A	G:T	T:T	G:C	C:T	C:T	C:C
P03D01S000004	[ITO31/ITO32]-9	F1	G:C	A:A	C:T	C:T	C:T	G:G	A:A	G:T	C:T	C:C	T:A	G:A	C:C	G:A	C:C	G:A	G:T	T:T	G:C	C:T	C:T	C:C
P03D02S000012	[ITO31/ITO32]-10	F1	G:C	A:A	C:T	C:T	C:T	G:G	A:A	G:T	C:T	C:C	T:A	G:A	C:C	G:A	C:C	G:A	G:T	T:T	G:C	C:T	C:T	C:C
P16A02S000009	ITO33	Parent	G:G	A:A	C:C	C:C	T:T	G:G	A:A	G:G	C:C	C:C	T:T	G:G	C:C	G:G	C:C	A:A	G:G	T:T	G:G	T:T	C:C	C:C
P16D02S000012	ITO34	Parent	C:C	G:G	T:T	C:C	C:C	A:A	A:A	G:G	C:C	A:A	T:T	G:G	C:C	G:G	C:C	G:G	G:G	T:T	C:C	T:T	C:C	C:C
P03D03S000020	[ITO33/ITO34]-1	F1	G:G	A:A	C:C	C:C	T:T	G:G	A:A	G:G	C:C	A:A	T:T	G:G	C:C	G:G	C:C	A:A	G:G	T:T	G:G	T:T	C:C	C:C
P03D04S000028	[ITO33/ITO34]-2	F1	G:G	A:A	C:C	C:C	T:T	G:G	A:A	G:G	C:C	A:A	T:T	G:G	C:C	G:G	C:C	A:A	G:G	T:T	G:G	T:T	C:C	C:C
P03D05S000036	[ITO33/ITO34]-3	F1	G:G	A:A	C:C	C:C	T:T	G:G	A:A	G:G	C:C	A:A	T:T	G:G	C:C	G:G	C:C	A:A	G:G	T:T	G:G	T:T	C:C	C:C
P03D06S000044	[ITO33/ITO34]-4	F1	G:G	G:A	C:T	C:C	C:T	G:A	A:A	G:G	C:C	C:A	T:T	G:G	C:C	G:G	C:C	G:A	G:T	T:T	G:G	C:T	C:T	C:C
P03D07S000052	[ITO33/ITO34]-5	F1	G:G	G:A	C:T	C:C	C:T	G:A	A:A	G:G	C:C	C:A	T:T	G:G	C:C	G:G	C:C	G:A	G:T	T:T	G:G	C:T	C:T	C:C
P03D08S000060	[ITO33/ITO34]-6	F1	G:G	G:A	C:T	C:C	C:T	G:A	A:A	G:G	C:C	C:A	T:T	G:G	C:C	G:G	C:C	G:A	G:T	T:T	G:G	C:T	C:T	C:C
P03D09S000068	[ITO33/ITO34]-7	F1	G:C	G:A	C:T	C:C	C:T	G:A	C:A	G:T	C:C	C:C	T:T	G:G	C:C	G:G	C:C	G:A	G:T	T:T	G:C	T:T	C:C	C:T
P03D10S000076	[ITO33/ITO34]-8	F1	G:C	G:A	C:T	C:C	C:T	G:A	C:A	G:T	C:C	C:C	T:T	G:G	C:C	G:G	C:C	G:A	G:T	T:T	G:C	T:T	C:C	C:T
P03D11S000084	[ITO33/ITO34]-9	F1	G:C	G:A	C:T	C:C	C:T	G:A	A:A	G:G	C:C	A:A	T:T	G:G	C:C	G:G	C:C	G:A	G:G	T:T	G:C	T:T	C:C	C:C
P03D12S000092	[ITO33/ITO34]-10	F1	G:C	G:A	C:T	C:C	C:T	G:A	A:A	G:G	C:C	A:A	T:T	G:G	C:C	G:G	C:C	G:A	G:G	T:T	G:C	T:T	C:C	C:C
P03E01S000005	[ITO33/ITO34]-11	F1	G:C	G:A	C:T	C:C	T:T	G:A	A:A	G:G	C:C	C:A	T:T	G:G	C:C	G:G	C:C	G:A	G:G	T:T	G:C	T:T	C:C	C:C
P03E02S000013	[ITO33/ITO34]-12	F1	G:C	G:A	C:T	C:C	T:T	G:A	A:A	G:G	C:C	C:A	T:T	G:G	C:C	G:G	C:C	G:A	G:G	T:T	G:C	T:T	C:C	C:C
P03E03S000021	[ITO33/ITO34]-13	F1	G:C	G:A	C:T	C:C	T:T	G:A	A:A	G:G	C:C	C:A	T:T	G:G	C:C	G:G	C:C	G:A	G:G	T:T	G:C	T:T	C:C	C:C
P03E04S000029	[ITO33/ITO34]-14	F1	G:C	G:A	C:T	C:C	T:T	G:A	A:A	G:G	C:C	C:A	T:T	G:G	C:C	G:G	C:C	G:A	G:G	T:T	G:C	T:T	C:C	C:C
P03E05S000037	[ITO33/ITO34]-15	F1	G:C	G:A	C:T	C:C	C:T	G:A	A:A	G:G	C:C	C:A	T:T	G:G	C:C	G:G	C:C	G:A	G:G	T:T	G:C	T:T	C:C	C:C
P03E06S000045	[ITO33/ITO34]-16	F1	G:C	G:A	C:T	C:C	C:T	G:A	A:A	G:G	C:C	C:A	T:T	G:G	C:C	G:G	C:C	G:A	G:G	T:T	G:C	T:T	C:C	C:C
P03E07S000053	[ITO33/ITO34]-17	F1	G:C	G:A	C:T	C:C	C:T	G:A	A:A	G:G	C:C	A:A	T:T	G:G	C:C	G:G	C:C	G:A	G:G	T:T	G:C	T:T	C:C	C:C
P03E08S000061	[ITO33/ITO34]-18	F1	G:C	G:A	C:T	C:C	C:T	G:A	A:A	G:G	C:C	A:A	T:T	G:G	C:C	G:G	C:C	G:A	G:G	T:T	G:C	T:T	C:C	C:C
P16A02S000009	ITO35	Parent	G:G	A:A	C:C	C:C	T:T	G:G	A:A	G:G	C:C	C:C	T:T	G:G	C:C	G:G	C:C	A:A	G:G	T:T	G:G	T:T	C:C	C:C
P16D06S000044	ITO36	Parent	C:C	A:A	T:T	C:C	C:C	A:A	C:C	T:T	C:C	C:C	A:A	G:G	C:C	G:G	C:C	G:G	T:T	T:T	G:G	T:T	C:C	C:C
P03E09S000069	[ITO35/ITO36]-1	F1	G:G	A:A	C:T	C:C	T:T	G:A	C:A	G:T	C:C	C:C	T:A	G:A	C:C	G:G	C:C	G:A	G:G	T:T	G:C	T:T	C:C	C:C
P03E10S000077	[ITO35/ITO36]-2	F1	G:G	A:A	C:T	C:C	T:T	G:A	C:A	G:T	C:C	C:C	T:A	G:A	C:C	G:G	C:C	G:A	G:G	T:T	G:C	T:T	C:C	C:C
P03E11S000085	[ITO35/ITO36]-3	F1	G:G	A:A	C:T	C:C	T:T	G:A	C:A	G:T	C:C	C:C	T:A	G:A	C:C	G:G	C:C	G:A	G:G	T:T	G:C	T:T	C:C	C:C
P03E12S000093	[ITO35/ITO36]-4	F1	G:G	A:A	C:T	C:C	T:T	G:A	C:A	G:T	C:C	C:C	T:A	G:A	C:C	G:G	C:C	G:A	G:G	T:T	G:C	T:T	C:C	C:C
P03F01S000006	[ITO35/ITO36]-5	F1	G:G	A:A	C:T	C:C	T:T	G:A	C:A	G:T	C:C	C:C	T:A	G:A	C:C	G:G	C:C	G:A	G:G	T:T	G:C	T:T	C:C	C:C
P03F02S000014	[ITO35/ITO36]-6	F1	G:G	A:A	C:T	C:C	T:T	G:A	C:A	G:T	C:C	C:C	T:A	G:A	C:C	G:G	C:C	G:A	G:G	T:T	G:C	T:T	C:C	C:C
P03F03S000022	[ITO35/ITO36]-7	F1	G:G	A:A	C:T	C:C	T:T	G:A	C:A	G:T	C:C	C:A	T:A	G:A	C:C	G:G	C:C	G:A	G:G	T:T	G:C	T:T	C:C	C:C
P03F04S000030	[ITO35/ITO36]-8	F1	G:G	A:A	C:T	C:C	T:T	G:A	C:A	G:T	C:C	C:A	T:A	G:A	C:C	G:G	C:C	G:A	G:G	T:T	G:C	T:T	C:C	C:C
P03F05S000038	[ITO35/ITO36]-9	F1	G:G	A:A	C:T	C:C	T:T	G:A	C:A	G:T	C:C	C:C	T:A	G:A	C:C	G:G	C:C	G:A	G:G	T:T	G:C	T:T	C:C	C:C
P03F06S000046	[ITO35/ITO36]-10	F1	G:G	A:A	C:T	C:C	T:T	G:A	C:A	G:T	C:C	C:C	T:A	G:A	C:C	G:G	C:C	G:A	G:G	T:T	G:C	T:T	C:C	C:C
P03F07S000054	[ITO35/ITO36]-11	F1	G:G	A:A	C:T	C:C	T:T	G:A	C:A	G:T	C:C	C:C	T:A	G:A	C:C	G:G	C:C	G:A	G:G	T:T	G:C	T:T	C:C	C:C
P03F08S000062	[ITO35/ITO36]-12	F1	G:G	A:A	C:T	C:C	T:T	G:A	C:A	G:T	C:C	C:C	T:A	G:A	C:C	G:G	C:C	G:A	G:G	T:T	G:C	T:T	C:C	C:C
P16A04S000025	ITO37	Parent	C:C	A:A	T:T	C:C	C:C	A:A	C:C	T:T	C:C	C:C	A:A	A:A	C:C	G:G	C:C	A:A	G:G	T:T	G:G	T:T	C:C	C:C
P16A08S000057	ITO38	Parent	C:C	G:G	C:C	C:C	C:C	A:A	A:A	T:T	T:T	A:A	T:T	A:A	C:C	G:G	C:C	G:G	T:T	T:T	C:C	C:C	T:T	T:T
P03F09S000070	[ITO37/ITO38]-1	F1	C:C	A:A	T:T	C:C	C:C	A:A	C:A	T:T	C:T	C:A	T:A	A:A	C:C	G:G	C:C	G:A	G:T	T:T	G:C	C:T	C:T	C:T
P03F10S000078	[ITO37/ITO38]-2	F1	C:C	A:A	T:T	C:C	C:C	A:A	C:A	T:T	C:T	C:A	T:A	A:A	C:C	G:G	C:C	G:A	G:T	T:T	G:C	C:T	C:T	C:T
P03F11S000086	[ITO37/ITO38]-3	F1	C:C	A:A	T:T	C:C	C:C	A:A	C:C	T:T	C:C	C:C	A:A	A:A	C:C	G:G	C:C	A:A	G:G	T:T	G:G	T:T	C:C	C:C
P03F12S000094	[ITO37/ITO38]-4	F1	C:C	A:A	T:T	C:C	C:C	A:A	C:C	T:T	C:C	C:C	A:A	A:A	C:C	G:G	C:C	A:A	G:G	T:T	G:G	T:T	C:C	C:C
P03G01S000007	[ITO37/ITO38]-5	F1	C:C	A:A	T:T	C:C	C:C	A:A	C:A	T:T	C:T	C:A	T:A	A:A	C:C	G:G	C:C	G:A	G:T	T:T	G:C	C:T	C:T	C:T
P03G02S000015	[ITO37/ITO38]-6	F1	C:C	A:A	T:T	C:C	C:C	A:A	C:A	T:T	C:T	C:C	T:A	A:A	C:C	G:G	C:C	G:A	G:T	T:T	G:C	C:T	C:T	C:T
P03G03S000023	[ITO37/ITO38]-7	F1	C:C	A:A	T:T	C:C	C:C	A:A	C:A	T:T	C:T	C:C	T:A	A:A	C:C	G:G	C:C	G:A	G:T	T:T	G:C	C:T	C:T	C:T
P03G04S000031	[ITO37/ITO38]-8	F1	C:C	A:A	T:T	C:C	C:C	A:A	C:A	T:T	C:T	C:C	T:A	A:A	C:C	G:G	C:C	G:A	G:T	T:T	G:C	C:T	C:T	C:T
P03G05S000039	[ITO37/ITO38]-9	F1	C:C	A:A	T:T	C:C	C:C	A:A	C:C	T:T	C:C	C:C	A:A	A:A	C:C	G:G	C:C	A:A	G:G	T:T	G:G	T:T	C:C	C:T
P03G06S000047	[ITO37/ITO38]-10	F1	C:C	A:A	T:T	C:C	C:C	A:A	C:A	T:T	C:T	C:C	T:A	A:A	C:C	G:G	C:C	G:A	G:T	T:T	G:C	C:T	C:T	C:T
P03G07S000055	[ITO37/ITO38]-11	F1	C:C	A:A	T:T	C:C	C:C	A:A	C:C	T:T	C:C	C:C	A:A	A:A	C:C	G:G	C:C	A:A	G:G	T:T	G:G	T:T	C:C	C:C
P03G08S000063	[ITO37/ITO38]-12	F1	C:C	A:A	T:T	C:C	C:C	A:A	C:A	T:T	C:T	C:A	T:A	A:A	C:C	G:G	C:C	G:A	G:T	T:T	G:C	C:T	C:T	C:T
P03G09S000071	[ITO37/ITO38]-13	F1	C:C	A:A	T:T	C:C	C:C	A:A	C:A	T:T	C:T	C:A	T:A	A:A	C:C	G:G	C:C	G:A	G:T	T:T	G:C	C:T	C:T	C:T
P03G10S000079	[ITO37/ITO38]-14	F1	C:C	A:A	T:T	C:C	C:C	A:A	C:C	T:T	C:C	C:C	A:A	A:A	C:C	G:G	C:C	A:A	G:G	T:T	G:G	T:T	C:C	C:C
P03G11S000087	[ITO37/ITO38]-15	F1	C:C	A:A	T:T	C:C	C:C	A:A	C:A	T:T	C:T	C:C	T:A	A:A	C:C	G:G	C:C	G:A	G:T	T:T	G:C	C:T	C:T	C:T
P16A04S000025	ITO39	Parent	C:C	A:A	T:T	C:C	C:C	A:A	C:C	T:T	C:C	C:C	A:A	A:A	C:C	G:G	C:C	A:A	G:G	T:T	G:G	T:T	C:C	C:C
P16F02S000014	ITO40	Parent	C:C	A:A	C:C	T:T	C:C	A:A	A:A	T:T	T:T	C:C	A:A	A:A	C:C	G:G	G:G	G:G	G:G	T:T	C:C	C:C	T:T	T:T
P03G12S000095	[ITO39/ITO40]-1	F1	C:C	A:A	C:T	C:T	C:C	A:A	C:A	T:T	C:T	C:C	A:A	A:A	C:C	G:G	G:C	G:A	G:G	T:T	G:C	C:T	C:T	C:T
P03H01S000008	[ITO39/ITO40]-2	F1	C:C	A:A	C:T	C:T	C:C	A:A	C:A	T:T	C:T	C:C	A:A	A:A	C:C	G:G	G:C	G:A	G:G	T:T	G:C	C:T	C:T	C:T
P03H02S000016	[ITO39/ITO40]-3	F1	C:C	A:A	T:T	C:C	C:C	A:A	C:A	T:T	C:T	C:C	T:A	A:A	C:C	G:G	C:C	G:A	G:T	T:T	G:C	C:T	C:T	C:T
P03H03S000024	[ITO39/ITO40]-4	F1	C:C	A:A	C:T	C:T	C:C	A:A	C:A	T:T	C:T	C:C	A:A	A:A	C:C	G:G	G:C	G:A	G:G	T:T	G:C	C:T	C:T	C:T
P03H04S000032	[ITO39/ITO40]-5	F1	C:C	A:A	T:T	C:C	C:C	A:A	C:C	T:T	C:C	C:C	A:A	A:A	C:C	G:G	C:C	A:A	G:G	T:T	G:G	T:T	C:C	C:C
P03H05S000040	[ITO39/ITO40]-6	F1	C:C	A:A	C:T	C:T	C:C	A:A	C:A	T:T	C:T	C:C	A:A	A:A	C:C	G:G	G:C	G:A	G:G	T:T	G:C	C:T	C:T	C:T
P03H06S000048	[ITO39/ITO40]-7	F1	C:C	A:A	C:T	C:T	C:C	A:A	C:A	T:T	C:T	C:C	A:A	A:A	C:C	G:G	G:C	G:A	G:G	T:T	Uncallable	C:T	C:T	C:T
P03H07S000056	[ITO39/ITO40]-8	F1	C:C	A:A	C:T	C:T	C:C	A:A	C:A	T:T	C:T	C:C	A:A	A:A	C:C	G:G	G:C	G:A	G:G	T:T	G:C	C:T	C:T	C:T
P03H08S000064	[ITO39/ITO40]-9	F1	C:C	A:A	C:T	C:T	C:C	A:A	C:A	T:T	C:T	C:C	A:A	A:A	C:C	G:G	G:C	G:A	G:G	T:T	G:C	C:T	C:T	C:T
P03H09S000072	[ITO39/ITO40]-10	F1	C:C	A:A	C:T	C:T	C:C	A:A	C:A	T:T	C:T	C:C	A:A	A:A	C:C	G:G	G:C	G:A	G:G	T:T	G:C	C:T	C:T	C:T
P03H10S000080	[ITO39/ITO40]-11	F1	?	?	?	?	?	?	?	?	?	?	?	?	?	?	?	?	?	?	?	?	?	?
P16A04S000025	ITO41	Parent	C:C	A:A	T:T	C:C	C:C	A:A	C:C	T:T	C:C	C:C	A:A	A:A	C:C	G:G	C:C	A:A	G:G	T:T	G:G	T:T	C:C	C:C
P16F04S000030	ITO42	Parent	C:C	A:A	C:C	T:T	C:C	A:A	A:A	T:T	T:T	C:C	A:A	A:A	C:C	G:G	G:G	G:G	G:G	T:T	C:C	C:C	T:T	T:T
P04A01S000001	[ITO41/ITO42]-1	F1	C:C	A:A	C:T	C:T	C:C	A:A	C:A	T:T	C:T	C:C	A:A	A:A	C:C	G:G	G:C	G:A	G:G	T:T	G:C	C:T	C:T	C:T
P04A02S000009	[ITO41/ITO42]-2	F1	C:C	G:A	T:T	C:C	C:C	A:A	C:C	T:T	C:T	C:A	A:A	A:A	C:C	G:A	C:C	G:A	G:T	T:T	G:C	T:T	C:C	C:C
P04A03S000017	[ITO41/ITO42]-3	F1	C:C	G:A	T:T	C:C	C:C	A:A	C:C	T:T	C:C	C:A	A:A	G:A	C:C	G:A	C:C	G:A	G:T	T:T	G:C	C:T	C:C	C:C
P04A04S000025	[ITO41/ITO42]-4	F1	C:C	G:A	T:T	C:C	C:C	A:A	C:C	T:T	C:C	C:A	A:A	A:A	C:C	G:A	C:C	G:A	G:T	T:T	G:C	C:T	C:C	C:C
P04A05S000033	[ITO41/ITO42]-5	F1	C:C	A:A	C:T	C:T	C:C	A:A	C:A	T:T	C:T	C:C	A:A	A:A	C:C	G:G	G:C	G:A	G:G	T:T	G:C	C:T	C:T	C:T
P16A04S000025	ITO43	Parent	C:C	A:A	T:T	C:C	C:C	A:A	C:C	T:T	C:C	C:C	A:A	A:A	C:C	G:G	C:C	A:A	G:G	T:T	G:G	T:T	C:C	C:C
P16F06S000046	ITO44	Parent	C:C	A:A	T:T	T:T	C:C	G:G	A:A	T:T	T:T	C:C	A:A	G:G	C:C	A:A	C:C	A:A	T:T	T:T	C:C	C:C	T:T	C:C
P04A07S000049	[ITO43/ITO44]-1	F1	C:C	A:A	C:T	C:C	C:C	A:A	C:C	T:T	C:T	C:C	T:A	A:A	C:C	G:G	G:C	G:A	G:T	T:T	G:C	C:T	C:T	C:T
P04A08S000057	[ITO43/ITO44]-2	F1	C:C	A:A	C:T	C:C	C:C	A:A	C:C	T:T	C:T	C:C	T:A	G:A	C:C	G:G	G:C	G:A	G:T	T:T	G:C	C:T	C:T	C:T
P04A09S000065	[ITO43/ITO44]-3	F1	C:C	A:A	T:T	C:T	C:C	G:A	C:A	T:T	C:T	C:C	A:A	G:A	C:C	G:A	C:C	G:A	G:T	T:T	G:C	C:T	C:T	C:C
P04A10S000073	[ITO43/ITO44]-4	F1	C:C	A:A	T:T	C:T	C:C	G:A	C:A	T:T	C:T	C:C	A:A	G:A	C:C	G:A	C:C	G:A	G:T	T:T	G:C	C:T	C:T	C:C
P04A11S000081	[ITO43/ITO44]-5	F1	C:C	A:A	T:T	C:T	C:C	G:A	C:A	T:T	C:T	C:C	A:A	G:A	C:C	G:A	C:C	G:A	G:T	T:T	G:C	C:T	C:T	C:C
P04A12S000089	[ITO43/ITO44]-6	F1	G:C	G:A	C:T	C:C	C:T	G:A	A:A	G:T	C:T	C:A	T:T	G:A	C:C	G:G	C:C	G:A	G:T	T:T	G:C	C:T	C:T	C:T
P04B01S000002	[ITO43/ITO44]-7	F1	G:C	G:A	C:T	C:C	C:T	G:A	A:A	G:T	C:T	C:A	T:T	G:A	C:C	G:G	C:C	G:A	G:T	T:T	G:C	C:T	C:T	C:T
P04B02S000010	[ITO43/ITO44]-8	F1	C:C	A:A	T:T	C:T	C:C	G:A	C:A	T:T	C:T	C:C	A:A	G:A	C:C	G:A	C:C	G:A	G:T	T:T	G:C	C:T	C:T	C:C
P04B03S000018	[ITO43/ITO44]-9	F1	C:C	A:A	T:T	C:T	C:C	G:A	C:A	T:T	C:T	C:C	A:A	G:A	C:C	G:A	C:C	G:A	G:T	T:T	G:C	C:T	C:T	C:C
P16A04S000025	ITO45	Parent	C:C	A:A	T:T	C:C	C:C	A:A	C:C	T:T	C:C	C:C	A:A	A:A	C:C	G:G	C:C	A:A	G:G	T:T	G:G	T:T	C:C	C:C
P16F08S000062	ITO46	Parent	C:C	A:A	C:C	C:C	C:C	A:A	C:C	T:T	T:T	C:C	T:T	A:A	C:C	G:G	G:G	G:G	T:T	T:T	C:C	C:C	T:T	T:T
P04B04S000026	[ITO45/ITO46]-1	F1	C:C	A:A	C:T	C:C	C:C	A:A	C:C	T:T	C:T	C:C	T:A	G:A	C:C	G:G	G:C	G:A	G:T	T:T	G:C	C:T	C:T	C:T
P04B05S000034	[ITO45/ITO46]-2	F1	C:C	A:A	C:T	C:C	C:C	A:A	C:C	T:T	C:T	C:C	T:A	G:A	C:C	G:G	G:C	G:A	G:T	T:T	G:C	C:T	C:T	C:T
P04B06S000042	[ITO45/ITO46]-3	F1	C:C	A:A	T:T	C:C	C:C	A:A	C:C	T:T	C:C	C:C	A:A	A:A	C:C	G:G	C:C	A:A	G:G	T:T	G:G	T:T	C:C	C:C
P04B07S000050	[ITO45/ITO46]-4	F1	C:C	A:A	T:T	C:C	C:C	A:A	C:C	T:T	C:C	C:C	A:A	A:A	C:C	G:G	C:C	A:A	G:G	T:T	G:G	T:T	C:C	C:C
P04B08S000058	[ITO45/ITO46]-5	F1	G:C	G:A	C:T	C:C	C:T	G:A	C:C	G:T	C:T	C:A	A:A	A:A	C:C	G:G	G:C	G:A	G:G	T:T	G:C	T:T	C:C	C:C
P04B09S000066	[ITO45/ITO46]-6	F1	G:C	G:A	C:T	C:C	C:T	G:A	C:C	G:T	C:T	C:A	A:A	A:A	C:C	G:G	G:C	G:A	G:G	T:T	G:C	T:T	C:C	C:C
P04B10S000074	[ITO45/ITO46]-7	F1	C:C	A:A	T:T	C:C	C:C	A:A	C:C	T:T	C:C	C:C	A:A	A:A	C:C	G:G	C:C	A:A	G:G	T:T	G:G	T:T	C:C	C:C
P16A06S000041	ITO47	Parent	C:C	G:G	T:T	C:C	C:C	A:A	A:A	T:T	T:T	A:A	T:T	A:A	C:C	G:G	C:C	G:G	T:T	T:T	C:C	C:C	T:T	T:T
P16A08S000057	ITO48	Parent	C:C	G:G	C:C	C:C	C:C	A:A	A:A	T:T	T:T	A:A	T:T	A:A	C:C	G:G	C:C	G:G	T:T	T:T	C:C	C:C	T:T	T:T
P04B11S000082	[ITO47/ITO48]-1	F1	C:C	G:A	T:T	C:C	C:C	A:A	A:A	T:T	T:T	C:A	T:T	A:A	C:C	G:G	C:C	G:G	T:T	T:T	C:C	C:C	T:T	T:T
P04B12S000090	[ITO47/ITO48]-2	F1	C:C	G:A	T:T	C:C	C:C	A:A	A:A	T:T	T:T	C:A	T:T	A:A	C:C	G:G	C:C	G:G	T:T	T:T	C:C	C:C	T:T	T:T
P04C01S000003	[ITO47/ITO48]-3	F1	C:C	G:A	T:T	C:C	C:C	A:A	A:A	T:T	T:T	A:A	T:T	A:A	C:C	G:G	C:C	G:G	T:T	T:T	C:C	C:C	T:T	T:T
P04C02S000011	[ITO47/ITO48]-4	F1	C:C	G:A	T:T	C:C	C:C	A:A	A:A	T:T	T:T	C:A	T:T	A:A	C:C	G:G	C:C	G:G	T:T	T:T	C:C	C:C	T:T	T:T
P04C03S000019	[ITO47/ITO48]-5	F1	C:C	G:A	T:T	C:C	C:C	A:A	A:A	T:T	T:T	C:A	T:T	A:A	C:C	G:G	C:C	G:G	T:T	T:T	C:C	C:C	T:T	T:T
P04C04S000027	[ITO47/ITO48]-6	F1	C:C	G:G	T:T	C:T	C:C	A:A	C:A	G:T	C:T	A:A	T:T	A:A	C:C	G:G	G:C	G:G	T:T	T:T	C:C	C:T	C:T	C:T
P04C05S000035	[ITO47/ITO48]-7	F1	C:C	G:G	T:T	C:T	C:C	A:A	C:A	G:T	C:T	A:A	T:T	A:A	C:C	G:G	G:C	G:G	T:T	T:T	C:C	C:T	C:T	C:T
P04C06S000043	[ITO47/ITO48]-8	F1	C:C	G:A	T:T	C:C	C:C	A:A	A:A	T:T	T:T	C:A	T:T	A:A	C:C	G:G	C:C	G:G	T:T	T:T	C:C	C:C	T:T	T:T
P04C07S000051	[ITO47/ITO48]-9	F1	C:C	G:A	T:T	C:C	C:C	A:A	A:A	T:T	T:T	C:A	T:T	A:A	C:C	G:G	C:C	G:G	T:T	T:T	C:C	C:C	T:T	T:T
P16A06S000041	ITO49	Parent	C:C	G:G	T:T	C:C	C:C	A:A	A:A	T:T	T:T	A:A	T:T	A:A	C:C	G:G	C:C	G:G	T:T	T:T	C:C	C:C	T:T	T:T
P16A11S000081	ITO50	Parent	C:C	A:A	T:T	C:C	C:C	A:A	C:C	T:T	C:C	C:C	A:A	G:G	C:C	G:G	C:C	G:G	T:T	T:T	G:G	T:T	C:C	C:C
P04C08S000059	[ITO49/ITO50]-1	F1	C:C	G:A	T:T	C:C	C:C	A:A	C:A	T:T	C:T	C:A	T:A	G:A	C:C	G:G	C:C	G:G	T:T	T:T	G:C	C:T	C:T	C:T
P04C09S000067	[ITO49/ITO50]-2	F1	C:C	G:A	T:T	C:C	C:C	A:A	C:A	T:T	C:T	C:A	T:A	G:A	C:C	G:G	C:C	G:G	T:T	T:T	G:C	C:T	C:T	C:T
P04C10S000075	[ITO49/ITO50]-3	F1	C:C	G:A	T:T	C:C	C:C	A:A	C:A	T:T	C:T	C:A	T:A	G:A	C:C	G:G	C:C	G:G	T:T	T:T	G:C	C:T	C:T	C:T
P04C11S000083	[ITO49/ITO50]-4	F1	C:C	G:A	T:T	C:C	C:C	A:A	C:A	T:T	C:T	C:A	T:A	G:A	C:C	G:G	C:C	G:G	T:T	T:T	G:C	C:T	C:T	C:T
P04C12S000091	[ITO49/ITO50]-5	F1	C:C	G:G	T:T	C:C	C:C	A:A	A:A	T:T	T:T	A:A	T:T	A:A	C:C	G:G	C:C	G:G	T:T	T:T	C:C	C:C	T:T	T:T
P04D01S000004	[ITO49/ITO50]-6	F1	C:C	G:A	T:T	C:C	C:C	A:A	C:A	T:T	C:T	C:A	T:A	G:A	C:C	G:G	C:C	G:G	T:T	T:T	G:C	C:T	C:T	C:T
P04D02S000012	[ITO49/ITO50]-7	F1	C:C	G:A	T:T	C:C	C:C	A:A	C:A	T:T	C:T	C:A	T:A	G:A	C:C	G:G	C:C	G:G	T:T	T:T	G:C	C:T	C:T	C:T
P04D03S000020	[ITO49/ITO50]-8	F1	C:C	G:A	T:T	C:C	C:C	A:A	C:A	T:T	C:T	C:A	T:A	G:A	C:C	G:G	C:C	G:G	T:T	T:T	G:C	C:T	C:T	C:T
P04D04S000028	[ITO49/ITO50]-9	F1	C:C	G:A	T:T	C:C	C:C	A:A	C:A	T:T	C:T	C:A	T:A	Uncallable	C:C	G:G	C:C	G:G	T:T	T:T	G:C	C:T	C:T	C:T
P04D05S000036	[ITO49/ITO50]-10	F1	C:C	G:A	T:T	C:C	C:C	A:A	C:A	T:T	C:T	C:A	T:A	G:A	C:C	G:G	C:C	G:G	T:T	T:T	G:C	C:T	C:T	C:T
P04D06S000044	[ITO49/ITO50]-11	F1	C:C	G:A	T:T	C:C	C:C	A:A	C:A	T:T	C:T	C:A	T:A	G:A	C:C	G:G	C:C	G:G	T:T	T:T	G:C	C:T	C:T	C:T
P04D07S000052	[ITO49/ITO50]-12	F1	C:C	G:A	T:T	C:C	C:C	A:A	C:A	T:T	C:T	C:A	T:A	G:A	C:C	G:G	C:C	G:G	T:T	T:T	G:C	C:T	C:T	C:T
P16A06S000041	ITO51	Parent	C:C	G:G	T:T	C:C	C:C	A:A	A:A	T:T	T:T	A:A	T:T	A:A	C:C	G:G	C:C	G:G	T:T	T:T	C:C	C:C	T:T	T:T
P16A12S000089	ITO52	Parent	C:C	G:G	T:T	C:C	C:C	A:A	C:C	T:T	C:C	C:C	T:T	G:G	C:C	G:G	C:C	G:G	T:T	T:T	C:C	T:T	C:C	T:T
P04D08S000060	[ITO51/ITO52]-1	F1	C:C	G:G	T:T	C:C	C:C	A:A	C:A	T:T	C:T	C:A	T:T	G:A	C:C	G:G	C:C	G:G	T:T	T:T	C:C	C:T	C:T	T:T
P04D09S000068	[ITO51/ITO52]-2	F1	C:C	G:G	T:T	C:C	C:C	A:A	C:A	T:T	C:T	C:A	T:T	G:A	C:C	G:G	C:C	G:G	T:T	T:T	C:C	C:T	C:T	T:T
P04D10S000076	[ITO51/ITO52]-3	F1	C:C	G:G	T:T	C:C	C:C	A:A	C:A	T:T	C:T	C:A	T:T	G:A	C:C	G:G	C:C	G:G	T:T	T:T	C:C	C:T	C:T	T:T
P04D11S000084	[ITO51/ITO52]-4	F1	C:C	G:G	T:T	C:C	C:C	A:A	C:A	T:T	C:T	C:A	T:T	G:A	C:C	G:G	C:C	G:G	T:T	T:T	C:C	C:T	C:T	T:T
P04D12S000092	[ITO51/ITO52]-5	F1	C:C	G:G	T:T	C:C	C:C	A:A	C:A	T:T	C:T	C:A	T:T	G:A	C:C	G:G	C:C	G:G	T:T	T:T	C:C	C:T	C:T	T:T
P04E01S000005	[ITO51/ITO52]-6	F1	C:C	G:G	T:T	C:C	C:C	A:A	C:A	T:T	C:T	C:A	T:T	G:A	C:C	G:G	C:C	G:G	T:T	T:T	C:C	C:T	C:T	T:T
P04E02S000013	[ITO51/ITO52]-7	F1	C:C	G:G	T:T	C:C	C:C	A:A	C:A	T:T	C:T	C:A	T:T	G:A	C:C	G:G	C:C	G:G	T:T	T:T	C:C	C:T	C:T	T:T
P04E03S000021	[ITO51/ITO52]-8	F1	C:C	G:G	T:T	C:C	C:C	A:A	C:A	T:T	C:T	C:A	T:T	G:A	C:C	G:G	C:C	G:G	T:T	T:T	C:C	C:T	C:T	T:T
P04E04S000029	[ITO51/ITO52]-9	F1	C:C	G:G	T:T	C:C	C:C	A:A	C:A	T:T	C:T	C:A	T:T	G:A	C:C	G:G	C:C	G:G	T:T	T:T	C:C	C:T	C:T	T:T
P04E05S000037	[ITO51/ITO52]-10	F1	C:C	G:G	T:T	C:C	C:C	A:A	C:A	T:T	C:T	C:A	T:T	G:A	C:C	G:G	C:C	G:G	T:T	T:T	C:C	C:T	C:T	T:T
P16A06S000041	ITO53	Parent	C:C	G:G	T:T	C:C	C:C	A:A	A:A	T:T	T:T	A:A	T:T	A:A	C:C	G:G	C:C	G:G	T:T	T:T	C:C	C:C	T:T	T:T
P16C12S000091	ITO54	Parent	C:C	G:A	T:T	C:T	C:T	G:A	A:A	G:T	C:T	C:A	T:A	G:A	C:C	G:A	C:C	G:G	G:T	T:T	C:C	C:T	C:T	C:C
P04E06S000045	[ITO53/ITO54]-1	F1	G:C	G:A	T:T	C:C	C:C	A:A	C:A	G:T	T:T	A:A	T:T	G:A	C:C	G:G	C:C	G:G	G:T	Uncallable	C:C	C:T	C:T	C:T
P04E07S000053	[ITO53/ITO54]-2	F1	G:C	G:G	T:T	C:C	C:C	G:A	A:A	G:T	T:T	A:A	T:T	G:A	C:C	G:G	C:C	G:G	G:T	T:T	C:C	C:T	C:T	C:T
P04E08S000061	[ITO53/ITO54]-3	F1	C:C	G:G	T:T	C:C	C:C	A:A	A:A	T:T	T:T	A:A	T:T	A:A	C:C	G:G	C:C	G:G	T:T	T:T	C:C	C:C	T:T	T:T
P04E09S000069	[ITO53/ITO54]-4	F1	C:C	G:A	T:T	C:T	C:C	G:A	A:A	T:T	T:T	C:A	T:A	A:A	C:C	G:A	C:C	G:G	T:T	T:T	C:C	C:C	T:T	C:T
P04E10S000077	[ITO53/ITO54]-5	F1	C:C	G:A	T:T	C:C	C:C	A:A	C:A	T:T	C:T	C:A	T:A	G:A	C:C	G:G	C:C	G:G	T:T	T:T	G:C	C:T	C:T	C:T
P04E11S000085	[ITO53/ITO54]-6	F1	C:C	G:A	T:T	C:T	C:C	G:A	A:A	T:T	T:T	C:A	T:A	A:A	C:C	G:A	C:C	G:G	T:T	T:T	C:C	C:C	T:T	C:T
P04E12S000093	[ITO53/ITO54]-7	F1	C:C	G:A	T:T	C:T	C:C	G:A	A:A	T:T	T:T	C:A	T:A	A:A	C:C	G:A	C:C	G:G	T:T	T:T	C:C	C:C	T:T	C:T
P04F01S000006	[ITO53/ITO54]-8	F1	G:C	G:A	T:T	C:C	C:T	A:A	C:A	T:T	C:T	C:A	T:A	Uncallable	C:C	G:G	C:C	G:G	G:T	T:T	C:C	C:T	C:T	C:T
P04F02S000014	[ITO53/ITO54]-9	F1	G:C	G:A	T:T	C:C	C:T	A:A	C:A	T:T	C:T	C:A	T:A	A:A	C:C	G:G	C:C	G:G	G:T	T:T	C:C	C:T	C:T	C:T
P04F03S000022	[ITO53/ITO54]-10	F1	C:C	G:G	T:T	C:T	C:C	A:A	C:A	G:T	C:T	A:A	T:T	A:A	C:C	G:G	G:C	G:G	T:T	T:T	C:C	C:T	C:T	C:T
P04F04S000030	[ITO53/ITO54]-11	F1	C:C	G:G	T:T	C:T	C:C	A:A	C:A	G:T	C:T	A:A	T:T	A:A	C:C	G:G	G:C	G:G	T:T	T:T	C:C	C:T	C:T	C:T
P04F05S000038	[ITO53/ITO54]-12	F1	C:C	G:A	T:T	C:C	C:C	A:A	A:A	T:T	T:T	A:A	T:T	G:A	C:C	G:G	C:C	G:A	T:T	T:T	G:C	C:C	T:T	C:T
P04F06S000046	[ITO53/ITO54]-13	F1	C:C	G:A	T:T	C:T	C:C	G:A	A:A	T:T	T:T	C:A	T:A	A:A	C:C	G:A	C:C	G:G	T:T	T:T	C:C	C:C	T:T	C:T
P04F07S000054	[ITO53/ITO54]-14	F1	C:C	G:A	T:T	C:T	C:C	G:A	A:A	T:T	T:T	C:A	T:A	A:A	C:C	G:A	C:C	G:G	T:T	T:T	C:C	C:C	T:T	C:T
P04F08S000062	[ITO53/ITO54]-15	F1	C:C	G:A	T:T	C:T	C:C	G:A	A:A	T:T	T:T	C:A	T:A	A:A	C:C	G:A	C:C	G:G	T:T	T:T	C:C	C:C	T:T	C:T
P04F09S000070	[ITO53/ITO54]-16	F1	C:C	G:A	T:T	C:T	C:C	G:A	A:A	T:T	T:T	C:A	T:A	A:A	C:C	G:A	C:C	G:G	T:T	T:T	C:C	C:C	T:T	C:T
P04F10S000078	[ITO53/ITO54]-17	F1	G:G	G:G	T:T	C:C	C:C	A:A	A:A	G:G	C:C	C:C	T:T	G:G	C:C	G:G	C:C	G:G	T:T	T:T	G:G	C:C	T:T	C:C
P04F11S000086	[ITO53/ITO54]-18	F1	G:G	G:G	T:T	C:C	C:C	A:A	A:A	G:G	C:C	C:C	T:T	G:G	C:C	G:G	C:C	G:G	T:T	T:T	G:G	C:C	T:T	C:C
P04F12S000094	[ITO53/ITO54]-19	F1	C:C	G:A	T:T	C:T	C:C	G:A	A:A	T:T	T:T	C:A	T:A	A:A	C:C	G:A	C:C	G:G	T:T	T:T	C:C	C:C	T:T	C:T
P04G01S000007	[ITO53/ITO54]-20	F1	C:C	G:A	T:T	C:C	C:C	A:A	A:A	T:T	T:T	A:A	T:T	G:A	C:C	G:G	C:C	G:A	T:T	T:T	G:C	C:C	T:T	C:T
P16A08S000057	ITO55	Parent	C:C	G:G	C:C	C:C	C:C	A:A	A:A	T:T	T:T	A:A	T:T	A:A	C:C	G:G	C:C	G:G	T:T	T:T	C:C	C:C	T:T	T:T
P16A12S000089	ITO56	Parent	C:C	G:G	T:T	C:C	C:C	A:A	C:C	T:T	C:C	C:C	T:T	G:G	C:C	G:G	C:C	G:G	T:T	T:T	C:C	T:T	C:C	T:T
P04G02S000015	[ITO55/ITO56]-1	F1	C:C	A:A	T:T	C:C	C:C	A:A	A:A	T:T	T:T	A:A	T:T	A:A	C:C	G:G	C:C	G:G	T:T	T:T	C:C	C:C	T:T	T:T
P04G03S000023	[ITO55/ITO56]-2	F1	C:C	G:A	T:T	C:C	C:C	A:A	C:A	T:T	C:T	C:A	T:T	G:A	C:C	G:G	C:C	G:G	T:T	T:T	C:C	C:T	C:T	T:T
P04G04S000031	[ITO55/ITO56]-3	F1	C:C	G:A	T:T	C:C	C:C	A:A	C:A	T:T	C:T	C:C	T:T	G:A	C:C	G:G	C:C	G:G	T:T	T:T	C:C	C:T	C:T	T:T
P04G05S000039	[ITO55/ITO56]-4	F1	C:C	G:A	T:T	C:C	C:C	A:A	C:A	T:T	C:T	C:C	T:T	G:A	C:C	G:G	C:C	G:G	T:T	T:T	C:C	C:T	C:T	T:T
P04G06S000047	[ITO55/ITO56]-5	F1	C:C	G:A	T:T	C:C	C:C	A:A	C:A	T:T	C:T	C:C	T:T	G:A	C:C	G:G	C:C	G:G	T:T	T:T	C:C	C:T	C:T	T:T
P04G07S000055	[ITO55/ITO56]-6	F1	C:C	G:A	T:T	C:C	C:C	A:A	C:A	T:T	C:T	C:C	T:T	G:A	C:C	G:G	C:C	G:G	T:T	T:T	C:C	C:T	C:T	T:T
P04G08S000063	[ITO55/ITO56]-7	F1	C:C	G:A	T:T	C:C	C:C	A:A	C:A	T:T	C:T	C:A	T:T	G:A	C:C	G:G	C:C	G:G	T:T	T:T	C:C	C:T	C:T	T:T
P04G09S000071	[ITO55/ITO56]-8	F1	C:C	G:A	T:T	C:C	C:C	A:A	C:A	T:T	C:T	C:A	T:T	G:A	C:C	G:G	C:C	G:G	T:T	T:T	C:C	C:T	C:T	T:T
P04G10S000079	[ITO55/ITO56]-9	F1	G:C	A:A	C:T	C:C	C:C	A:A	A:A	G:T	T:T	C:A	T:A	G:A	C:C	G:G	C:C	G:G	T:T	T:T	C:C	C:T	C:T	C:T
P04G11S000087	[ITO55/ITO56]-10	F1	G:C	A:A	C:T	C:C	C:C	A:A	A:A	G:T	T:T	C:A	T:A	G:A	C:C	G:G	C:C	G:G	T:T	T:T	C:C	C:T	C:T	C:T
P04G12S000095	[ITO55/ITO56]-11	F1	C:C	G:A	T:T	C:C	C:C	A:A	C:A	T:T	C:T	C:C	T:T	G:A	C:C	G:G	C:C	G:G	T:T	T:T	C:C	C:T	C:T	T:T
P04H01S000008	[ITO55/ITO56]-12	F1	C:C	G:A	T:T	C:C	C:C	A:A	C:A	T:T	C:T	C:C	T:T	G:A	C:C	G:G	C:C	G:G	T:T	T:T	C:C	C:T	C:T	T:T
P04H02S000016	[ITO55/ITO56]-13	F1	C:C	G:A	T:T	C:C	C:C	A:A	C:A	T:T	C:T	C:A	T:T	G:A	C:C	G:G	C:C	G:G	T:T	T:T	C:C	C:T	C:T	T:T
P04H03S000024	[ITO55/ITO56]-14	F1	C:C	G:A	T:T	C:C	C:C	A:A	C:A	T:T	C:T	C:A	T:T	G:A	C:C	G:G	C:C	G:G	T:T	T:T	C:C	C:T	C:T	T:T
P04H04S000032	[ITO55/ITO56]-15	F1	C:C	G:A	T:T	C:C	C:C	A:A	C:A	T:T	C:T	C:C	T:T	G:A	C:C	G:G	C:C	G:G	T:T	T:T	C:C	C:T	C:T	T:T
P04H05S000040	[ITO55/ITO56]-16	F1	C:C	G:A	T:T	C:C	C:C	A:A	C:A	T:T	C:T	C:C	T:T	G:A	C:C	G:G	C:C	G:G	T:T	T:T	C:C	C:T	C:T	T:T
P04H06S000048	[ITO55/ITO56]-17	F1	G:C	G:A	T:T	C:C	C:T	A:A	C:C	T:T	C:C	C:C	T:A	G:G	C:C	G:G	C:C	G:G	G:T	T:T	C:C	T:T	C:C	C:T
P04H07S000056	[ITO55/ITO56]-18	F1	C:C	G:A	T:T	C:C	C:T	A:A	C:C	T:T	C:C	C:C	T:A	G:G	C:C	G:G	C:C	G:G	G:T	T:T	C:C	T:T	C:C	C:T
P04H08S000064	[ITO55/ITO56]-19	F1	C:C	G:A	T:T	C:C	C:C	A:A	C:A	T:T	C:T	C:C	T:T	G:A	C:C	G:G	C:C	G:G	T:T	T:T	C:C	C:T	C:T	T:T
P04H09S000072	[ITO55/ITO56]-20	F1	C:C	G:A	T:T	C:C	C:C	A:A	C:A	T:T	C:T	C:C	T:T	G:A	C:C	G:G	C:C	G:G	T:T	T:T	C:C	C:T	C:T	T:T
P04H10S000080	[ITO55/ITO56]-21	F1	C:C	G:A	T:T	C:C	C:C	A:A	C:A	T:T	C:T	C:C	T:T	G:A	C:C	G:G	C:C	G:G	T:T	T:T	C:C	C:T	C:T	T:T
P05A01S000001	[ITO55/ITO56]-22	F1	C:C	G:A	T:T	C:C	C:C	A:A	C:A	T:T	C:T	C:C	T:T	G:A	C:C	G:G	C:C	G:G	T:T	T:T	C:C	C:T	C:T	T:T
P05A02S000009	[ITO55/ITO56]-23	F1	C:C	G:A	T:T	C:C	C:C	A:A	C:A	T:T	C:T	C:C	T:T	G:A	C:C	G:G	C:C	G:G	T:T	T:T	C:C	C:T	C:T	T:T
P05A03S000017	[ITO55/ITO56]-24	F1	C:C	G:A	T:T	C:C	C:C	A:A	C:A	T:T	C:T	C:C	T:T	G:A	C:C	G:G	C:C	G:G	T:T	T:T	C:C	C:T	C:T	T:T
P05A04S000025	[ITO55/ITO56]-25	F1	C:C	G:A	T:T	C:C	C:C	A:A	C:A	T:T	C:T	C:A	T:T	G:A	C:C	G:G	C:C	G:G	T:T	T:T	C:C	C:T	C:T	T:T
P05A05S000033	[ITO55/ITO56]-26	F1	C:C	G:A	T:T	C:C	C:C	A:A	C:A	T:T	C:T	C:A	T:T	G:A	C:C	G:G	C:C	G:G	T:T	T:T	C:C	C:T	C:T	T:T
P05A06S000041	[ITO55/ITO56]-27	F1	C:C	G:A	T:T	C:C	C:C	A:A	C:A	T:T	C:T	C:A	T:T	G:A	C:C	G:G	C:C	G:G	T:T	T:T	C:C	C:T	C:T	T:T
P05A07S000049	[ITO55/ITO56]-28	F1	C:C	G:A	T:T	C:C	C:C	A:A	C:A	T:T	C:T	C:A	T:T	G:A	C:C	G:G	C:C	G:G	T:T	T:T	C:C	C:T	C:T	T:T
P05A08S000057	[ITO55/ITO56]-29	F1	C:C	G:A	T:T	C:C	C:C	A:A	C:A	T:T	C:T	C:A	T:T	G:A	C:C	G:G	C:C	G:G	T:T	T:T	C:C	C:T	C:T	T:T
P16A08S000057	ITO57	Parent	C:C	G:G	C:C	C:C	C:C	A:A	A:A	T:T	T:T	A:A	T:T	A:A	C:C	G:G	C:C	G:G	T:T	T:T	C:C	C:C	T:T	T:T
P16D02S000012	ITO58	Parent	C:C	G:G	T:T	C:C	C:C	A:A	A:A	G:G	C:C	A:A	T:T	G:G	C:C	G:G	C:C	G:G	G:G	T:T	C:C	T:T	C:C	C:C
P05A09S000065	[ITO57/ITO58]-1	F1	C:C	G:A	T:T	C:C	C:C	A:A	A:A	G:T	C:T	C:A	T:T	G:A	C:C	G:G	C:C	G:G	G:T	T:T	C:C	C:T	C:T	C:T
P05A10S000073	[ITO57/ITO58]-2	F1	C:C	G:A	T:T	C:C	C:C	A:A	A:A	G:T	C:T	C:A	T:T	G:A	C:C	G:G	C:C	G:G	G:T	T:T	C:C	C:T	C:T	C:T
P05A11S000081	[ITO57/ITO58]-3	F1	C:C	G:A	T:T	C:C	C:C	A:A	A:A	G:T	C:T	C:A	T:T	G:A	C:C	G:G	C:C	G:G	G:T	T:T	C:C	C:T	C:T	C:T
P05A12S000089	[ITO57/ITO58]-4	F1	C:C	G:A	T:T	C:C	C:C	A:A	A:A	G:T	C:T	C:A	T:T	G:A	C:C	G:G	C:C	G:G	G:T	T:T	C:C	C:T	C:T	C:T
P05B01S000002	[ITO57/ITO58]-5	F1	C:C	G:A	T:T	C:C	C:C	A:A	A:A	G:T	C:T	A:A	T:T	G:A	C:C	G:G	C:C	G:G	G:T	T:T	C:C	C:T	C:T	C:T
P05B02S000010	[ITO57/ITO58]-6	F1	C:C	G:A	T:T	C:C	C:C	A:A	A:A	G:T	C:T	C:A	T:T	G:A	C:C	G:G	C:C	G:G	G:T	T:T	C:C	C:T	C:T	C:T
P05B03S000018	[ITO57/ITO58]-7	F1	C:C	G:A	T:T	C:C	C:T	A:A	A:A	G:T	C:T	A:A	T:T	G:A	?	G:G	C:C	G:G	G:T	T:T	C:C	C:T	C:T	C:T
P05B04S000026	[ITO57/ITO58]-8	F1	C:C	G:A	T:T	C:C	C:T	A:A	A:A	G:T	C:T	A:A	T:T	G:A	C:C	G:G	C:C	G:G	G:T	T:T	C:C	C:T	C:T	C:T
P05B05S000034	[ITO57/ITO58]-9	F1	C:C	G:A	T:T	C:C	C:T	A:A	A:A	G:T	C:T	A:A	T:T	G:A	C:C	G:G	C:C	G:G	G:T	T:T	C:C	C:T	C:T	C:T
P05B06S000042	[ITO57/ITO58]-10	F1	C:C	G:A	T:T	C:C	C:T	A:A	Uncallable	G:T	C:T	C:A	T:T	G:A	C:C	G:G	C:C	G:G	G:T	T:T	C:C	C:T	C:T	C:T
P05B07S000050	[ITO57/ITO58]-11	F1	C:C	G:A	T:T	C:C	C:T	A:A	A:A	G:T	C:T	C:A	T:T	G:A	C:C	G:G	C:C	G:G	G:T	T:T	C:C	C:T	C:T	C:T
P05B08S000058	[ITO57/ITO58]-12	F1	G:C	G:A	T:T	C:C	T:T	A:A	C:A	G:T	C:C	C:A	T:A	G:A	C:C	G:G	C:C	G:G	G:G	T:T	C:C	T:T	C:C	C:C
P05B09S000066	[ITO57/ITO58]-13	F1	G:C	G:A	T:T	C:C	T:T	A:A	C:A	G:T	C:C	C:A	T:A	G:A	C:C	G:G	C:C	G:G	G:G	T:T	C:C	T:T	C:C	C:C
P05B10S000074	[ITO57/ITO58]-14	F1	C:C	G:G	T:T	C:C	C:T	A:A	A:A	G:T	C:T	A:A	T:T	G:A	C:C	G:G	C:C	G:G	G:T	T:T	C:C	C:T	C:T	C:T
P05B11S000082	[ITO57/ITO58]-15	F1	C:C	G:G	T:T	C:C	C:T	A:A	A:A	G:T	C:T	A:A	T:T	G:A	C:C	G:G	C:C	G:G	G:T	T:T	C:C	C:T	C:T	C:T
P05B12S000090	[ITO57/ITO58]-16	F1	C:C	G:A	T:T	C:C	T:T	A:A	C:A	G:T	C:C	C:A	T:A	G:G	C:C	G:G	C:C	G:G	G:G	T:T	C:C	T:T	C:C	C:C
P05C01S000003	[ITO57/ITO58]-17	F1	C:C	G:A	T:T	C:C	T:T	A:A	C:A	G:T	C:C	C:A	T:A	G:G	C:C	G:G	C:C	G:G	G:G	T:T	C:C	T:T	C:C	C:C
P05C02S000011	[ITO57/ITO58]-18	F1	C:C	G:A	T:T	C:C	C:C	A:A	A:A	G:T	C:T	C:A	T:T	G:A	C:C	G:G	C:C	G:G	G:T	T:T	C:C	C:T	C:T	C:T
P05C03S000019	[ITO57/ITO58]-19	F1	C:C	G:A	T:T	C:C	C:C	A:A	A:A	G:T	C:T	C:A	T:T	G:A	C:C	G:G	C:C	G:G	G:T	T:T	C:C	C:T	C:T	C:T
P05C04S000027	[ITO57/ITO58]-20	F1	C:C	A:A	T:T	C:C	C:C	A:A	A:A	T:T	T:T	?	T:T	A:A	C:C	G:G	C:C	G:G	T:T	T:T	C:C	C:C	T:T	T:T
P05C05S000035	[ITO57/ITO58]-21	F1	C:C	A:A	T:T	C:C	C:C	A:A	A:A	T:T	T:T	C:C	T:T	A:A	C:C	G:G	C:C	G:G	T:T	T:T	C:C	C:C	T:T	T:T
P05C06S000043	[ITO57/ITO58]-22	F1	C:C	G:A	T:T	C:C	C:C	A:A	A:A	G:T	C:T	C:A	T:T	G:A	C:C	G:G	C:C	G:G	G:T	T:T	C:C	C:T	C:T	C:T
P16A10S000073	ITO59	Parent	C:C	A:A	T:T	C:C	C:C	A:A	C:C	T:T	C:C	C:C	A:A	G:G	C:C	G:G	C:C	G:G	T:T	T:T	G:G	T:T	C:C	C:C
P16A08S000057	ITO60	Parent	C:C	G:G	C:C	C:C	C:C	A:A	A:A	T:T	T:T	A:A	T:T	A:A	C:C	G:G	C:C	G:G	T:T	T:T	C:C	C:C	T:T	T:T
P05C07S000051	[ITO59/ITO60]-1	F1	C:C	A:A	T:T	C:C	C:C	A:A	C:C	T:T	C:C	C:C	A:A	G:G	C:C	G:G	C:C	G:G	T:T	T:T	G:G	T:T	C:C	C:C
P05C08S000059	[ITO59/ITO60]-2	F1	C:C	A:A	T:T	C:C	C:C	A:A	C:C	T:T	C:C	C:C	A:A	G:G	C:C	G:G	C:C	G:G	T:T	T:T	G:G	T:T	C:C	C:C
P05C09S000067	[ITO59/ITO60]-3	F1	C:C	A:A	T:T	C:C	C:C	A:A	C:A	T:T	C:T	C:C	T:A	G:A	C:C	G:G	C:C	G:G	T:T	T:T	G:C	C:T	C:T	C:T
P05C10S000075	[ITO59/ITO60]-4	F1	C:C	A:A	T:T	C:C	C:C	A:A	C:A	T:T	C:T	C:C	T:A	G:A	C:C	G:G	C:C	G:G	T:T	T:T	G:C	C:T	C:T	C:T
P05C11S000083	[ITO59/ITO60]-5	F1	C:C	A:A	T:T	C:C	C:C	A:A	C:A	T:T	C:T	C:A	T:A	G:A	Uncallable	G:G	C:C	G:G	T:T	T:T	G:C	C:T	C:T	C:T
P05C12S000091	[ITO59/ITO60]-6	F1	C:C	A:A	T:T	C:C	C:C	A:A	C:A	T:T	C:T	C:A	T:A	G:A	C:C	G:G	C:C	G:G	T:T	T:T	G:C	C:T	C:T	C:T
P05D01S000004	[ITO59/ITO60]-7	F1	C:C	A:A	T:T	C:C	C:C	A:A	C:A	T:T	C:T	C:A	T:A	G:A	C:C	G:G	C:C	G:G	T:T	T:T	G:C	C:T	C:T	C:T
P05D02S000012	[ITO59/ITO60]-8	F1	C:C	A:A	T:T	C:C	C:C	A:A	C:A	T:T	C:T	C:A	T:A	G:A	C:C	G:G	C:C	G:G	T:T	T:T	G:C	C:T	C:T	C:T
P16A10S000073	ITO61	Parent	C:C	A:A	T:T	C:C	C:C	A:A	C:C	T:T	C:C	C:C	A:A	G:G	C:C	G:G	C:C	G:G	T:T	T:T	G:G	T:T	C:C	C:C
P16A12S000089	ITO62	Parent	C:C	G:G	T:T	C:C	C:C	A:A	C:C	T:T	C:C	C:C	T:T	G:G	C:C	G:G	C:C	G:G	T:T	T:T	C:C	T:T	C:C	T:T
P05D03S000020	[ITO61/ITO62]-1	F1	C:C	G:A	T:T	C:C	C:C	A:A	C:C	T:T	C:C	C:C	T:A	G:G	C:C	G:G	C:C	G:G	T:T	T:T	G:C	T:T	C:C	C:T
P05D04S000028	[ITO61/ITO62]-2	F1	C:C	G:A	T:T	C:C	C:C	A:A	C:C	T:T	C:C	C:C	T:A	G:G	C:C	G:G	C:C	G:G	T:T	T:T	G:C	T:T	C:C	C:T
P05D05S000036	[ITO61/ITO62]-3	F1	C:C	G:A	T:T	C:C	C:C	A:A	C:C	T:T	C:C	C:C	T:A	G:G	C:C	G:G	C:C	G:G	T:T	T:T	G:C	T:T	C:C	C:T
P05D06S000044	[ITO61/ITO62]-4	F1	C:C	A:A	T:T	C:C	C:C	A:A	C:C	T:T	C:C	C:C	A:A	G:G	C:C	G:G	C:C	G:G	T:T	T:T	G:G	T:T	C:C	C:C
P05D07S000052	[ITO61/ITO62]-5	F1	C:C	G:A	T:T	C:C	C:C	A:A	C:C	T:T	C:C	C:C	T:A	G:G	C:C	G:G	C:C	G:G	T:T	T:T	G:C	T:T	C:C	C:T
P05D08S000060	[ITO61/ITO62]-6	F1	C:C	G:A	T:T	C:C	C:C	A:A	C:C	T:T	C:C	C:C	T:A	G:G	C:C	G:G	C:C	G:G	T:T	T:T	G:C	T:T	C:C	C:T
P05D09S000068	[ITO61/ITO62]-7	F1	C:C	G:A	T:T	C:C	C:C	A:A	C:C	T:T	C:C	C:C	T:A	G:G	C:C	G:G	C:C	G:G	T:T	T:T	G:C	T:T	C:C	C:T
P05D10S000076	[ITO61/ITO62]-8	F1	C:C	G:A	T:T	C:C	C:C	A:A	C:C	T:T	C:C	C:C	T:A	G:G	C:C	G:G	C:C	G:G	T:T	T:T	G:C	T:T	C:C	C:T
P05D11S000084	[ITO61/ITO62]-9	F1	C:C	G:A	T:T	C:C	C:C	A:A	C:C	T:T	C:C	C:C	T:A	G:G	C:C	G:G	C:C	G:G	T:T	T:T	G:C	T:T	C:C	C:T
P05D12S000092	[ITO61/ITO62]-10	F1	C:C	G:A	T:T	C:C	C:C	A:A	C:C	T:T	C:C	C:C	T:A	G:G	C:C	G:G	C:C	G:G	T:T	T:T	G:C	T:T	C:C	C:T
P05E01S000005	[ITO61/ITO62]-11	F1	C:C	G:A	T:T	C:C	C:C	A:A	C:C	T:T	C:C	C:C	T:A	G:G	C:C	G:G	C:C	G:G	T:T	T:T	G:C	T:T	C:C	C:T
P16A12S000089	ITO63	Parent	C:C	G:G	T:T	C:C	C:C	A:A	C:C	T:T	C:C	C:C	T:T	G:G	C:C	G:G	C:C	G:G	T:T	T:T	C:C	T:T	C:C	T:T
P16F12S000094	ITO64	Parent	G:G	G:G	T:T	T:T	C:C	G:G	A:A	T:T	T:T	C:C	A:A	A:A	C:C	A:A	C:C	G:G	T:T	T:T	C:C	C:C	T:T	C:C
P05E02S000013	[ITO63/ITO64]-1	F1	G:C	G:G	T:T	C:T	C:C	G:A	C:A	T:T	C:T	C:C	T:A	G:A	C:C	G:A	C:C	G:G	T:T	T:T	C:C	C:T	C:T	C:T
P05E03S000021	[ITO63/ITO64]-2	F1	G:C	G:G	T:T	C:T	C:C	G:A	C:A	T:T	C:T	C:C	T:A	G:A	C:C	G:A	C:C	G:G	T:T	T:T	C:C	C:T	C:T	C:T
P05E04S000029	[ITO63/ITO64]-3	F1	C:C	G:G	T:T	C:C	C:C	A:A	C:A	G:T	C:C	C:A	T:T	G:G	C:C	G:G	C:C	G:G	G:T	T:T	C:C	T:T	C:C	C:T
P05E05S000037	[ITO63/ITO64]-4	F1	G:C	G:G	T:T	C:T	C:C	G:A	C:A	T:T	C:T	C:C	T:A	G:A	C:C	G:A	C:C	G:G	T:T	T:T	C:C	C:T	C:T	C:T
P05E06S000045	[ITO63/ITO64]-5	F1	G:C	G:G	T:T	C:T	C:C	G:A	C:A	T:T	C:T	C:C	T:A	G:A	C:C	G:A	C:C	G:G	T:T	T:T	C:C	C:T	C:T	C:T
P05E07S000053	[ITO63/ITO64]-6	F1	G:C	G:G	T:T	C:T	C:C	G:A	C:A	T:T	C:T	C:C	T:A	G:A	C:C	G:A	C:C	G:G	T:T	T:T	C:C	C:T	C:T	C:T
P05E08S000061	[ITO63/ITO64]-7	F1	G:C	G:G	T:T	C:T	C:C	G:A	C:A	T:T	C:T	C:C	T:A	G:A	C:C	G:A	C:C	G:G	T:T	T:T	C:C	C:T	C:T	C:T
P05E09S000069	[ITO63/ITO64]-8	F1	G:C	G:G	T:T	C:T	C:C	G:A	C:A	T:T	C:T	C:C	T:A	G:A	C:C	G:A	C:C	G:G	T:T	T:T	C:C	C:T	C:T	C:T
P05E10S000077	[ITO63/ITO64]-9	F1	G:C	G:G	T:T	C:T	C:C	G:A	C:A	T:T	C:T	C:C	T:A	G:A	C:C	G:A	C:C	G:G	T:T	T:T	C:C	C:T	C:T	C:T
P05E11S000085	[ITO63/ITO64]-10	F1	G:C	G:G	T:T	C:T	C:C	G:A	C:A	T:T	C:T	C:C	T:A	G:A	C:C	G:A	C:C	G:G	T:T	T:T	C:C	C:T	C:T	C:T
P05E12S000093	[ITO63/ITO64]-11	F1	G:C	G:G	T:T	C:T	C:C	G:A	C:A	T:T	C:T	C:C	T:A	G:A	C:C	G:A	C:C	G:G	T:T	T:T	C:C	C:T	C:T	C:T
P05F01S000006	[ITO63/ITO64]-12	F1	G:C	G:G	T:T	C:T	C:C	G:A	C:A	T:T	C:T	C:C	T:A	G:A	C:C	G:A	C:C	G:G	T:T	T:T	C:C	C:T	C:T	C:T
P16A12S000089	ITO65	Parent	C:C	G:G	T:T	C:C	C:C	A:A	C:C	T:T	C:C	C:C	T:T	G:G	C:C	G:G	C:C	G:G	T:T	T:T	C:C	T:T	C:C	T:T
P16G02S000015	ITO66	Parent	G:G	G:G	T:T	C:C	C:C	A:A	A:A	G:G	C:C	C:C	T:T	G:G	C:C	G:G	C:C	G:G	T:T	T:T	G:G	C:C	T:T	C:C
P05F02S000014	[ITO65/ITO66]-1	F1	G:C	G:G	T:T	C:C	C:C	A:A	C:A	G:T	C:C	C:C	T:T	G:G	C:C	G:G	C:C	G:G	T:T	T:T	G:C	C:T	C:T	C:T
P05F03S000022	[ITO65/ITO66]-2	F1	G:C	G:G	T:T	C:C	C:C	A:A	C:A	G:T	C:C	C:C	T:T	G:G	C:C	G:G	C:C	G:G	T:T	T:T	G:C	C:T	C:T	C:T
P05F04S000030	[ITO65/ITO66]-3	F1	G:C	G:G	T:T	C:C	C:C	A:A	C:A	G:T	C:C	C:C	T:T	G:G	C:C	G:G	C:C	G:G	T:T	T:T	G:C	C:T	C:T	C:T
P05F05S000038	[ITO65/ITO66]-4	F1	G:C	G:G	T:T	C:C	C:C	A:A	C:A	G:T	C:C	C:C	T:T	G:G	C:C	G:G	C:C	G:G	T:T	T:T	G:C	C:T	C:T	C:T
P05F06S000046	[ITO65/ITO66]-5	F1	G:C	G:G	T:T	C:C	C:C	A:A	C:A	G:T	C:C	C:C	T:T	G:G	C:C	G:G	C:C	G:G	T:T	T:T	G:C	C:T	C:T	C:T
P05F07S000054	[ITO65/ITO66]-6	F1	G:C	G:G	T:T	C:C	C:C	A:A	C:A	G:T	C:C	C:C	T:T	G:G	C:C	G:G	C:C	G:G	T:T	T:T	G:C	C:T	C:T	C:T
P05F08S000062	[ITO65/ITO66]-7	F1	G:C	G:G	T:T	C:C	C:C	A:A	C:A	G:T	C:C	C:C	T:T	G:G	C:C	G:G	C:C	G:G	T:T	T:T	G:C	C:T	C:T	C:T
P05F09S000070	[ITO65/ITO66]-8	F1	G:C	G:G	T:T	C:C	C:C	A:A	C:A	G:T	C:C	C:C	T:T	G:G	C:C	G:G	C:C	G:G	T:T	T:T	G:C	C:T	C:T	C:T
P05F10S000078	[ITO65/ITO66]-9	F1	G:C	G:G	T:T	C:C	C:C	A:A	C:A	G:T	C:C	C:C	T:T	G:G	C:C	G:G	C:C	G:G	T:T	T:T	G:C	C:T	C:T	C:T
P05F11S000086	[ITO65/ITO66]-10	F1	G:C	G:G	T:T	C:C	C:C	A:A	C:A	G:T	C:C	C:C	T:T	G:G	C:C	G:G	C:C	G:G	T:T	T:T	G:C	C:T	C:T	C:T
P16A12S000089	ITO67	Parent	C:C	G:G	T:T	C:C	C:C	A:A	C:C	T:T	C:C	C:C	T:T	G:G	C:C	G:G	C:C	G:G	T:T	T:T	C:C	T:T	C:C	T:T
P16G04S000031	ITO68	Parent	G:G	G:G	T:T	C:C	C:C	A:A	A:A	G:G	C:C	C:C	T:T	G:G	C:C	G:G	C:C	G:G	T:T	T:T	G:G	C:C	T:T	C:C
P05F12S000094	[ITO67/ITO68]-1	F1	C:C	G:A	T:T	C:C	C:C	G:A	C:A	T:T	C:T	C:C	T:T	G:A	C:C	G:A	G:C	G:A	T:T	T:T	C:C	C:T	C:T	T:T
P05G01S000007	[ITO67/ITO68]-2	F1	C:C	G:A	T:T	C:C	C:C	G:A	C:A	T:T	C:T	C:C	T:T	G:A	C:C	G:A	G:C	G:A	T:T	T:T	C:C	C:T	C:T	T:T
P05G02S000015	[ITO67/ITO68]-3	F1	G:C	G:G	T:T	C:C	C:C	A:A	C:A	G:T	C:C	C:C	T:T	G:G	C:C	G:G	C:C	G:G	T:T	T:T	G:C	C:T	C:T	C:T
P05G03S000023	[ITO67/ITO68]-4	F1	G:C	G:G	T:T	C:C	C:C	A:A	C:A	G:T	C:C	C:C	T:T	G:G	C:C	G:G	C:C	G:G	T:T	T:T	G:C	C:T	C:T	C:T
P05G04S000031	[ITO67/ITO68]-5	F1	G:C	G:G	T:T	C:C	C:C	A:A	C:A	G:T	C:C	C:C	T:T	G:G	C:C	G:G	C:C	G:G	T:T	T:T	G:C	C:T	C:T	C:T
P05G05S000039	[ITO67/ITO68]-6	F1	G:C	G:G	T:T	C:C	C:C	A:A	C:A	G:T	C:C	C:C	T:T	G:G	C:C	G:G	C:C	G:G	T:T	T:T	G:C	C:T	C:T	C:T
P05G06S000047	[ITO67/ITO68]-7	F1	C:C	G:A	T:T	C:T	C:C	A:A	C:A	T:T	C:T	C:C	T:T	G:A	C:C	G:A	G:C	G:A	T:T	T:T	C:C	C:T	C:T	T:T
P05G07S000055	[ITO67/ITO68]-8	F1	C:C	G:A	T:T	C:C	C:C	G:A	C:A	T:T	C:T	C:C	T:T	G:A	C:C	G:A	G:C	G:A	T:T	T:T	C:C	C:T	C:T	T:T
P16B02S000010	ITO69	Parent	G:G	A:A	C:C	C:C	C:C	A:A	A:A	G:G	T:T	A:A	A:A	G:G	C:C	G:G	C:C	G:G	T:T	T:T	C:C	T:T	C:C	C:C
P16A08S000057	ITO70	Parent	C:C	G:G	C:C	C:C	C:C	A:A	A:A	T:T	T:T	A:A	T:T	A:A	C:C	G:G	C:C	G:G	T:T	T:T	C:C	C:C	T:T	T:T
P05G08S000063	[ITO69/ITO70]-1	F1	G:C	G:A	C:T	C:T	C:C	A:A	C:A	G:G	C:T	A:A	T:A	G:A	C:C	G:G	G:C	G:G	T:T	T:T	C:C	T:T	C:C	C:C
P05G09S000071	[ITO69/ITO70]-2	F1	G:C	G:A	C:T	C:T	C:C	A:A	C:A	G:G	C:T	A:A	T:A	G:A	C:C	G:G	G:C	G:G	T:T	T:T	C:C	T:T	C:C	C:C
P05G10S000079	[ITO69/ITO70]-3	F1	G:C	G:A	Uncallable	C:T	C:C	A:A	C:A	G:G	C:T	A:A	Uncallable	G:A	C:C	G:G	G:C	G:G	T:T	T:T	C:C	T:T	C:C	C:C
P05G11S000087	[ITO69/ITO70]-4	F1	G:C	A:A	C:T	C:C	C:C	A:A	A:A	G:T	T:T	A:A	T:A	G:A	C:C	G:G	C:C	G:G	T:T	T:T	C:C	C:T	C:T	C:T
P05G12S000095	[ITO69/ITO70]-5	F1	G:C	A:A	C:T	C:C	C:C	A:A	A:A	G:T	T:T	A:A	T:A	G:A	C:C	G:G	C:C	G:G	T:T	T:T	C:C	C:T	C:T	C:T
P05H01S000008	[ITO69/ITO70]-6	F1	C:C	G:A	T:T	C:T	C:C	G:A	C:A	T:T	T:T	A:A	T:A	A:A	C:C	G:G	G:C	G:G	T:T	T:T	C:C	C:C	T:T	C:T
P05H02S000016	[ITO69/ITO70]-7	F1	C:C	G:A	T:T	C:T	C:C	G:A	C:A	T:T	T:T	A:A	T:A	A:A	C:C	G:G	G:C	G:G	T:T	T:T	C:C	C:C	T:T	C:T
P05H03S000024	[ITO69/ITO70]-8	F1	G:C	G:A	C:C	C:C	C:C	A:A	C:A	G:T	T:T	C:A	A:A	G:G	C:T	G:G	C:C	G:G	G:T	T:T	C:C	T:T	C:C	C:C
P05H04S000032	[ITO69/ITO70]-9	F1	G:C	G:A	C:C	C:C	C:C	A:A	C:A	G:T	T:T	C:A	A:A	G:G	C:T	G:G	C:C	G:G	G:T	T:T	C:C	T:T	C:C	C:C
P05H05S000040	[ITO69/ITO70]-10	F1	G:C	A:A	C:T	C:C	C:C	A:A	A:A	G:T	?	C:A	T:A	G:A	C:C	G:G	C:C	G:G	T:T	T:T	C:C	C:T	C:T	C:T
P05H06S000048	[ITO69/ITO70]-11	F1	G:C	A:A	C:T	C:C	C:C	A:A	A:A	G:T	T:T	C:A	T:A	G:A	C:C	G:G	C:C	G:G	T:T	T:T	C:C	C:T	C:T	C:T
P05H07S000056	[ITO69/ITO70]-12	F1	C:C	G:A	T:T	C:T	C:C	G:A	C:A	T:T	T:T	A:A	T:A	A:A	C:C	G:G	G:C	G:G	T:T	T:T	C:C	C:C	Uncallable	C:T
P05H08S000064	[ITO69/ITO70]-13	F1	C:C	G:G	T:T	T:T	C:C	G:G	C:C	T:T	T:T	A:A	A:A	A:A	C:C	G:G	G:G	G:G	T:T	T:T	C:C	C:C	T:T	C:C
P05H09S000072	[ITO69/ITO70]-14	F1	G:C	G:A	C:T	C:T	C:C	A:A	C:A	G:G	C:T	A:A	T:A	G:A	C:C	G:G	G:C	G:G	T:T	T:T	C:C	T:T	C:C	C:C
P05H10S000080	[ITO69/ITO70]-15	F1	G:C	G:A	C:T	C:T	C:C	A:A	C:A	G:G	C:T	A:A	T:A	G:A	C:C	G:G	G:C	G:G	T:T	T:T	C:C	T:T	C:C	C:C
P16B02S000010	ITO71	Parent	G:G	A:A	C:C	C:C	C:C	A:A	A:A	G:G	T:T	A:A	A:A	G:G	C:C	G:G	C:C	G:G	T:T	T:T	C:C	T:T	C:C	C:C
P16A10S000073	ITO72	Parent	C:C	A:A	T:T	C:C	C:C	A:A	C:C	T:T	C:C	C:C	A:A	G:G	C:C	G:G	C:C	G:G	T:T	T:T	G:G	T:T	C:C	C:C
P06A01S000001	[ITO71/ITO72]-1	F1	G:C	A:A	C:T	C:C	C:C	A:A	C:A	G:T	C:T	C:A	A:A	G:G	C:C	G:G	C:C	G:G	T:T	T:T	G:C	T:T	C:C	C:C
P06A02S000009	[ITO71/ITO72]-2	F1	G:C	A:A	C:T	C:C	C:C	A:A	C:A	G:T	C:T	C:A	A:A	G:G	C:C	G:G	C:C	G:G	T:T	T:T	G:C	T:T	C:C	C:C
P06A03S000017	[ITO71/ITO72]-3	F1	G:C	A:A	C:T	C:C	C:C	A:A	C:A	G:T	C:T	C:A	A:A	G:G	C:C	G:G	C:C	G:G	T:T	T:T	G:C	T:T	C:C	C:C
P06A04S000025	[ITO71/ITO72]-4	F1	G:C	A:A	C:T	C:C	C:C	A:A	C:A	G:T	C:T	C:A	A:A	G:G	C:C	G:G	C:C	G:G	T:T	T:T	G:C	T:T	C:C	C:C
P06A05S000033	[ITO71/ITO72]-5	F1	G:C	A:A	C:T	C:C	C:C	A:A	C:A	G:T	C:T	C:A	A:A	G:G	C:C	G:G	C:C	G:G	T:T	T:T	G:C	T:T	C:C	C:C
P06A06S000041	[ITO71/ITO72]-6	F1	G:C	A:A	C:T	C:C	C:C	A:A	C:A	G:T	C:T	C:A	A:A	G:G	C:C	G:G	C:C	G:G	T:T	T:T	G:C	T:T	C:C	C:C
P06A07S000049	[ITO71/ITO72]-7	F1	C:C	G:A	T:T	C:T	C:C	G:A	C:C	T:T	C:T	C:A	A:A	G:A	C:C	G:G	G:C	G:G	T:T	T:T	G:C	C:T	C:T	C:C
P06A08S000057	[ITO71/ITO72]-8	F1	C:C	G:A	T:T	C:T	C:C	G:A	C:C	T:T	C:T	C:A	A:A	G:A	C:C	G:G	G:C	G:G	T:T	T:T	G:C	C:T	C:T	C:C
P06A09S000065	[ITO71/ITO72]-9	F1	G:C	A:A	C:T	C:C	C:C	A:A	C:A	G:T	C:T	C:A	A:A	G:G	C:C	G:G	C:C	G:G	T:T	T:T	G:C	T:T	C:C	C:C
P06A10S000073	[ITO71/ITO72]-10	F1	C:C	G:A	T:T	C:T	C:C	G:A	C:C	T:T	C:T	C:A	A:A	G:A	C:C	G:G	G:C	G:G	T:T	T:T	G:C	C:T	C:T	C:C
P06A11S000081	[ITO71/ITO72]-11	F1	G:C	A:A	C:T	C:C	C:C	A:A	C:A	G:T	C:T	C:A	A:A	G:G	C:C	G:G	C:C	G:G	T:T	T:T	G:C	T:T	C:C	C:C
P06A12S000089	[ITO71/ITO72]-12	F1	G:C	A:A	C:T	C:C	C:C	A:A	C:A	G:T	C:T	C:A	A:A	G:G	C:C	G:G	C:C	G:G	T:T	T:T	G:C	T:T	C:C	C:C
P06B01S000002	[ITO71/ITO72]-13	F1	G:C	A:A	C:T	C:C	C:C	A:A	C:A	G:T	C:T	C:A	A:A	G:G	C:C	G:G	C:C	G:G	T:T	T:T	G:C	T:T	C:C	C:C
P06B02S000010	[ITO71/ITO72]-14	F1	G:C	A:A	C:T	C:C	C:C	A:A	C:A	G:T	C:T	C:A	A:A	G:G	C:C	G:G	C:C	G:G	T:T	T:T	G:C	T:T	C:C	C:C
P06B03S000018	[ITO71/ITO72]-15	F1	G:C	A:A	C:T	C:C	C:C	A:A	C:A	G:T	C:T	C:A	A:A	G:G	C:C	G:G	C:C	G:G	T:T	T:T	G:C	T:T	C:C	C:C
P06B04S000026	[ITO71/ITO72]-16	F1	G:C	A:A	C:T	C:C	C:C	A:A	C:A	G:T	C:T	C:A	A:A	G:G	C:C	G:G	C:C	G:G	T:T	T:T	G:C	T:T	C:C	C:C
P06B05S000034	[ITO71/ITO72]-17	F1	G:C	A:A	C:T	C:C	C:C	A:A	C:A	G:T	C:T	C:A	A:A	G:G	C:C	G:G	C:C	G:G	T:T	T:T	G:C	T:T	C:C	C:C
P06B06S000042	[ITO71/ITO72]-18	F1	G:C	A:A	C:T	C:C	C:C	A:A	C:A	G:T	C:T	C:A	A:A	G:G	C:C	G:G	C:C	G:G	T:T	T:T	G:C	T:T	C:C	C:C
P16B02S000010	ITO73	Parent	G:G	A:A	C:C	C:C	C:C	A:A	A:A	G:G	T:T	A:A	A:A	G:G	C:C	G:G	C:C	G:G	T:T	T:T	C:C	T:T	C:C	C:C
P16A12S000089	ITO74	Parent	C:C	G:G	T:T	C:C	C:C	A:A	C:C	T:T	C:C	C:C	T:T	G:G	C:C	G:G	C:C	G:G	T:T	T:T	C:C	T:T	C:C	T:T
P06B07S000050	[ITO73/ITO74]-1	F1	G:C	G:A	C:T	Uncallable	C:C	A:A	C:A	G:T	C:T	C:A	T:A	Uncallable	C:C	G:G	Uncallable	G:G	T:T	T:T	C:C	T:T	C:C	C:T
P06B08S000058	[ITO73/ITO74]-2	F1	G:C	G:A	C:T	C:C	C:C	A:A	C:A	G:T	C:T	C:A	T:A	G:G	C:C	G:G	C:C	G:G	T:T	T:T	C:C	T:T	C:C	C:T
P06B09S000066	[ITO73/ITO74]-3	F1	G:C	G:A	C:T	C:C	C:C	A:A	C:A	G:T	C:T	C:A	T:A	G:G	C:C	G:G	C:C	G:G	T:T	T:T	C:C	T:T	C:C	C:T
P06B10S000074	[ITO73/ITO74]-4	F1	G:C	G:A	C:T	C:C	C:C	A:A	C:A	G:T	C:T	C:A	T:A	G:G	C:C	G:G	C:C	G:G	T:T	T:T	C:C	T:T	C:C	C:T
P06B11S000082	[ITO73/ITO74]-5	F1	G:C	G:A	C:T	C:C	C:C	A:A	C:A	G:T	C:T	C:A	T:A	G:G	C:C	G:G	C:C	G:G	T:T	T:T	C:C	T:T	C:C	C:T
P06B12S000090	[ITO73/ITO74]-6	F1	G:C	G:A	C:T	C:C	C:C	A:A	C:A	G:T	C:T	C:A	T:A	G:G	C:C	G:G	C:C	G:G	T:T	T:T	C:C	T:T	C:C	C:T
P06C01S000003	[ITO73/ITO74]-7	F1	G:C	G:A	C:T	C:C	C:C	A:A	C:A	G:T	C:T	C:A	T:A	G:G	C:C	G:G	C:C	G:G	T:T	T:T	C:C	T:T	C:C	C:T
P06C02S000011	[ITO73/ITO74]-8	F1	G:C	G:A	C:T	C:C	C:C	A:A	C:A	G:T	C:T	C:A	T:A	G:G	C:C	G:G	C:C	G:G	T:T	T:T	C:C	T:T	C:C	C:T
P06C03S000019	[ITO73/ITO74]-9	F1	G:C	G:A	C:T	C:C	C:C	A:A	C:A	G:T	C:T	C:A	T:A	G:G	C:C	G:G	C:C	G:G	T:T	T:T	C:C	T:T	C:C	C:T
P06C04S000027	[ITO73/ITO74]-10	F1	G:C	G:A	C:T	C:C	C:C	A:A	C:A	G:T	C:T	C:A	T:A	G:G	C:C	G:G	C:C	G:G	T:T	T:T	C:C	T:T	C:C	C:T
P06C05S000035	[ITO73/ITO74]-11	F1	G:C	G:A	C:T	C:C	C:C	A:A	C:A	G:T	C:T	C:A	T:A	G:G	C:C	G:G	C:C	G:G	T:T	T:T	C:C	T:T	C:C	C:T
P06C06S000043	[ITO73/ITO74]-12	F1	C:C	G:G	T:T	C:T	C:C	G:A	C:C	T:T	C:T	C:A	T:A	G:A	C:C	G:G	G:C	G:G	T:T	T:T	C:C	C:T	C:T	C:T
P06C07S000051	[ITO73/ITO74]-13	F1	C:C	G:G	T:T	C:T	C:C	G:A	C:C	T:T	C:T	C:A	T:A	G:A	C:C	G:G	G:C	G:G	T:T	T:T	C:C	C:T	C:T	C:T
P06C08S000059	[ITO73/ITO74]-14	F1	G:G	G:A	C:C	C:C	C:T	G:A	C:A	G:G	T:T	A:A	A:A	G:A	C:C	G:G	G:C	G:G	G:T	T:T	C:C	T:T	C:C	C:C
P06C09S000067	[ITO73/ITO74]-15	F1	G:G	G:A	C:C	C:C	C:T	G:A	C:A	G:G	T:T	A:A	A:A	G:A	C:C	G:G	G:C	G:G	G:T	T:T	C:C	T:T	C:C	C:C
P06C10S000075	[ITO73/ITO74]-16	F1	G:C	G:A	C:T	C:C	C:C	A:A	C:A	G:T	C:T	C:A	T:A	G:G	C:C	G:G	C:C	G:G	T:T	T:T	C:C	T:T	C:C	C:T
P06C11S000083	[ITO73/ITO74]-17	F1	G:C	G:A	C:T	C:C	C:C	A:A	C:A	G:T	C:T	C:A	T:A	G:G	C:C	G:G	C:C	G:G	T:T	T:T	C:C	T:T	C:C	C:T
P06C12S000091	[ITO73/ITO74]-18	F1	G:C	G:A	C:T	C:C	C:C	A:A	C:A	G:T	C:T	C:A	T:A	G:G	C:C	G:G	C:C	G:G	T:T	T:T	C:C	T:T	C:C	C:T
P16B02S000010	ITO75	Parent	G:G	A:A	C:C	C:C	C:C	A:A	A:A	G:G	T:T	A:A	A:A	G:G	C:C	G:G	C:C	G:G	T:T	T:T	C:C	T:T	C:C	C:C
P16B12S000090	ITO76	Parent	G:G	G:G	C:C	C:C	T:T	G:G	C:C	G:G	T:T	A:A	A:A	A:A	C:C	G:G	G:G	G:G	G:G	T:T	C:C	T:T	C:C	C:C
P06D01S000004	[ITO75/ITO76]-1	F1	G:G	G:A	C:C	C:C	C:T	G:A	C:A	G:G	T:T	A:A	A:A	G:A	C:C	G:G	G:C	G:G	G:T	T:T	C:C	T:T	C:C	C:C
P06D02S000012	[ITO75/ITO76]-2	F1	G:G	G:A	C:C	C:C	C:T	G:A	C:A	G:G	T:T	A:A	A:A	G:A	C:C	G:G	G:C	G:G	G:T	T:T	C:C	T:T	C:C	C:C
P06D03S000020	[ITO75/ITO76]-3	F1	G:G	G:A	C:C	C:C	C:T	G:A	C:A	G:G	T:T	A:A	A:A	G:A	C:C	G:G	G:C	G:G	G:T	T:T	C:C	T:T	C:C	C:C
P06D04S000028	[ITO75/ITO76]-4	F1	G:G	G:A	C:C	C:C	C:T	G:A	C:A	G:G	T:T	A:A	A:A	G:A	C:C	G:G	G:C	G:G	G:T	T:T	C:C	T:T	C:C	C:C
P06D05S000036	[ITO75/ITO76]-5	F1	G:G	G:A	C:C	C:C	C:T	G:A	C:A	G:G	T:T	A:A	A:A	G:A	C:C	G:G	G:C	G:G	G:T	T:T	C:C	T:T	C:C	C:C
P06D06S000044	[ITO75/ITO76]-6	F1	G:G	G:A	C:C	C:C	C:T	G:A	C:A	G:G	T:T	A:A	A:A	G:A	C:C	G:G	G:C	G:G	G:T	T:T	C:C	T:T	C:C	C:C
P06D07S000052	[ITO75/ITO76]-7	F1	G:G	G:A	C:C	C:C	C:T	G:A	C:A	G:G	T:T	A:A	A:A	G:A	C:C	G:G	G:C	G:G	G:T	T:T	C:C	T:T	C:C	C:C
P06D08S000060	[ITO75/ITO76]-8	F1	G:G	G:A	C:C	C:C	C:T	G:A	C:A	G:G	T:T	A:A	A:A	G:A	C:C	G:G	G:C	G:G	G:T	T:T	C:C	T:T	C:C	C:C
P06D09S000068	[ITO75/ITO76]-9	F1	G:G	G:A	C:C	C:C	C:T	G:A	C:A	G:G	T:T	A:A	A:A	G:A	C:C	G:G	G:C	G:G	G:T	T:T	C:C	T:T	C:C	C:C
P06D10S000076	[ITO75/ITO76]-10	F1	G:G	G:A	C:C	C:C	C:T	G:A	C:A	G:G	T:T	A:A	A:A	G:A	C:C	G:G	G:C	G:G	G:T	T:T	C:C	T:T	C:C	C:C
P06D11S000084	[ITO75/ITO76]-11	F1	G:G	G:A	C:C	C:C	C:T	G:A	C:A	G:G	T:T	A:A	A:A	G:A	C:C	G:G	G:C	G:G	G:T	T:T	C:C	T:T	C:C	C:C
P06D12S000092	[ITO75/ITO76]-12	F1	G:G	G:A	C:C	C:C	C:T	G:A	C:A	G:G	T:T	A:A	A:A	G:A	C:C	G:G	G:C	G:G	G:T	T:T	C:C	T:T	C:C	C:C
P06E01S000005	[ITO75/ITO76]-13	F1	G:G	G:A	C:C	C:C	C:T	G:A	C:A	G:G	T:T	A:A	A:A	G:A	C:C	G:G	G:C	G:G	G:T	T:T	C:C	T:T	C:C	C:C
P06E02S000013	[ITO75/ITO76]-14	F1	G:G	G:A	C:C	C:C	C:T	G:A	C:A	G:G	T:T	A:A	A:A	G:A	C:C	G:G	G:C	G:G	G:T	T:T	C:C	T:T	C:C	C:C
P06E03S000021	[ITO75/ITO76]-15	F1	G:G	G:A	C:C	C:C	C:T	G:A	C:A	G:G	T:T	A:A	A:A	G:A	C:C	G:G	G:C	G:G	G:T	T:T	C:C	T:T	C:C	C:C
P06E04S000029	[ITO75/ITO76]-16	F1	G:G	G:A	C:C	C:C	C:T	G:A	C:A	G:G	T:T	A:A	A:A	G:A	C:C	G:G	G:C	G:G	G:T	T:T	C:C	T:T	C:C	C:C
P06E05S000037	[ITO75/ITO76]-17	F1	G:G	G:A	C:C	C:C	C:T	G:A	C:A	G:G	T:T	A:A	A:A	G:A	C:C	G:G	G:C	G:G	G:T	T:T	C:C	T:T	C:C	C:C
P16B02S000010	ITO77	Parent	G:G	A:A	C:C	C:C	C:C	A:A	A:A	G:G	T:T	A:A	A:A	G:G	C:C	G:G	C:C	G:G	T:T	T:T	C:C	T:T	C:C	C:C
P16C12S000091	ITO78	Parent	C:C	G:A	T:T	C:T	C:T	G:A	A:A	G:T	C:T	C:A	T:A	G:A	C:C	G:A	C:C	G:G	G:T	T:T	C:C	C:T	C:T	C:C
P06E06S000045	[ITO77/ITO78]-1	F1	G:C	A:A	C:T	C:T	C:C	G:A	A:A	G:T	T:T	C:A	A:A	G:A	C:C	G:A	C:C	G:G	T:T	T:T	C:C	C:T	C:T	C:C
P06E07S000053	[ITO77/ITO78]-2	F1	G:C	A:A	C:T	C:T	C:C	G:A	A:A	G:T	T:T	C:A	A:A	G:A	C:C	G:A	C:C	G:G	T:T	T:T	C:C	C:T	C:T	C:C
P06E08S000061	[ITO77/ITO78]-3	F1	G:C	A:A	C:T	C:T	C:C	G:A	A:A	G:T	T:T	C:A	A:A	G:A	C:C	G:A	C:C	G:G	T:T	T:T	C:C	C:T	C:T	C:C
P06E09S000069	[ITO77/ITO78]-4	F1	G:C	G:A	T:T	Uncallable	C:C	G:G	C:A	T:T	T:T	C:A	A:A	G:A	C:C	G:A	G:C	G:G	T:T	T:T	C:C	C:C	T:T	C:C
P06E10S000077	[ITO77/ITO78]-5	F1	G:C	G:A	C:C	C:C	C:C	G:A	C:A	G:G	C:T	A:A	T:A	G:A	C:C	G:G	C:C	G:G	T:T	T:T	C:C	T:T	C:C	C:C
P06E11S000085	[ITO77/ITO78]-6	F1	G:C	G:A	C:C	C:C	C:C	G:A	C:A	G:G	C:T	A:A	T:A	G:A	C:C	G:G	C:C	G:G	T:T	T:T	C:C	T:T	C:C	C:C
P06E12S000093	[ITO77/ITO78]-7	F1	G:C	A:A	C:T	C:T	C:C	G:A	A:A	G:T	T:T	C:A	A:A	G:A	C:C	G:A	C:C	G:G	T:T	T:T	C:C	C:T	C:T	C:C
P06F01S000006	[ITO77/ITO78]-8	F1	G:C	A:A	C:T	C:T	C:C	G:A	A:A	G:T	T:T	C:A	A:A	G:A	C:C	G:A	C:C	G:G	T:T	T:T	C:C	C:T	C:T	C:C
P06F02S000014	[ITO77/ITO78]-9	F1	G:C	A:A	C:T	C:T	C:C	G:A	A:A	G:T	T:T	C:A	A:A	G:A	C:C	G:A	C:C	G:G	T:T	T:T	C:C	C:T	C:T	C:C
P06F03S000022	[ITO77/ITO78]-10	F1	G:C	A:A	C:T	C:T	C:C	G:A	A:A	G:T	T:T	C:A	A:A	G:A	C:C	G:A	C:C	G:G	T:T	T:T	C:C	C:T	C:T	C:C
P06F04S000030	[ITO77/ITO78]-11	F1	G:C	A:A	C:T	C:T	C:C	G:A	A:A	G:T	T:T	C:A	A:A	G:A	C:C	G:A	C:C	G:G	T:T	T:T	C:C	C:T	C:T	C:C
P06F05S000038	[ITO77/ITO78]-12	F1	G:C	A:A	C:T	C:T	C:C	G:A	A:A	G:T	T:T	C:A	A:A	G:A	C:C	G:A	C:C	G:G	T:T	T:T	C:C	C:T	C:T	C:C
P06F06S000046	[ITO77/ITO78]-13	F1	C:C	G:A	T:T	Uncallable	C:C	G:G	C:A	T:T	T:T	C:A	A:A	A:A	C:C	G:A	G:C	G:G	T:T	T:T	C:C	C:C	T:T	C:C
P06F07S000054	[ITO77/ITO78]-14	F1	C:C	G:A	T:T	T:T	C:C	G:G	C:A	T:T	T:T	C:A	A:A	A:A	C:C	G:A	G:C	G:G	T:T	T:T	C:C	C:C	T:T	C:C
P06F08S000062	[ITO77/ITO78]-15	F1	G:C	A:A	C:T	C:T	C:C	G:A	A:A	G:T	T:T	C:A	A:A	G:A	C:C	G:A	C:C	G:G	T:T	T:T	C:C	C:T	C:T	C:C
P06F09S000070	[ITO77/ITO78]-16	F1	G:C	A:A	C:T	C:T	C:C	G:A	A:A	G:T	T:T	C:A	A:A	G:A	C:C	G:A	C:C	G:G	T:T	T:T	C:C	C:T	C:T	C:C
P06F10S000078	[ITO77/ITO78]-17	F1	G:C	A:A	C:T	C:T	C:C	G:A	A:A	?	T:T	C:A	A:A	G:A	C:C	G:A	C:C	G:G	T:T	T:T	C:C	C:T	C:T	C:C
P06F11S000086	[ITO77/ITO78]-18	F1	G:C	A:A	C:T	C:T	C:C	G:A	A:A	G:T	T:T	C:A	A:A	G:A	C:C	G:A	C:C	G:G	T:T	T:T	C:C	C:T	C:T	C:C
P06F12S000094	[ITO77/ITO78]-19	F1	G:C	A:A	C:T	C:T	C:C	G:A	A:A	G:T	T:T	C:A	A:A	G:A	C:C	G:A	C:C	G:G	T:T	T:T	C:C	C:T	C:T	C:C
P06G01S000007	[ITO77/ITO78]-20	F1	G:C	A:A	C:T	C:T	C:C	G:A	A:A	G:T	T:T	C:A	A:A	G:A	C:C	G:A	C:C	G:G	T:T	T:T	C:C	C:T	C:T	C:C
P06G02S000015	[ITO77/ITO78]-21	F1	G:C	A:A	C:T	C:T	C:C	G:A	A:A	G:T	T:T	C:A	A:A	G:A	C:C	G:A	C:C	G:G	T:T	T:T	C:C	C:T	C:T	C:C
P06G03S000023	[ITO77/ITO78]-22	F1	C:C	G:A	T:T	Uncallable	C:C	G:G	C:A	T:T	T:T	C:A	A:A	G:A	C:C	G:A	G:C	G:G	T:T	T:T	C:C	C:C	T:T	C:C
P06G04S000031	[ITO77/ITO78]-23	F1	C:C	G:A	T:T	T:T	C:C	G:G	C:A	T:T	T:T	C:A	A:A	G:A	C:C	G:A	G:C	G:G	T:T	T:T	C:C	C:C	T:T	C:C
P06G05S000039	[ITO77/ITO78]-24	F1	G:C	A:A	C:T	C:T	C:C	G:A	A:A	G:T	T:T	C:A	A:A	G:A	C:C	G:A	C:C	G:G	T:T	T:T	C:C	C:T	C:T	C:C
P06G06S000047	[ITO77/ITO78]-25	F1	G:C	A:A	C:T	C:T	C:C	G:A	A:A	G:T	T:T	C:A	A:A	G:A	C:C	G:A	C:C	G:G	T:T	T:T	C:C	C:T	C:T	C:C
P06G07S000055	[ITO77/ITO78]-26	F1	G:C	A:A	C:T	C:T	C:C	G:A	A:A	G:T	T:T	C:A	A:A	G:A	C:C	G:A	C:C	G:G	T:T	T:T	C:C	C:T	C:T	C:C
P06G08S000063	[ITO77/ITO78]-27	F1	G:C	A:A	C:T	C:T	C:C	G:A	Uncallable	G:T	T:T	C:A	A:A	G:A	C:C	G:A	C:C	G:G	T:T	T:T	C:C	C:T	C:T	C:C
P06G09S000071	[ITO77/ITO78]-28	F1	G:C	A:A	C:T	C:T	C:C	G:A	A:A	G:T	T:T	C:A	A:A	G:A	C:C	G:A	C:C	G:G	T:T	T:T	C:C	C:T	C:T	C:C
P06G10S000079	[ITO77/ITO78]-29	F1	G:C	A:A	C:T	C:T	C:C	G:A	A:A	G:T	T:T	C:A	A:A	G:A	C:C	G:A	C:C	G:G	T:T	T:T	C:C	C:T	C:T	C:C
P06G11S000087	[ITO77/ITO78]-30	F1	G:C	A:A	C:T	C:T	C:C	G:A	A:A	G:T	T:T	C:A	A:A	G:A	C:C	G:G	C:C	G:G	T:T	T:T	C:C	C:T	C:T	C:C
P06G12S000095	[ITO77/ITO78]-31	F1	G:C	A:A	C:T	C:T	C:C	G:A	A:A	G:T	T:T	C:A	A:A	G:A	C:C	G:G	C:C	G:G	T:T	T:T	C:C	C:T	C:T	C:C
P06H01S000008	[ITO77/ITO78]-32	F1	G:C	A:A	C:T	C:T	C:C	G:A	A:A	G:T	T:T	C:A	A:A	G:A	C:C	G:A	C:C	G:G	T:T	T:T	C:C	C:T	C:T	C:C
P16B02S000010	ITO79	Parent	G:G	A:A	C:C	C:C	C:C	A:A	A:A	G:G	T:T	A:A	A:A	G:G	C:C	G:G	C:C	G:G	T:T	T:T	C:C	T:T	C:C	C:C
P16D02S000012	ITO80	Parent	C:C	G:G	T:T	C:C	C:C	A:A	A:A	G:G	C:C	A:A	T:T	G:G	C:C	G:G	C:C	G:G	G:G	T:T	C:C	T:T	C:C	C:C
P06H02S000016	[ITO79/ITO80]-1	F1	G:C	G:A	C:T	C:C	C:C	A:A	A:A	G:G	C:T	A:A	T:A	G:G	C:C	G:G	C:C	G:G	G:T	T:T	C:C	T:T	C:C	C:C
P06H03S000024	[ITO79/ITO80]-2	F1	G:C	G:A	C:T	C:C	C:C	A:A	A:A	G:G	C:T	A:A	T:A	G:G	C:C	G:G	C:C	G:G	G:T	T:T	C:C	T:T	C:C	C:C
P06H04S000032	[ITO79/ITO80]-3	F1	G:C	G:A	C:T	C:C	C:C	A:A	A:A	G:G	C:T	A:A	T:A	G:G	C:C	G:G	C:C	G:G	G:T	T:T	C:C	T:T	C:C	C:C
P06H05S000040	[ITO79/ITO80]-4	F1	G:C	G:A	C:T	C:C	C:C	A:A	C:A	G:G	C:T	A:A	T:A	G:G	C:C	G:G	C:C	G:A	T:T	T:T	C:C	T:T	C:C	C:C
P06H06S000048	[ITO79/ITO80]-5	F1	G:C	G:A	C:T	C:C	C:C	G:A	C:A	G:G	T:T	A:A	T:A	G:G	C:C	G:G	C:C	G:A	T:T	Uncallable	C:C	T:T	C:C	C:C
P06H07S000056	[ITO79/ITO80]-6	F1	G:C	G:A	C:T	C:C	C:T	A:A	A:A	G:G	C:T	A:A	T:A	G:G	C:C	G:G	C:C	G:G	G:T	T:T	C:C	T:T	C:C	C:C
P06H08S000064	[ITO79/ITO80]-7	F1	G:C	G:A	C:T	C:C	C:T	A:A	Uncallable	G:G	C:T	A:A	T:A	Uncallable	C:C	G:G	C:C	G:G	G:T	T:T	C:C	T:T	C:C	C:C
P06H09S000072	[ITO79/ITO80]-8	F1	G:C	G:A	C:T	C:C	C:T	A:A	A:A	G:G	C:T	A:A	T:A	G:G	C:C	G:G	C:C	G:G	G:T	T:T	C:C	T:T	C:C	C:C
P06H10S000080	[ITO79/ITO80]-9	F1	G:C	G:A	C:T	C:C	C:T	A:A	A:A	G:G	C:T	A:A	T:A	G:G	C:C	G:G	C:C	G:G	G:T	T:T	C:C	T:T	C:C	C:C
P07A01S000001	[ITO79/ITO80]-10	F1	G:C	A:A	C:T	C:C	C:C	G:A	C:A	G:G	C:T	A:A	T:A	G:G	C:C	G:G	C:C	G:G	G:T	Uncallable	C:C	T:T	C:C	C:C
P07A02S000009	[ITO79/ITO80]-11	F1	G:C	A:A	C:T	C:C	C:C	G:A	C:A	G:G	C:T	A:A	T:A	G:G	C:C	G:G	C:C	G:G	G:T	Uncallable	C:C	T:T	C:C	C:C
P07A03S000017	[ITO79/ITO80]-12	F1	G:G	G:A	C:T	C:C	C:C	A:A	A:A	G:G	C:T	A:A	T:A	G:G	C:C	G:G	C:C	G:A	T:T	Uncallable	C:C	T:T	C:C	C:C
P07A04S000025	[ITO79/ITO80]-13	F1	G:G	G:A	C:T	C:C	C:C	A:A	A:A	G:G	T:T	A:A	T:A	G:G	C:C	G:G	C:C	G:A	T:T	Uncallable	C:C	T:T	C:C	C:C
P07A05S000033	[ITO79/ITO80]-14	F1	G:G	A:A	C:T	C:C	C:C	A:A	A:A	G:G	C:T	A:A	T:A	G:G	C:C	G:G	C:C	G:A	T:T	Uncallable	C:C	T:T	C:C	C:C
P16B02S000010	ITO81	Parent	G:G	A:A	C:C	C:C	C:C	A:A	A:A	G:G	T:T	A:A	A:A	G:G	C:C	G:G	C:C	G:G	T:T	T:T	C:C	T:T	C:C	C:C
P16D06S000044	ITO82	Parent	C:C	A:A	T:T	C:C	C:C	A:A	C:C	T:T	C:C	C:C	A:A	G:G	C:C	G:G	C:C	G:G	T:T	T:T	G:G	T:T	C:C	C:C
P07A06S000041	[ITO81/ITO82]-1	F1	G:G	A:A	C:T	C:C	C:T	A:A	C:A	G:T	C:T	C:A	A:A	G:A	C:C	G:G	C:C	G:G	G:T	T:T	C:C	T:T	C:C	C:C
P07A07S000049	[ITO81/ITO82]-2	F1	G:G	A:A	C:T	C:C	C:T	A:A	C:A	G:T	C:T	C:A	A:A	G:A	C:C	G:G	C:C	G:G	G:T	T:T	C:C	T:T	C:C	C:C
P07A08S000057	[ITO81/ITO82]-3	F1	G:G	A:A	C:T	C:C	C:T	A:A	C:A	G:T	C:T	C:A	A:A	G:A	C:C	G:G	C:C	G:G	G:T	T:T	C:C	T:T	C:C	C:C
P07A09S000065	[ITO81/ITO82]-4	F1	G:G	A:A	C:T	C:C	C:T	A:A	C:A	G:T	C:T	C:A	A:A	Uncallable	C:C	G:G	C:C	G:G	G:T	T:T	C:C	T:T	C:C	C:C
P07A10S000073	[ITO81/ITO82]-5	F1	G:G	A:A	C:T	C:C	C:T	A:A	C:A	G:T	C:T	C:A	A:A	G:A	C:C	G:G	C:C	G:G	G:T	T:T	C:C	T:T	C:C	C:C
P07A11S000081	[ITO81/ITO82]-6	F1	G:G	A:A	C:T	C:C	C:T	A:A	C:A	G:T	C:T	C:A	A:A	G:A	C:C	G:G	C:C	G:G	G:T	T:T	C:C	T:T	C:C	C:C
P07A12S000089	[ITO81/ITO82]-7	F1	G:G	A:A	C:T	C:C	C:T	A:A	C:A	G:T	C:T	C:A	A:A	G:A	C:C	G:G	C:C	G:G	G:T	T:T	C:C	T:T	C:C	C:C
P07B01S000002	[ITO81/ITO82]-8	F1	G:G	A:A	C:T	C:C	C:T	A:A	C:A	G:T	C:T	C:A	A:A	G:A	C:C	G:G	C:C	G:G	G:T	T:T	C:C	T:T	C:C	C:C
P07B02S000010	[ITO81/ITO82]-9	F1	G:G	A:A	C:T	C:C	C:T	A:A	C:A	G:T	C:T	C:A	A:A	G:A	C:C	G:G	C:C	G:G	G:T	T:T	C:C	T:T	C:C	C:C
P07B03S000018	[ITO81/ITO82]-10	F1	G:G	A:A	C:T	C:C	C:T	A:A	C:A	G:T	C:T	C:A	A:A	G:A	C:C	G:G	C:C	G:G	G:T	T:T	C:C	T:T	C:C	C:C
P07B04S000026	[ITO81/ITO82]-11	F1	G:G	A:A	C:T	C:C	C:T	A:A	C:A	G:T	C:T	C:A	A:A	G:A	C:C	G:G	C:C	G:G	G:T	T:T	C:C	T:T	C:C	C:C
P07B05S000034	[ITO81/ITO82]-12	F1	G:G	A:A	C:T	C:C	C:T	A:A	C:A	G:T	C:T	C:A	A:A	G:A	C:C	G:G	C:C	G:G	G:T	T:T	C:C	T:T	C:C	C:C
P07B06S000042	[ITO81/ITO82]-13	F1	G:G	A:A	C:T	C:C	C:T	A:A	C:A	G:T	C:T	C:A	A:A	G:A	C:C	G:G	C:C	G:G	G:T	T:T	C:C	T:T	C:C	C:C
P16B02S000010	ITO83	Parent	G:G	A:A	C:C	C:C	C:C	A:A	A:A	G:G	T:T	A:A	A:A	G:G	C:C	G:G	C:C	G:G	T:T	T:T	C:C	T:T	C:C	C:C
P16E12S000093	ITO84	Parent	G:G	A:A	T:T	C:C	T:T	A:A	C:C	T:T	C:C	C:C	A:A	A:A	C:C	A:A	C:C	G:G	T:T	T:T	C:C	T:T	C:C	C:C
P07B07S000050	[ITO83/ITO84]-1	F1	G:G	A:A	C:T	C:C	C:T	A:A	C:A	G:T	C:T	C:A	A:A	G:A	C:C	G:G	C:C	G:G	G:T	T:T	C:C	T:T	C:C	C:C
P07B08S000058	[ITO83/ITO84]-2	F1	G:C	A:A	C:T	C:C	C:C	G:A	A:A	G:T	T:T	C:A	T:A	G:A	C:C	G:A	G:C	G:A	T:T	T:T	C:C	C:T	C:T	C:T
P07B09S000066	[ITO83/ITO84]-3	F1	G:C	A:A	C:T	C:C	C:C	G:A	Uncallable	G:T	T:T	C:A	T:A	Uncallable	C:C	G:A	G:C	G:A	T:T	T:T	C:C	C:T	C:T	C:T
P07B10S000074	[ITO83/ITO84]-4	F1	G:G	A:A	C:T	C:C	C:T	A:A	C:A	G:T	C:T	C:A	A:A	G:A	C:C	G:A	C:C	G:G	T:T	T:T	C:C	T:T	C:C	C:C
P07B11S000082	[ITO83/ITO84]-5	F1	G:G	A:A	C:T	C:C	C:T	A:A	C:A	G:T	C:T	C:A	A:A	G:A	C:C	G:A	C:C	G:G	T:T	T:T	C:C	T:T	C:C	C:C
P07B12S000090	[ITO83/ITO84]-6	F1	G:G	A:A	C:T	C:C	C:T	A:A	C:A	G:T	C:T	C:A	A:A	G:A	C:C	G:A	C:C	G:G	T:T	T:T	C:C	T:T	C:C	C:C
P07C01S000003	[ITO83/ITO84]-7	F1	G:G	A:A	C:T	C:C	C:T	A:A	C:A	G:T	C:T	C:A	A:A	G:A	C:C	G:A	C:C	G:G	T:T	T:T	C:C	T:T	C:C	C:C
P07C02S000011	[ITO83/ITO84]-8	F1	G:G	A:A	C:T	C:C	C:T	A:A	C:A	G:T	C:T	C:A	A:A	G:A	C:C	G:A	C:C	G:G	T:T	T:T	C:C	T:T	C:C	C:C
P07C03S000019	[ITO83/ITO84]-9	F1	G:G	A:A	C:T	C:C	C:T	A:A	C:A	G:T	C:T	C:A	A:A	G:A	C:C	G:A	C:C	G:G	G:T	T:T	C:C	T:T	C:C	C:C
P07C04S000027	[ITO83/ITO84]-10	F1	G:G	A:A	C:T	C:C	C:T	A:A	C:A	G:T	C:T	C:A	A:A	G:A	C:C	G:A	C:C	G:G	G:T	T:T	C:C	T:T	C:C	C:C
P07C05S000035	[ITO83/ITO84]-11	F1	G:G	A:A	C:T	C:C	C:T	A:A	C:A	G:T	C:T	C:A	A:A	G:A	C:C	G:A	C:C	G:G	T:T	T:T	C:C	T:T	C:C	C:C
P07C06S000043	[ITO83/ITO84]-12	F1	G:G	A:A	C:T	C:C	C:T	A:A	C:A	G:T	C:T	C:A	A:A	G:A	C:C	G:A	C:C	G:G	T:T	T:T	C:C	T:T	C:C	C:C
P07C07S000051	[ITO83/ITO84]-13	F1	G:G	A:A	C:T	C:C	C:T	A:A	C:A	G:T	C:T	C:A	A:A	G:A	C:C	G:A	C:C	G:G	T:T	T:T	C:C	T:T	C:C	C:C
P07C08S000059	[ITO83/ITO84]-14	F1	G:G	A:A	C:T	C:C	C:T	A:A	C:A	G:T	C:T	C:A	A:A	G:A	C:C	G:A	C:C	G:G	T:T	T:T	C:C	T:T	C:C	C:C
P07C09S000067	[ITO83/ITO84]-15	F1	G:G	A:A	C:T	C:C	C:T	A:A	C:A	G:T	C:T	C:A	A:A	G:A	C:C	G:A	C:C	G:G	G:T	T:T	C:C	T:T	C:C	C:C
P07C10S000075	[ITO83/ITO84]-16	F1	G:G	A:A	C:T	C:C	C:T	A:A	C:A	G:T	C:T	C:A	A:A	G:A	C:C	G:A	C:C	G:G	G:T	T:T	C:C	T:T	C:C	C:C
P07C11S000083	[ITO83/ITO84]-17	F1	G:G	A:A	C:T	C:C	C:T	A:A	C:A	G:T	C:T	C:A	A:A	G:A	C:C	G:A	C:C	G:G	G:T	T:T	C:C	T:T	C:C	C:C
P07C12S000091	[ITO83/ITO84]-18	F1	G:G	A:A	C:T	C:C	C:T	A:A	C:A	G:T	C:T	C:A	A:A	G:A	C:C	G:A	C:C	G:G	G:T	T:T	C:C	T:T	C:C	C:C
P16B04S000026	ITO85	Parent	G:G	G:G	C:C	C:C	C:C	A:A	A:A	T:T	T:T	C:C	T:T	G:G	C:C	G:G	C:C	A:A	T:T	T:T	C:C	T:T	T:T	T:T
P16A06S000041	ITO86	Parent	C:C	G:G	T:T	C:C	C:C	A:A	A:A	T:T	T:T	A:A	T:T	A:A	C:C	G:G	C:C	G:G	T:T	T:T	C:C	C:C	T:T	T:T
P07D01S000004	[ITO85/ITO86]-1	F1	G:C	G:A	C:T	C:C	C:C	A:A	A:A	T:T	C:T	C:A	T:T	G:A	C:C	G:G	C:C	G:A	T:T	T:T	C:C	C:T	C:T	C:T
P07D02S000012	[ITO85/ITO86]-2	F1	G:C	G:A	C:T	C:C	C:C	A:A	A:A	T:T	C:T	C:A	T:T	G:A	C:C	G:G	C:C	G:A	T:T	T:T	C:C	C:T	C:T	C:T
P07D03S000020	[ITO85/ITO86]-3	F1	G:C	G:A	C:T	C:C	C:C	A:A	A:A	T:T	C:T	C:A	T:T	G:A	C:C	G:G	C:C	G:A	T:T	T:T	C:C	C:T	C:T	C:T
P07D04S000028	[ITO85/ITO86]-4	F1	G:C	A:A	C:C	C:C	C:C	A:A	A:A	T:T	C:C	C:C	T:T	G:G	C:C	G:G	C:C	A:A	T:T	T:T	C:C	T:T	C:C	C:C
P07D05S000036	[ITO85/ITO86]-5	F1	Uncallable	A:A	C:C	C:C	C:C	A:A	A:A	T:T	C:C	C:C	T:T	G:G	C:C	G:G	C:C	A:A	T:T	T:T	C:C	T:T	C:C	C:C
P07D06S000044	[ITO85/ITO86]-6	F1	G:C	G:G	C:T	C:C	C:C	A:A	C:A	G:T	T:T	C:A	T:T	G:A	C:C	G:G	C:C	G:A	T:T	T:T	C:C	C:T	T:T	C:T
P07D07S000052	[ITO85/ITO86]-7	F1	G:C	G:G	C:T	C:C	C:C	A:A	C:A	G:T	T:T	C:A	T:T	G:A	C:C	G:G	C:C	G:A	T:T	T:T	C:C	C:T	T:T	C:T
P16B04S000026	ITO87	Parent	G:G	G:G	C:C	C:C	C:C	A:A	A:A	T:T	T:T	C:C	T:T	G:G	C:C	G:G	C:C	A:A	T:T	T:T	C:C	T:T	T:T	T:T
P16A08S000057	ITO88	Parent	C:C	G:G	C:C	C:C	C:C	A:A	A:A	T:T	T:T	A:A	T:T	A:A	C:C	G:G	C:C	G:G	T:T	T:T	C:C	C:C	T:T	T:T
P07D08S000060	[ITO87/ITO88]-1	F1	C:C	A:A	C:T	C:C	C:C	A:A	A:A	T:T	C:T	C:A	T:T	G:A	C:C	G:G	C:C	G:A	T:T	T:T	C:C	C:T	C:T	C:T
P07D09S000068	[ITO87/ITO88]-2	F1	C:C	A:A	C:T	C:C	C:C	A:A	A:A	T:T	C:T	C:A	T:T	G:A	C:C	G:G	C:C	G:A	T:T	T:T	C:C	C:T	C:T	C:T
P07D10S000076	[ITO87/ITO88]-3	F1	G:C	G:A	C:T	C:C	C:C	A:A	C:A	G:T	T:T	C:C	T:T	G:A	C:C	G:G	C:C	G:A	T:T	T:T	C:C	C:T	T:T	T:T
P07D11S000084	[ITO87/ITO88]-4	F1	G:C	G:A	C:T	C:C	C:C	A:A	A:A	T:T	T:T	C:C	T:T	G:A	C:C	G:G	C:C	G:G	T:T	T:T	C:C	C:T	T:T	T:T
P07D12S000092	[ITO87/ITO88]-5	F1	G:C	G:A	C:T	C:C	C:C	A:A	C:A	G:T	T:T	C:C	T:T	G:A	C:C	G:G	C:C	G:G	T:T	T:T	C:C	C:T	T:T	T:T
P07E01S000005	[ITO87/ITO88]-6	F1	G:C	G:A	C:T	C:C	C:C	A:A	A:A	T:T	T:T	C:C	T:T	G:A	C:C	G:G	C:C	G:G	T:T	T:T	C:C	C:T	T:T	T:T
P07E02S000013	[ITO87/ITO88]-7	F1	G:C	G:A	C:T	C:C	C:C	A:A	C:A	T:T	T:T	C:C	T:T	G:A	C:C	G:G	C:C	G:G	T:T	T:T	C:C	C:T	T:T	T:T
P07E03S000021	[ITO87/ITO88]-8	F1	G:C	G:A	C:T	C:C	C:C	A:A	A:A	T:T	T:T	C:C	T:T	G:A	C:C	G:G	C:C	G:G	T:T	T:T	C:C	C:T	T:T	T:T
P16B04S000026	ITO89	Parent	G:G	G:G	C:C	C:C	C:C	A:A	A:A	T:T	T:T	C:C	T:T	G:G	C:C	G:G	C:C	A:A	T:T	T:T	C:C	T:T	T:T	T:T
P16A12S000089	ITO90	Parent	C:C	G:G	T:T	C:C	C:C	A:A	C:C	T:T	C:C	C:C	T:T	G:G	C:C	G:G	C:C	G:G	T:T	T:T	C:C	T:T	C:C	T:T
P07E04S000029	[ITO89/ITO90]-1	F1	G:G	A:A	C:C	C:C	C:C	A:A	A:A	T:T	C:C	C:C	T:T	G:G	C:C	G:G	C:C	A:A	T:T	T:T	C:C	T:T	C:C	C:C
P07E05S000037	[ITO89/ITO90]-2	F1	G:G	A:A	C:C	C:C	C:C	A:A	A:A	T:T	C:C	C:C	T:T	G:G	C:C	G:G	C:C	A:A	T:T	T:T	C:C	T:T	C:C	C:C
P07E06S000045	[ITO89/ITO90]-3	F1	G:C	G:A	C:T	C:C	C:C	A:A	C:A	T:T	C:C	C:C	T:T	G:G	C:C	G:G	C:C	G:A	T:T	T:T	C:C	T:T	C:C	C:T
P07E07S000053	[ITO89/ITO90]-4	F1	G:C	G:A	C:T	C:C	C:C	A:A	C:A	T:T	C:C	C:C	T:T	G:G	C:C	G:G	C:C	G:A	T:T	T:T	C:C	T:T	C:C	C:T
P07E08S000061	[ITO89/ITO90]-5	F1	G:G	A:A	C:C	C:C	C:C	A:A	A:A	T:T	C:C	C:C	T:T	G:G	C:C	G:G	C:C	A:A	T:T	T:T	C:C	T:T	C:C	C:C
P07E09S000069	[ITO89/ITO90]-6	F1	G:C	A:A	C:C	C:C	C:C	A:A	Uncallable	T:T	C:C	C:C	T:T	G:G	C:C	G:G	C:C	A:A	T:T	T:T	C:C	T:T	C:C	C:C
P07E10S000077	[ITO89/ITO90]-7	F1	G:G	A:A	C:C	C:C	C:C	A:A	A:A	T:T	C:C	C:C	T:T	G:G	C:C	G:G	C:C	A:A	T:T	T:T	C:C	T:T	C:C	C:C
P07E11S000085	[ITO89/ITO90]-8	F1	G:G	A:A	C:C	C:C	C:C	A:A	A:A	T:T	C:C	C:C	T:T	G:G	C:C	G:G	C:C	A:A	T:T	T:T	C:C	T:T	C:C	C:C
P16B04S000026	ITO91	Parent	G:G	G:G	C:C	C:C	C:C	A:A	A:A	T:T	T:T	C:C	T:T	G:G	C:C	G:G	C:C	A:A	T:T	T:T	C:C	T:T	T:T	T:T
P16B10S000074	ITO92	Parent	G:G	A:A	T:T	C:C	T:T	A:A	C:C	T:T	C:C	C:C	A:A	A:A	C:C	A:A	C:C	G:G	G:G	T:T	C:C	T:T	C:C	C:C
P07E12S000093	[ITO91/ITO92]-1	F1	G:C	A:A	C:T	C:C	C:T	A:A	C:A	T:T	C:C	C:C	T:A	G:G	C:C	G:G	C:C	G:A	G:T	T:T	C:C	T:T	C:C	C:C
P07F01S000006	[ITO91/ITO92]-2	F1	G:C	A:A	C:T	C:C	C:T	A:A	C:A	T:T	C:C	C:C	T:A	G:G	C:C	G:G	C:C	G:A	G:T	T:T	C:C	T:T	C:C	C:C
P07F02S000014	[ITO91/ITO92]-3	F1	?	A:A	C:T	C:C	C:T	A:A	C:A	T:T	C:C	C:C	T:A	G:G	C:C	G:G	C:C	G:A	G:T	T:T	C:C	T:T	C:C	C:C
P07F03S000022	[ITO91/ITO92]-4	F1	G:G	A:A	T:T	C:C	C:T	A:A	C:A	T:T	C:C	C:C	T:A	G:A	C:C	G:A	C:C	G:A	G:T	T:T	C:C	T:T	C:C	C:C
P07F04S000030	[ITO91/ITO92]-5	F1	G:G	A:A	T:T	C:C	C:T	A:A	C:A	T:T	C:C	C:C	T:A	G:A	C:C	G:A	C:C	G:A	G:T	T:T	C:C	T:T	C:C	C:C
P07F05S000038	[ITO91/ITO92]-6	F1	G:C	A:A	C:T	C:C	C:T	A:A	C:A	T:T	C:C	C:C	T:A	G:G	C:C	G:G	C:C	G:A	G:T	T:T	C:C	T:T	C:C	C:C
P07F06S000046	[ITO91/ITO92]-7	F1	G:C	A:A	Uncallable	C:C	C:T	A:A	C:A	T:T	C:C	C:C	T:A	G:G	C:C	G:G	C:C	G:A	G:T	T:T	C:C	T:T	C:C	C:C
P07F07S000054	[ITO91/ITO92]-8	F1	G:G	A:A	T:T	C:C	C:T	A:A	C:A	T:T	C:C	C:C	T:A	G:A	C:C	G:A	C:C	G:A	G:T	T:T	C:C	T:T	C:C	C:C
P07F08S000062	[ITO91/ITO92]-9	F1	G:G	A:A	T:T	C:C	C:T	A:A	C:A	T:T	C:C	C:C	T:A	G:A	C:C	G:A	C:C	G:A	G:T	T:T	C:C	T:T	C:C	C:C
P07F09S000070	[ITO91/ITO92]-10	F1	G:G	G:G	C:C	C:C	C:C	A:A	C:A	G:T	T:T	C:C	T:T	G:G	C:C	G:G	C:C	G:A	T:T	T:T	C:C	T:T	T:T	T:T
P07F10S000078	[ITO91/ITO92]-11	F1	G:G	G:G	C:C	C:C	C:C	A:A	A:A	G:T	T:T	C:C	T:T	G:G	C:C	G:G	C:C	A:A	T:T	T:T	C:C	T:T	T:T	T:T
P16B04S000026	ITO93	Parent	G:G	G:G	C:C	C:C	C:C	A:A	A:A	T:T	T:T	C:C	T:T	G:G	C:C	G:G	C:C	A:A	T:T	T:T	C:C	T:T	T:T	T:T
P16C02S000011	ITO94	Parent	G:G	G:G	T:T	C:C	C:C	A:A	A:A	G:G	C:C	C:C	T:T	G:G	C:C	G:G	C:C	G:G	T:T	T:T	G:G	C:C	T:T	C:C
P07F11S000086	[ITO93/ITO94]-1	F1	G:G	G:A	C:T	C:C	C:C	A:A	C:A	G:G	C:C	C:C	T:T	G:G	C:C	G:G	C:C	G:G	T:T	T:T	G:C	C:T	C:T	C:T
P07F12S000094	[ITO93/ITO94]-2	F1	G:G	G:A	C:T	C:C	C:C	A:A	C:A	G:G	C:C	C:C	T:T	G:G	C:C	G:G	C:C	G:A	T:T	T:T	G:C	C:T	C:T	C:C
P07G01S000007	[ITO93/ITO94]-3	F1	G:G	G:A	C:T	C:C	C:C	A:A	A:A	G:T	C:C	C:C	T:T	G:G	C:C	G:G	C:C	G:A	T:T	T:T	G:C	C:T	C:T	C:C
P07G02S000015	[ITO93/ITO94]-4	F1	G:G	G:A	C:T	C:C	C:C	A:A	A:A	G:T	C:C	C:C	T:T	G:G	C:C	G:G	C:C	G:A	T:T	T:T	G:C	C:T	C:T	C:C
P07G03S000023	[ITO93/ITO94]-5	F1	G:C	G:A	C:T	C:C	C:C	A:A	A:A	G:T	C:C	C:C	T:T	G:G	C:C	G:G	C:C	G:A	T:T	T:T	G:C	C:T	C:T	C:C
P07G04S000031	[ITO93/ITO94]-6	F1	G:G	G:A	C:T	C:C	C:C	A:A	A:A	G:T	C:C	C:C	T:T	G:G	C:C	G:G	C:C	G:A	T:T	T:T	G:C	C:T	C:T	C:C
P07G05S000039	[ITO93/ITO94]-7	F1	G:C	G:A	C:T	C:C	C:C	A:A	A:A	G:T	C:C	C:C	T:T	G:G	C:C	G:G	C:C	G:A	T:T	T:T	G:C	C:T	C:T	C:C
P07G06S000047	[ITO93/ITO94]-8	F1	G:G	G:A	C:T	C:C	C:C	A:A	A:A	G:T	C:C	C:C	T:T	G:G	C:C	G:G	C:C	G:A	T:T	T:T	G:C	C:T	C:T	C:C
P16B04S000026	ITO95	Parent	G:G	G:G	C:C	C:C	C:C	A:A	A:A	T:T	T:T	C:C	T:T	G:G	C:C	G:G	C:C	A:A	T:T	T:T	C:C	T:T	T:T	T:T
P16C06S000043	ITO96	Parent	G:G	G:G	T:T	C:C	C:C	A:A	A:A	G:G	C:C	C:C	T:T	G:G	C:C	G:G	C:C	G:G	T:T	T:T	G:G	C:C	T:T	C:C
P07G07S000055	[ITO95/ITO96]-1	F1	G:G	G:A	C:T	C:C	C:C	A:A	C:C	G:T	C:T	C:A	T:A	G:G	C:C	G:A	C:C	G:A	T:T	T:T	C:C	T:T	C:T	C:T
P07G08S000063	[ITO95/ITO96]-2	F1	G:C	G:A	C:T	C:C	C:C	A:A	A:A	G:T	C:C	C:C	T:T	G:G	C:C	G:G	C:C	G:A	T:T	T:T	G:C	C:T	C:T	C:C
P07G09S000071	[ITO95/ITO96]-3	F1	G:C	G:A	C:T	C:C	C:C	A:A	A:A	G:T	C:C	C:C	T:T	G:G	C:C	G:G	C:C	G:A	T:T	T:T	G:C	C:T	C:T	C:C
P07G10S000079	[ITO95/ITO96]-4	F1	G:G	A:A	C:C	C:C	C:C	A:A	A:A	T:T	C:C	C:C	T:T	G:G	C:C	G:G	C:C	A:A	T:T	T:T	C:C	T:T	C:C	C:C
P07G11S000087	[ITO95/ITO96]-5	F1	G:G	A:A	C:C	C:C	C:C	A:A	A:A	T:T	C:C	C:C	T:T	G:G	C:C	G:G	C:C	A:A	T:T	T:T	C:C	T:T	C:C	C:C
P07G12S000095	[ITO95/ITO96]-6	F1	G:G	G:A	C:T	C:C	C:C	A:A	A:A	G:T	C:C	C:C	T:T	G:G	C:C	G:G	C:C	G:A	T:T	T:T	G:C	C:T	C:T	C:C
P07H01S000008	[ITO95/ITO96]-7	F1	G:G	G:A	C:T	C:C	C:C	A:A	A:A	G:T	C:C	C:C	T:T	G:G	C:C	G:G	C:C	G:A	T:T	T:T	G:C	C:T	C:T	C:C
P07H02S000016	[ITO95/ITO96]-8	F1	G:G	A:A	T:T	C:C	C:C	A:A	A:A	T:T	C:C	C:C	T:T	G:G	C:C	G:G	C:C	A:A	T:T	T:T	C:C	T:T	C:C	C:C
P07H03S000024	[ITO95/ITO96]-9	F1	G:G	A:A	T:T	C:C	C:C	A:A	A:A	T:T	C:C	C:C	T:T	G:G	C:C	G:G	C:C	A:A	T:T	T:T	C:C	T:T	C:C	C:C
P16B04S000026	ITO97	Parent	G:G	G:G	C:C	C:C	C:C	A:A	A:A	T:T	T:T	C:C	T:T	G:G	C:C	G:G	C:C	A:A	T:T	T:T	C:C	T:T	T:T	T:T
P16D02S000012	ITO98	Parent	C:C	G:G	T:T	C:C	C:C	A:A	A:A	G:G	C:C	A:A	T:T	G:G	C:C	G:G	C:C	G:G	G:G	T:T	C:C	T:T	C:C	C:C
P07H04S000032	[ITO97/ITO98]-1	F1	G:C	G:A	C:T	C:C	C:T	A:A	A:A	G:T	C:C	C:A	T:T	G:G	C:C	G:G	C:C	G:A	G:T	T:T	C:C	T:T	C:C	C:C
P07H05S000040	[ITO97/ITO98]-2	F1	G:C	G:A	C:T	C:C	C:T	A:A	A:A	G:T	C:C	C:A	T:T	G:G	C:C	G:G	C:C	G:A	G:T	T:T	C:C	T:T	C:C	C:C
P07H06S000048	[ITO97/ITO98]-3	F1	G:C	G:A	C:T	C:C	C:T	A:A	A:A	G:T	C:C	C:A	T:T	G:G	C:C	G:G	C:C	G:A	G:T	T:T	C:C	T:T	C:C	C:C
P07H07S000056	[ITO97/ITO98]-4	F1	G:C	G:A	C:T	C:C	C:T	A:A	A:A	G:T	C:C	C:A	T:T	G:G	C:C	G:G	C:C	G:A	G:T	T:T	C:C	T:T	C:C	C:C
P07H08S000064	[ITO97/ITO98]-5	F1	C:C	G:A	C:T	C:C	C:T	A:A	A:A	G:T	C:C	C:A	T:T	G:G	C:C	G:G	C:C	G:A	G:T	T:T	C:C	T:T	C:C	C:C
P07H09S000072	[ITO97/ITO98]-6	F1	C:C	G:A	C:T	C:C	C:T	A:A	A:A	G:T	C:C	C:A	T:T	G:G	C:C	G:G	C:C	G:A	G:T	T:T	C:C	T:T	C:C	C:C
P07H10S000080	[ITO97/ITO98]-7	F1	C:C	G:A	C:T	C:C	C:T	A:A	A:A	G:T	C:C	C:A	T:T	G:G	C:C	G:G	C:C	G:A	G:T	T:T	C:C	T:T	C:C	C:C
P08A01S000001	[ITO97/ITO98]-8	F1	C:C	G:A	C:T	C:C	C:T	A:A	A:A	G:T	C:C	C:A	T:T	G:G	C:C	G:G	C:C	G:A	G:T	T:T	C:C	T:T	C:C	C:C
P16B04S000026	ITO99	Parent	G:G	G:G	C:C	C:C	C:C	A:A	A:A	T:T	T:T	C:C	T:T	G:G	C:C	G:G	C:C	A:A	T:T	T:T	C:C	T:T	T:T	T:T
P16D06S000044	ITO100	Parent	C:C	A:A	T:T	C:C	C:C	A:A	C:C	T:T	C:C	C:C	A:A	G:G	C:C	G:G	C:C	G:G	T:T	T:T	G:G	T:T	C:C	C:C
P08A02S000009	[ITO99/ITO100]-1	F1	G:G	A:A	T:T	C:C	C:T	A:A	C:A	T:T	C:C	C:C	T:A	G:A	C:C	G:G	C:C	G:A	G:T	T:T	C:C	T:T	C:C	C:C
P08A03S000017	[ITO99/ITO100]-2	F1	G:G	A:A	T:T	C:C	C:T	A:A	C:A	T:T	C:C	C:C	T:A	G:A	C:C	G:G	C:C	G:A	G:T	T:T	C:C	T:T	C:C	C:C
P08A04S000025	[ITO99/ITO100]-3	F1	G:G	A:A	T:T	C:C	C:T	A:A	C:A	T:T	C:C	C:C	T:A	G:A	C:C	G:G	C:C	G:A	G:T	T:T	C:C	T:T	C:C	C:C
P08A05S000033	[ITO99/ITO100]-4	F1	G:G	A:A	C:T	C:C	C:T	A:A	C:A	T:T	C:C	C:C	T:A	G:A	C:C	G:G	C:C	G:A	G:T	Uncallable	C:C	T:T	C:C	C:C
P08A06S000041	[ITO99/ITO100]-5	F1	G:G	A:A	C:T	C:C	C:T	A:A	C:A	T:T	C:C	C:C	T:A	G:A	C:C	G:G	C:C	G:A	G:T	T:T	C:C	T:T	C:C	C:C
P08A07S000049	[ITO99/ITO100]-6	F1	G:G	A:A	C:T	C:C	C:T	A:A	C:A	T:T	C:C	C:C	T:A	G:A	C:C	G:G	C:C	G:A	G:T	T:T	C:C	T:T	C:C	C:C
P08A08S000057	[ITO99/ITO100]-7	F1	G:G	A:A	C:T	C:C	C:T	A:A	C:A	T:T	C:C	C:C	T:A	G:A	C:C	G:G	C:C	G:A	G:T	T:T	C:C	T:T	C:C	C:C
P08A09S000065	[ITO99/ITO100]-8	F1	G:G	G:A	T:T	C:C	C:C	A:A	A:A	G:T	C:C	C:C	T:T	G:G	C:C	G:G	C:C	G:A	T:T	T:T	G:C	C:T	C:T	C:C
P08A10S000073	[ITO99/ITO100]-9	F1	G:C	A:A	C:T	C:C	C:T	A:A	C:A	T:T	C:C	C:C	T:A	G:A	C:C	G:G	C:C	G:A	G:T	T:T	C:C	T:T	C:C	C:C
P08A11S000081	[ITO99/ITO100]-10	F1	G:C	A:A	C:T	C:C	C:T	A:A	C:A	T:T	C:C	C:C	T:A	G:A	C:C	G:G	C:C	G:A	G:T	T:T	C:C	T:T	C:C	C:C
P08A12S000089	[ITO99/ITO100]-11	F1	G:G	A:A	C:T	C:C	C:T	A:A	C:A	T:T	C:C	C:C	T:A	G:A	C:C	G:G	C:C	G:A	G:T	T:T	C:C	T:T	C:C	C:C
P08B01S000002	[ITO99/ITO100]-12	F1	G:G	A:A	C:T	C:C	C:T	A:A	C:A	T:T	C:C	C:C	T:A	G:A	C:C	G:G	C:C	G:A	G:T	T:T	C:C	T:T	C:C	C:C
P08B02S000010	[ITO99/ITO100]-13	F1	G:C	A:A	C:T	C:C	C:T	A:A	C:A	T:T	C:C	C:C	T:A	G:A	C:C	G:G	C:C	G:A	G:T	T:T	C:C	T:T	C:C	C:C
P08B03S000018	[ITO99/ITO100]-14	F1	G:C	A:A	C:T	C:C	C:T	A:A	C:A	T:T	C:C	C:C	T:A	G:A	C:C	G:G	C:C	G:A	G:T	T:T	C:C	T:T	C:C	C:C
P08B04S000026	[ITO99/ITO100]-15	F1	G:G	A:A	C:T	C:C	C:T	A:A	C:A	T:T	C:C	C:C	T:A	G:A	C:C	G:G	C:C	G:A	G:T	T:T	C:C	T:T	C:C	C:C
P08B05S000034	[ITO99/ITO100]-16	F1	G:G	A:A	C:T	C:C	C:T	A:A	C:A	T:T	C:C	C:C	T:A	G:A	C:C	G:G	C:C	G:A	G:T	T:T	C:C	T:T	C:C	C:C
P08B06S000042	[ITO99/ITO100]-17	F1	G:C	A:A	C:T	C:C	C:T	A:A	C:A	T:T	C:C	C:C	T:A	G:A	C:C	G:G	C:C	G:A	G:T	T:T	C:C	T:T	C:C	C:C
P08B07S000050	[ITO99/ITO100]-18	F1	G:C	A:A	C:T	C:C	C:T	A:A	C:A	T:T	C:C	C:C	T:A	G:A	C:C	G:G	C:C	G:A	G:T	T:T	C:C	T:T	C:C	C:C
P08B08S000058	[ITO99/ITO100]-19	F1	G:G	A:A	T:T	C:C	C:T	A:A	C:A	T:T	C:C	C:C	T:A	G:A	C:C	G:G	C:C	G:A	G:T	T:T	C:C	T:T	C:C	C:C
P08B09S000066	[ITO99/ITO100]-20	F1	G:G	A:A	T:T	C:C	C:T	A:A	C:A	T:T	C:C	C:C	T:A	G:A	C:C	G:G	C:C	G:A	G:T	T:T	C:C	T:T	C:C	C:C
P16B04S000026	ITO101	Parent	G:G	G:G	C:C	C:C	C:C	A:A	A:A	T:T	T:T	C:C	T:T	G:G	C:C	G:G	C:C	A:A	T:T	T:T	C:C	T:T	T:T	T:T
P16E12S000093	ITO102	Parent	G:G	A:A	T:T	C:C	T:T	A:A	C:C	T:T	C:C	C:C	A:A	A:A	C:C	A:A	C:C	G:G	T:T	T:T	C:C	T:T	C:C	C:C
P08B10S000074	[ITO101/ITO102]-1	F1	C:C	A:A	C:T	C:C	C:C	G:A	A:A	T:T	C:T	C:C	T:T	G:A	C:C	G:A	G:C	A:A	T:T	T:T	C:C	C:T	C:T	C:T
P08B11S000082	[ITO101/ITO102]-2	F1	C:C	A:A	C:T	C:C	C:C	G:A	A:A	T:T	C:T	C:C	T:T	G:A	C:C	G:A	G:C	A:A	T:T	T:T	C:C	C:T	C:T	C:T
P08B12S000090	[ITO101/ITO102]-3	F1	G:G	A:A	C:T	C:C	C:T	A:A	C:A	T:T	C:C	C:C	T:A	G:A	C:C	G:A	C:C	G:A	G:T	T:T	C:C	T:T	C:C	C:C
P08C01S000003	[ITO101/ITO102]-4	F1	G:G	A:A	C:T	C:C	C:T	A:A	C:A	T:T	C:C	C:C	T:A	G:A	C:C	G:A	C:C	G:A	G:T	T:T	C:C	T:T	C:C	C:C
P08C02S000011	[ITO101/ITO102]-5	F1	G:G	A:A	C:T	C:C	C:T	A:A	C:A	T:T	C:C	?	T:A	G:A	C:C	G:A	C:C	G:A	G:T	T:T	C:C	T:T	C:C	C:C
P08C03S000019	[ITO101/ITO102]-6	F1	G:G	A:A	C:T	C:C	C:T	A:A	C:A	T:T	C:C	C:C	T:A	G:A	C:C	G:A	C:C	G:A	G:T	T:T	C:C	T:T	C:C	C:C
P08C04S000027	[ITO101/ITO102]-7	F1	G:G	A:A	C:T	C:C	C:T	A:A	C:A	T:T	C:C	C:C	T:A	G:A	C:C	G:A	C:C	G:A	G:T	T:T	C:C	T:T	C:C	C:C
P08C05S000035	[ITO101/ITO102]-8	F1	G:G	A:A	C:T	C:C	C:T	A:A	C:A	T:T	C:C	C:C	T:A	G:A	C:C	G:A	C:C	G:A	G:T	T:T	C:C	T:T	C:C	C:C
P16B06S000042	ITO103	Parent	G:G	A:A	T:T	C:C	C:C	A:A	A:A	T:T	C:C	C:C	T:T	G:G	C:C	G:G	C:C	A:A	T:T	T:T	C:C	T:T	C:C	C:C
P16E12S000093	ITO104	Parent	G:G	A:A	T:T	C:C	T:T	A:A	C:C	T:T	C:C	C:C	A:A	A:A	C:C	A:A	C:C	G:G	T:T	T:T	C:C	T:T	C:C	C:C
P08C06S000043	[ITO103/ITO104]-1	F1	G:G	A:A	T:T	C:C	C:T	A:A	C:A	T:T	C:C	C:C	T:A	G:A	C:C	G:A	C:C	G:A	G:T	T:T	C:C	T:T	C:C	C:C
P08C07S000051	[ITO103/ITO104]-2	F1	G:G	A:A	T:T	C:C	C:T	A:A	C:A	T:T	C:C	C:C	T:A	G:A	C:C	G:A	C:C	G:A	G:T	T:T	C:C	T:T	C:C	C:C
P08C08S000059	[ITO103/ITO104]-3	F1	G:G	A:A	T:T	C:C	C:T	A:A	C:A	T:T	C:C	C:C	T:A	G:A	C:C	G:A	C:C	G:A	G:T	T:T	C:C	T:T	C:C	C:C
P08C09S000067	[ITO103/ITO104]-4	F1	G:G	A:A	T:T	C:C	C:T	A:A	C:A	T:T	C:C	C:C	T:A	G:A	C:C	G:A	C:C	G:A	G:T	T:T	C:C	T:T	C:C	C:C
P08C10S000075	[ITO103/ITO104]-5	F1	G:C	A:A	T:T	C:C	C:C	G:A	A:A	T:T	C:T	C:C	T:T	G:A	C:C	G:A	G:C	A:A	T:T	T:T	C:C	C:T	C:T	C:T
P08C11S000083	[ITO103/ITO104]-6	F1	G:C	A:A	T:T	C:C	C:C	G:A	Uncallable	T:T	C:T	C:C	T:T	G:A	C:C	G:A	G:C	A:A	T:T	T:T	C:C	C:T	C:T	C:T
P08C12S000091	[ITO103/ITO104]-7	F1	G:C	A:A	T:T	C:C	C:C	G:A	A:A	T:T	C:T	C:C	T:T	G:A	C:C	G:A	G:C	A:A	T:T	T:T	C:C	C:T	C:T	C:T
P08D01S000004	[ITO103/ITO104]-8	F1	?	?	?	?	?	?	?	?	?	?	?	?	?	?	?	?	?	?	?	?	?	?
P16B08S000058	ITO105	Parent	C:C	A:A	T:T	T:T	C:C	G:G	A:A	T:T	T:T	C:C	T:T	G:G	C:C	G:G	C:C	A:A	G:G	T:T	C:C	C:C	T:T	C:C
P16G06S000047	ITO106	Parent	C:C	G:G	T:T	C:C	C:C	G:G	A:A	T:T	T:T	C:C	A:A	A:A	C:C	G:G	C:C	G:G	T:T	T:T	C:C	C:C	T:T	C:C
P08D02S000012	[ITO105/ITO106]-1	F1	C:C	G:G	T:T	C:T	C:C	G:G	A:A	T:T	T:T	C:C	T:A	G:A	C:C	G:A	C:C	G:G	T:T	T:T	C:C	C:C	T:T	C:C
P08D03S000020	[ITO105/ITO106]-2	F1	C:C	G:A	T:T	C:T	C:C	G:G	A:A	T:T	T:T	C:C	T:A	G:A	C:C	G:G	C:C	G:A	G:T	T:T	C:C	C:C	T:T	C:C
P08D04S000028	[ITO105/ITO106]-3	F1	C:C	G:A	T:T	C:T	C:C	G:G	A:A	T:T	T:T	C:C	T:A	G:A	C:C	G:G	C:C	G:A	G:T	T:T	C:C	C:C	T:T	C:C
P08D05S000036	[ITO105/ITO106]-4	F1	C:C	G:A	T:T	C:T	C:C	G:G	A:A	T:T	T:T	C:C	T:A	G:A	C:C	G:A	C:C	G:A	G:T	T:T	C:C	C:C	T:T	C:T
P08D06S000044	[ITO105/ITO106]-5	F1	C:C	G:A	T:T	C:T	C:C	G:G	A:A	T:T	T:T	C:C	T:A	G:A	C:C	G:G	C:C	G:A	G:T	T:T	C:C	C:C	T:T	C:C
P08D07S000052	[ITO105/ITO106]-6	F1	C:C	G:A	T:T	C:T	C:C	G:G	A:A	T:T	T:T	C:C	T:A	G:A	C:C	G:G	C:C	G:A	G:T	T:T	C:C	C:C	T:T	C:C
P08D08S000060	[ITO105/ITO106]-7	F1	C:C	G:A	T:T	C:T	C:C	G:G	A:A	T:T	T:T	C:C	T:A	G:A	C:C	G:A	C:C	G:A	G:T	T:T	C:C	C:C	T:T	C:C
P08D09S000068	[ITO105/ITO106]-8	F1	C:C	G:G	T:T	T:T	C:C	G:G	A:A	T:T	T:T	C:C	T:T	G:G	C:C	G:G	C:C	G:G	T:T	T:T	C:C	C:C	T:T	C:C
P08D10S000076	[ITO105/ITO106]-9	F1	C:C	G:G	T:T	Uncallable	C:C	G:G	Uncallable	T:T	T:T	C:C	T:T	G:G	C:C	G:G	C:C	G:G	T:T	T:T	C:C	C:C	T:T	C:C
P08D11S000084	[ITO105/ITO106]-10	F1	C:C	G:G	T:T	T:T	C:C	G:G	A:A	T:T	T:T	C:C	T:T	G:G	C:C	G:G	C:C	G:G	T:T	T:T	C:C	C:C	T:T	C:C
P16B10S000074	ITO107	Parent	G:G	A:A	T:T	C:C	T:T	A:A	C:C	T:T	C:C	C:C	A:A	A:A	C:C	A:A	C:C	G:G	G:G	T:T	C:C	T:T	C:C	C:C
P16A06S000041	ITO108	Parent	C:C	G:G	T:T	C:C	C:C	A:A	A:A	T:T	T:T	A:A	T:T	A:A	C:C	G:G	C:C	G:G	T:T	T:T	C:C	C:C	T:T	T:T
P08D12S000092	[ITO107/ITO108]-1	F1	G:C	G:A	T:T	C:C	C:T	A:A	C:A	T:T	C:T	C:A	T:A	A:A	C:C	G:A	C:C	G:G	G:T	T:T	C:C	C:T	C:T	C:T
P08E01S000005	[ITO107/ITO108]-2	F1	G:C	G:A	T:T	C:C	C:T	A:A	C:A	T:T	C:T	C:A	T:A	A:A	C:C	G:A	C:C	G:G	G:T	T:T	C:C	C:T	C:T	C:T
P08E02S000013	[ITO107/ITO108]-3	F1	G:C	G:A	T:T	C:C	C:T	A:A	C:A	T:T	C:T	C:A	T:A	A:A	C:C	G:A	C:C	G:G	G:T	T:T	C:C	C:T	C:T	C:T
P08E03S000021	[ITO107/ITO108]-4	F1	G:C	G:A	T:T	C:C	C:T	A:A	C:A	T:T	C:T	C:A	T:A	A:A	C:C	G:A	C:C	G:G	G:T	T:T	C:C	C:T	C:T	C:T
P08E04S000029	[ITO107/ITO108]-5	F1	C:C	G:A	C:C	C:T	C:C	G:A	C:C	G:T	C:T	C:A	T:T	G:A	C:C	G:G	C:C	G:A	G:T	T:T	C:C	T:T	C:C	C:C
P08E05S000037	[ITO107/ITO108]-6	F1	C:C	G:G	T:T	C:C	C:C	A:A	C:A	T:T	C:T	C:A	T:A	G:A	C:C	G:A	C:C	G:G	G:T	T:T	C:C	C:T	C:T	C:T
P08E06S000045	[ITO107/ITO108]-7	F1	C:C	G:G	C:T	C:T	C:C	G:A	C:A	G:T	T:T	A:A	T:T	A:A	C:C	G:G	C:C	G:A	T:T	T:T	C:C	C:C	T:T	T:T
P08E07S000053	[ITO107/ITO108]-8	F1	G:C	A:A	T:T	C:C	C:T	A:A	C:A	T:T	C:T	C:C	T:A	A:A	C:C	G:A	C:C	G:G	G:T	T:T	C:C	C:T	C:T	C:T
P08E08S000061	[ITO107/ITO108]-9	F1	G:C	A:A	T:T	C:C	C:T	A:A	C:A	T:T	C:T	C:C	T:A	A:A	C:C	G:A	C:C	G:G	T:T	T:T	C:C	C:T	C:T	C:T
P08E09S000069	[ITO107/ITO108]-10	F1	C:C	G:G	C:T	Uncallable	C:C	G:A	C:C	G:G	C:T	A:A	T:T	A:A	C:C	G:G	G:C	G:A	T:T	T:T	C:C	C:T	C:T	C:T
P08E10S000077	[ITO107/ITO108]-11	F1	C:C	G:G	C:T	T:T	C:C	G:A	C:C	G:G	C:T	A:A	T:T	A:A	C:C	G:G	G:C	G:A	T:T	T:T	C:C	C:T	C:T	C:T
P16B10S000074	ITO109	Parent	G:G	A:A	T:T	C:C	T:T	A:A	C:C	T:T	C:C	C:C	A:A	A:A	C:C	A:A	C:C	G:G	G:G	T:T	C:C	T:T	C:C	C:C
P16A10S000073	ITO110	Parent	C:C	A:A	T:T	C:C	C:C	A:A	C:C	T:T	C:C	C:C	A:A	G:G	C:C	G:G	C:C	G:G	T:T	T:T	G:G	T:T	C:C	C:C
P08E11S000085	[ITO109/ITO110]-1	F1	G:C	A:A	T:T	C:C	C:T	A:A	C:C	T:T	C:C	C:C	A:A	G:A	C:C	G:A	C:C	G:G	G:T	T:T	G:C	T:T	C:C	C:C
P08E12S000093	[ITO109/ITO110]-2	F1	G:C	A:A	T:T	C:C	C:T	A:A	C:C	T:T	C:C	C:C	A:A	G:A	C:C	G:A	C:C	G:G	G:T	T:T	G:C	T:T	C:C	C:C
P08F01S000006	[ITO109/ITO110]-3	F1	G:C	A:A	T:T	C:C	C:T	A:A	C:C	T:T	C:C	C:C	A:A	G:A	C:C	G:A	C:C	G:G	G:T	T:T	G:C	T:T	C:C	C:C
P08F02S000014	[ITO109/ITO110]-4	F1	G:C	A:A	T:T	C:C	C:T	A:A	C:C	T:T	C:C	C:C	A:A	G:A	C:C	G:A	C:C	G:G	G:T	T:T	G:C	T:T	C:C	C:C
P08F03S000022	[ITO109/ITO110]-5	F1	G:C	A:A	T:T	C:C	C:T	A:A	C:C	T:T	C:C	C:C	A:A	G:A	C:C	G:A	C:C	G:G	G:T	T:T	G:C	T:T	C:C	C:C
P08F04S000030	[ITO109/ITO110]-6	F1	G:C	A:A	T:T	C:C	C:T	A:A	C:C	T:T	C:C	C:C	A:A	G:A	C:C	G:A	C:C	G:G	G:T	T:T	G:C	T:T	C:C	C:C
P08F05S000038	[ITO109/ITO110]-7	F1	G:C	A:A	T:T	C:C	C:T	A:A	C:C	T:T	C:C	C:C	A:A	G:A	C:C	G:A	C:C	G:G	T:T	T:T	G:C	T:T	C:C	C:C
P08F06S000046	[ITO109/ITO110]-8	F1	G:C	A:A	T:T	C:C	C:T	A:A	C:C	T:T	C:C	C:C	A:A	G:A	C:C	G:A	C:C	G:G	T:T	T:T	G:C	T:T	C:C	C:C
P08F07S000054	[ITO109/ITO110]-9	F1	G:G	A:A	T:T	C:C	T:T	A:A	C:C	T:T	C:C	C:C	A:A	A:A	C:C	A:A	C:C	G:G	G:G	T:T	C:C	T:T	?	C:C
P08F08S000062	[ITO109/ITO110]-10	F1	G:G	A:A	T:T	C:C	T:T	A:A	C:C	T:T	C:C	C:C	A:A	A:A	C:C	A:A	C:C	G:G	G:G	T:T	C:C	T:T	C:C	C:C
P08F09S000070	[ITO109/ITO110]-11	F1	G:C	A:A	T:T	C:C	C:T	A:A	C:C	T:T	C:C	C:C	A:A	G:A	C:C	G:A	C:C	G:G	G:T	T:T	G:C	T:T	C:C	C:C
P08F10S000078	[ITO109/ITO110]-12	F1	G:C	A:A	T:T	C:C	C:T	A:A	C:C	T:T	C:C	C:C	A:A	G:A	C:C	G:A	C:C	G:G	G:T	T:T	G:C	T:T	C:C	C:C
P16B10S000074	ITO111	Parent	G:G	A:A	T:T	C:C	T:T	A:A	C:C	T:T	C:C	C:C	A:A	A:A	C:C	A:A	C:C	G:G	G:G	T:T	C:C	T:T	C:C	C:C
P16B02S000010	ITO112	Parent	G:G	A:A	C:C	C:C	C:C	A:A	A:A	G:G	T:T	A:A	A:A	G:G	C:C	G:G	C:C	G:G	T:T	T:T	C:C	T:T	C:C	C:C
P08F11S000086	[ITO111/ITO112]-1	F1	G:G	A:A	C:T	C:C	C:T	A:A	C:A	G:T	C:T	C:A	A:A	G:A	C:C	G:A	C:C	G:G	G:T	T:T	C:C	T:T	C:C	C:C
P08F12S000094	[ITO111/ITO112]-2	F1	G:G	A:A	C:T	C:C	C:T	A:A	C:A	G:T	C:T	Uncallable	A:A	G:A	C:C	G:A	C:C	G:G	G:T	T:T	C:C	T:T	Uncallable	C:C
P08G01S000007	[ITO111/ITO112]-3	F1	G:C	G:A	C:C	C:T	C:C	G:A	C:A	G:G	T:T	A:A	T:A	G:A	C:C	G:G	C:C	G:A	T:T	T:T	C:C	C:T	C:T	C:T
P08G02S000015	[ITO111/ITO112]-4	F1	G:C	G:A	C:C	C:T	C:C	G:A	C:A	G:G	T:T	A:A	T:A	G:A	C:C	G:G	C:C	G:A	T:T	T:T	C:C	C:T	C:T	C:T
P08G03S000023	[ITO111/ITO112]-5	F1	G:G	A:A	C:T	C:C	C:T	A:A	C:A	G:T	C:T	C:A	A:A	G:A	C:C	G:A	C:C	G:G	T:T	T:T	C:C	T:T	C:C	C:C
P08G04S000031	[ITO111/ITO112]-6	F1	G:G	A:A	C:T	C:C	C:T	A:A	C:A	G:T	C:T	C:A	A:A	G:A	C:C	G:A	C:C	G:G	T:T	T:T	C:C	T:T	C:C	C:C
P08G05S000039	[ITO111/ITO112]-7	F1	G:G	A:A	C:T	C:C	C:T	A:A	C:A	G:T	C:T	C:A	A:A	G:A	C:C	G:A	C:C	G:G	G:T	T:T	C:C	T:T	C:C	C:C
P08G06S000047	[ITO111/ITO112]-8	F1	G:G	A:A	C:T	C:C	C:T	A:A	C:A	G:T	C:T	C:A	A:A	G:A	C:C	G:A	C:C	G:G	T:T	T:T	C:C	T:T	C:C	C:C
P16B10S000074	ITO113	Parent	G:G	A:A	T:T	C:C	T:T	A:A	C:C	T:T	C:C	C:C	A:A	A:A	C:C	A:A	C:C	G:G	G:G	T:T	C:C	T:T	C:C	C:C
P16C06S000043	ITO114	Parent	G:G	G:G	T:T	C:C	C:C	A:A	A:A	G:G	C:C	C:C	T:T	G:G	C:C	G:G	C:C	G:G	T:T	T:T	G:G	C:C	T:T	C:C
P08G07S000055	[ITO113/ITO114]-1	F1	G:G	G:A	T:T	C:C	C:T	A:A	C:A	G:T	C:C	C:C	T:A	G:A	C:C	G:A	C:C	G:G	G:T	T:T	G:C	C:T	C:T	C:C
P08G08S000063	[ITO113/ITO114]-2	F1	G:G	G:A	T:T	C:C	C:T	A:A	C:A	G:T	C:C	C:C	T:A	G:A	C:C	G:A	C:C	G:G	G:T	T:T	G:C	C:T	C:T	C:C
P08G09S000071	[ITO113/ITO114]-3	F1	G:G	G:A	T:T	C:C	C:T	A:A	C:A	G:T	C:C	C:C	T:A	G:A	C:C	G:A	C:C	G:G	G:T	T:T	G:C	C:T	C:T	C:C
P08G10S000079	[ITO113/ITO114]-4	F1	G:G	G:A	T:T	C:C	C:T	A:A	C:A	G:T	C:C	C:C	T:A	G:A	C:C	G:A	C:C	G:G	G:T	T:T	G:C	C:T	C:T	C:C
P16B10S000074	IT704	Parent	G:G	A:A	T:T	C:C	T:T	A:A	C:C	T:T	C:C	C:C	A:A	A:A	C:C	A:A	C:C	G:G	G:G	T:T	C:C	T:T	C:C	C:C
P16C08S000059	IT1230-2-4	Parent	G:G	G:G	T:T	C:C	C:C	A:A	A:A	G:G	C:C	C:C	T:T	G:G	C:C	G:G	C:C	G:G	T:T	T:T	G:G	C:C	T:T	C:C
P08G11S000087	[IT704/IT1230-2-4]-1	F1	G:G	G:A	T:T	C:C	C:T	A:A	C:A	G:T	C:C	C:C	T:A	G:A	C:C	G:A	C:C	G:G	G:T	T:T	G:C	C:T	C:T	C:C
P08G12S000095	[IT704/IT1230-2-4]-2	F1	G:G	G:A	T:T	C:C	C:T	A:A	C:A	G:T	C:C	C:C	T:A	G:A	C:C	G:A	C:C	G:G	G:T	T:T	G:C	C:T	C:T	C:C
P08H01S000008	[IT704/IT1230-2-4]-3	F1	G:G	G:A	T:T	C:C	C:T	A:A	C:A	G:T	C:C	C:C	T:A	G:A	C:C	G:A	C:C	G:G	G:T	T:T	G:C	C:T	C:T	C:C
P08H02S000016	[IT704/IT1230-2-4]-4	F1	G:G	G:A	T:T	C:C	C:T	A:A	C:A	G:T	C:C	C:C	T:A	G:A	C:C	G:A	C:C	G:G	G:T	T:T	G:C	C:T	C:T	C:C
P16B10S000074	ITO115	Parent	G:G	A:A	T:T	C:C	T:T	A:A	C:C	T:T	C:C	C:C	A:A	A:A	C:C	A:A	C:C	G:G	G:G	T:T	C:C	T:T	C:C	C:C
P16C12S000091	ITO116	Parent	C:C	G:A	T:T	C:T	C:T	G:A	A:A	G:T	C:T	C:A	T:A	G:A	C:C	G:A	C:C	G:G	G:T	T:T	C:C	C:T	C:T	C:C
P08H03S000024	[ITO115/ITO116]-1	F1	C:C	G:A	C:T	T:T	C:C	G:G	C:A	G:T	T:T	C:A	T:A	A:A	C:C	G:A	C:C	G:A	T:T	T:T	C:C	C:C	T:T	C:T
P08H04S000032	[ITO115/ITO116]-2	F1	G:C	A:A	T:T	C:T	C:T	G:A	C:A	T:T	C:T	C:C	A:A	A:A	C:C	A:A	C:C	G:G	G:T	T:T	C:C	C:T	C:T	C:C
P08H05S000040	[ITO115/ITO116]-3	F1	G:C	A:A	T:T	C:T	C:T	G:A	C:A	T:T	C:T	C:C	A:A	A:A	C:C	A:A	C:C	G:G	G:T	T:T	C:C	C:T	C:T	C:C
P08H06S000048	[ITO115/ITO116]-4	F1	G:C	G:A	T:T	C:T	C:T	G:A	C:A	T:T	C:T	C:C	T:A	G:A	C:C	G:A	C:C	G:G	G:T	T:T	C:C	C:C	T:T	C:C
P08H07S000056	[ITO115/ITO116]-5	F1	G:C	G:A	T:T	C:T	C:T	G:A	C:A	T:T	C:T	C:C	A:A	A:A	C:C	A:A	C:C	G:G	T:T	T:T	G:C	C:C	T:T	C:C
P08H08S000064	[ITO115/ITO116]-6	F1	G:C	A:A	T:T	C:T	C:T	G:A	C:A	T:T	C:T	C:C	A:A	A:A	C:C	G:A	C:C	G:G	G:T	T:T	C:C	C:T	C:T	C:C
P08H09S000072	[ITO115/ITO116]-7	F1	C:C	G:A	C:T	Uncallable	C:C	G:G	C:A	G:T	T:T	C:A	T:A	A:A	C:C	G:A	C:C	G:A	T:T	T:T	C:C	C:C	T:T	C:T
P08H10S000080	[ITO115/ITO116]-8	F1	C:C	G:A	C:T	Uncallable	C:C	G:G	C:A	G:T	T:T	Uncallable	Uncallable	A:A	C:C	G:A	C:C	G:A	T:T	T:T	C:C	Uncallable	T:T	C:T
P09A01S000001	[ITO115/ITO116]-9	F1	C:C	A:A	T:T	C:T	C:T	G:A	C:A	T:T	C:T	C:C	A:A	G:A	C:C	G:A	C:C	G:G	G:T	T:T	C:C	C:T	C:T	C:C
P09A02S000009	[ITO115/ITO116]-10	F1	C:C	A:A	T:T	C:T	C:T	G:A	C:A	T:T	C:T	C:C	A:A	G:A	C:C	G:A	C:C	G:G	G:T	T:T	C:C	C:T	C:T	C:C
P09A03S000017	[ITO115/ITO116]-11	F1	C:C	G:A	C:T	T:T	C:C	G:G	C:A	G:T	T:T	C:A	T:A	A:A	C:C	G:A	C:C	G:A	T:T	T:T	C:C	C:C	T:T	C:T
P09A04S000025	[ITO115/ITO116]-12	F1	C:C	G:A	C:T	T:T	C:C	G:G	C:A	G:T	T:T	C:A	T:A	A:A	C:C	G:A	C:C	G:A	T:T	T:T	C:C	C:C	T:T	C:T
P09A05S000033	[ITO115/ITO116]-13	F1	G:C	G:A	T:T	C:T	C:T	G:A	A:A	G:T	C:T	C:C	A:A	G:A	C:C	A:A	C:C	G:G	T:T	T:T	C:C	C:C	T:T	C:C
P09A06S000041	[ITO115/ITO116]-14	F1	G:C	A:A	T:T	C:T	C:C	G:A	C:A	T:T	C:T	C:C	A:A	A:A	C:C	A:A	C:C	G:G	T:T	T:T	G:C	C:T	C:T	C:C
P16B10S000074	ITO117	Parent	G:G	A:A	T:T	C:C	T:T	A:A	C:C	T:T	C:C	C:C	A:A	A:A	C:C	A:A	C:C	G:G	G:G	T:T	C:C	T:T	C:C	C:C
P16D06S000044	ITO118	Parent	C:C	A:A	T:T	C:C	C:C	A:A	C:C	T:T	C:C	C:C	A:A	G:G	C:C	G:G	C:C	G:G	T:T	T:T	G:G	T:T	C:C	C:C
P09A07S000049	[ITO117/ITO118]-1	F1	G:G	A:A	T:T	C:C	T:T	A:A	C:C	T:T	C:C	C:C	A:A	A:A	C:C	G:A	C:C	G:G	G:G	T:T	C:C	T:T	C:C	C:C
P09A08S000057	[ITO117/ITO118]-2	F1	G:G	A:A	T:T	C:C	T:T	A:A	C:C	T:T	C:C	C:C	A:A	A:A	C:C	A:A	C:C	G:G	G:G	T:T	C:C	T:T	C:C	C:C
P09A09S000065	[ITO117/ITO118]-3	F1	G:G	A:A	T:T	C:C	T:T	A:A	C:C	T:T	C:C	C:C	A:A	A:A	C:C	G:A	C:C	G:G	G:G	T:T	C:C	T:T	C:C	C:C
P09A10S000073	[ITO117/ITO118]-4	F1	G:G	A:A	T:T	C:C	T:T	A:A	C:C	T:T	C:C	C:C	A:A	A:A	C:C	G:A	C:C	G:G	G:G	T:T	C:C	T:T	C:C	C:C
P09A11S000081	[ITO117/ITO118]-5	F1	G:G	A:A	T:T	C:C	T:T	A:A	C:C	T:T	C:C	C:C	A:A	A:A	C:C	A:A	C:C	G:G	G:G	T:T	C:C	T:T	C:C	C:C
P09A12S000089	[ITO117/ITO118]-6	F1	G:G	A:A	T:T	C:C	T:T	A:A	C:C	T:T	C:C	C:C	A:A	A:A	C:C	A:A	C:C	G:G	G:G	T:T	C:C	T:T	C:C	C:C
P09B01S000002	[ITO117/ITO118]-7	F1	G:G	A:A	T:T	C:C	T:T	A:A	C:C	T:T	C:C	C:C	A:A	A:A	C:C	G:A	C:C	G:G	G:G	T:T	C:C	T:T	C:C	C:C
P09B02S000010	[ITO117/ITO118]-8	F1	G:G	A:A	T:T	C:C	T:T	A:A	C:C	T:T	C:C	C:C	A:A	A:A	C:C	G:A	C:C	G:G	G:G	T:T	C:C	T:T	C:C	C:C
P09B03S000018	[ITO117/ITO118]-9	F1	G:G	A:A	T:T	C:C	T:T	A:A	C:C	T:T	C:C	C:C	A:A	A:A	C:C	G:A	C:C	G:G	G:T	T:T	C:C	T:T	C:C	C:C
P09B04S000026	[ITO117/ITO118]-10	F1	G:G	A:A	T:T	C:C	T:T	A:A	C:C	T:T	C:C	C:C	A:A	A:A	C:C	G:A	C:C	G:G	G:T	T:T	C:C	T:T	C:C	C:C
P09B05S000034	[ITO117/ITO118]-11	F1	G:G	A:A	T:T	C:C	T:T	A:A	C:C	T:T	C:C	C:C	A:A	A:A	C:C	G:A	C:C	G:G	G:G	T:T	C:C	T:T	C:C	C:C
P09B06S000042	[ITO117/ITO118]-12	F1	G:G	A:A	T:T	C:C	C:T	A:A	C:C	T:T	C:C	C:C	A:A	G:A	C:C	G:A	C:C	G:G	G:G	T:T	C:C	C:T	C:T	C:C
P09B07S000050	[ITO117/ITO118]-13	F1	G:G	G:A	T:T	C:C	T:T	A:A	C:C	T:T	C:C	C:C	T:A	G:A	C:C	G:G	C:C	G:G	G:G	T:T	G:C	T:T	C:C	C:C
P09B08S000058	[ITO117/ITO118]-14	F1	G:C	A:A	T:T	C:C	T:T	A:A	C:C	T:T	C:C	C:C	A:A	G:A	C:C	G:G	C:C	G:G	G:G	T:T	C:C	T:T	C:C	C:C
P09B09S000066	[ITO117/ITO118]-15	F1	G:C	A:A	T:T	C:C	T:T	A:A	C:C	T:T	C:C	C:C	A:A	G:A	C:C	G:G	C:C	G:G	G:G	T:T	C:C	T:T	C:C	C:C
P09B10S000074	[ITO117/ITO118]-16	F1	G:G	A:A	T:T	C:C	T:T	A:A	C:C	T:T	C:C	C:C	A:A	A:A	C:C	G:A	C:C	G:G	G:G	T:T	C:C	T:T	C:C	C:C
P09B11S000082	[ITO117/ITO118]-17	F1	G:G	A:A	T:T	C:C	T:T	A:A	C:C	T:T	C:C	C:C	A:A	A:A	C:C	G:A	C:C	G:G	G:G	T:T	C:C	T:T	C:C	C:C
P16B12S000090	ITO119	Parent	G:G	G:G	C:C	C:C	T:T	G:G	C:C	G:G	T:T	A:A	A:A	A:A	C:C	G:G	G:G	G:G	G:G	T:T	C:C	T:T	C:C	C:C
P16A08S000057	ITO120	Parent	C:C	G:G	C:C	C:C	C:C	A:A	A:A	T:T	T:T	A:A	T:T	A:A	C:C	G:G	C:C	G:G	T:T	T:T	C:C	C:C	T:T	T:T
P09B12S000090	[ITO119/ITO120]-1	F1	G:C	G:A	C:T	C:C	C:T	G:A	C:A	G:T	T:T	C:A	T:A	A:A	C:C	G:G	G:C	G:G	G:T	T:T	C:C	C:T	C:T	C:T
P09C01S000003	[ITO119/ITO120]-2	F1	G:C	G:G	C:T	C:T	C:T	G:A	C:C	G:G	C:T	A:A	T:A	A:A	C:C	G:G	G:G	G:G	G:T	T:T	C:C	T:T	C:C	C:C
P09C02S000011	[ITO119/ITO120]-3	F1	Uncallable	Uncallable	C:T	C:T	C:T	G:A	C:C	G:G	C:T	A:A	T:A	A:A	C:C	G:G	G:G	G:G	G:T	T:T	C:C	T:T	C:C	C:C
P09C03S000019	[ITO119/ITO120]-4	F1	G:C	G:A	C:T	C:C	C:T	G:A	C:C	G:T	C:T	C:A	A:A	G:A	C:C	G:G	G:C	G:G	G:T	T:T	G:C	T:T	C:C	C:C
P09C04S000027	[ITO119/ITO120]-5	F1	G:C	G:A	C:T	C:C	C:T	G:A	C:C	G:T	C:T	C:A	A:A	G:A	C:C	G:G	G:C	G:G	G:T	T:T	G:C	T:T	C:C	C:C
P09C05S000035	[ITO119/ITO120]-6	F1	Uncallable	G:A	C:T	C:C	C:T	G:A	C:A	G:T	T:T	A:A	T:A	A:A	C:C	G:G	G:C	G:G	G:T	T:T	C:C	C:T	C:T	C:T
P09C06S000043	[ITO119/ITO120]-7	F1	G:C	G:A	C:T	C:C	C:T	G:A	C:A	G:T	T:T	A:A	T:A	A:A	C:C	G:G	G:C	G:G	G:T	T:T	C:C	C:T	C:T	C:T
P09C07S000051	[ITO119/ITO120]-8	F1	G:C	G:A	C:T	C:C	C:T	G:A	C:A	G:T	T:T	A:A	T:A	A:A	C:C	G:G	G:C	G:G	G:T	T:T	C:C	C:T	C:T	C:T
P09C08S000059	[ITO119/ITO120]-9	F1	G:C	G:A	C:T	C:C	C:T	G:A	C:A	G:T	T:T	C:A	T:A	A:A	C:C	G:G	G:G	G:G	G:T	T:T	C:C	C:T	C:T	C:T
P09C09S000067	[ITO119/ITO120]-10	F1	G:C	G:A	C:T	C:C	C:T	G:A	C:A	G:T	T:T	C:A	T:A	A:A	C:C	G:G	G:C	G:G	G:T	T:T	C:C	C:T	C:T	C:T
P09C10S000075	[ITO119/ITO120]-11	F1	C:C	A:A	T:T	C:T	C:C	G:A	A:A	T:T	T:T	C:C	T:A	A:A	C:C	G:A	C:C	G:G	T:T	T:T	C:C	C:C	T:T	C:T
P09C11S000083	[ITO119/ITO120]-12	F1	C:C	G:G	T:T	T:T	C:C	G:G	C:C	T:T	T:T	A:A	A:A	A:A	C:C	G:G	G:G	G:G	T:T	T:T	C:C	C:C	T:T	C:C
P09C12S000091	[ITO119/ITO120]-13	F1	G:C	G:A	C:T	Uncallable	C:T	G:A	C:A	G:T	T:T	C:A	T:A	A:A	C:C	G:G	G:C	G:G	G:T	T:T	C:C	C:T	C:T	C:T
P09D01S000004	[ITO119/ITO120]-14	F1	G:C	G:A	C:T	C:C	C:T	G:A	C:A	G:T	T:T	A:A	T:A	A:A	C:C	G:G	G:C	G:G	G:T	T:T	C:C	C:T	C:T	C:T
P09D02S000012	[ITO119/ITO120]-15	F1	Uncallable	G:A	Uncallable	C:C	Uncallable	G:A	Uncallable	G:T	T:T	A:A	T:A	A:A	C:C	G:G	G:C	G:G	Uncallable	T:T	C:C	C:T	C:T	C:T
P09D03S000020	[ITO119/ITO120]-16	F1	G:C	G:A	C:T	C:C	C:T	G:A	C:A	G:T	T:T	C:A	T:A	A:A	C:C	G:G	G:C	G:G	G:T	T:T	C:C	C:T	C:T	C:T
P09D04S000028	[ITO119/ITO120]-17	F1	G:C	G:A	C:T	Uncallable	C:T	G:A	C:A	G:T	T:T	C:A	T:A	Uncallable	C:C	G:G	G:C	G:G	G:T	Uncallable	C:C	C:T	C:T	C:T
P09D05S000036	[ITO119/ITO120]-18	F1	G:C	G:A	C:T	C:C	C:T	Uncallable	C:A	G:T	T:T	A:A	T:A	A:A	C:C	G:G	G:C	G:G	G:T	T:T	C:C	C:T	C:T	C:T
P09D06S000044	[ITO119/ITO120]-19	F1	G:C	G:A	C:T	C:C	C:T	G:A	C:A	G:T	T:T	A:A	T:A	A:A	C:C	G:G	G:C	G:G	G:T	T:T	C:C	C:T	C:T	C:T
P09D07S000052	[ITO119/ITO120]-20	F1	G:C	G:A	C:T	C:C	C:T	G:A	C:A	G:T	T:T	C:A	T:A	A:A	C:C	G:G	G:C	G:G	G:T	T:T	C:C	C:T	C:T	C:T
P09D08S000060	[ITO119/ITO120]-21	F1	G:G	G:A	C:T	C:C	T:T	G:A	C:C	G:T	C:T	C:A	A:A	A:A	C:C	G:A	G:C	G:G	G:G	T:T	C:C	T:T	C:C	C:C
P09D09S000068	[ITO119/ITO120]-22	F1	G:G	G:A	C:T	C:C	T:T	G:A	C:C	G:T	C:T	C:A	A:A	A:A	C:C	G:A	G:C	G:G	G:G	T:T	C:C	T:T	C:C	C:C
P09D10S000076	[ITO119/ITO120]-23	F1	G:G	G:G	C:C	C:C	T:T	G:G	C:C	G:G	T:T	A:A	A:A	A:A	C:C	G:G	G:G	G:G	G:G	T:T	C:C	T:T	C:C	C:C
P09D11S000084	[ITO119/ITO120]-24	F1	G:G	G:G	C:C	C:C	T:T	G:G	C:C	G:G	T:T	A:A	A:A	A:A	C:C	G:G	G:G	G:G	G:G	T:T	C:C	T:T	C:C	C:C
P09D12S000092	[ITO119/ITO120]-25	F1	G:C	G:A	C:T	C:C	C:T	G:A	C:A	G:T	T:T	Uncallable	T:A	A:A	C:C	G:G	G:C	G:G	G:T	T:T	C:C	C:T	C:T	C:T
P09E01S000005	[ITO119/ITO120]-26	F1	G:C	G:A	C:T	C:C	C:T	G:A	C:A	G:T	T:T	A:A	T:A	A:A	C:C	G:G	G:C	G:G	G:T	T:T	C:C	C:T	C:T	C:T
P09E02S000013	[ITO119/ITO120]-27	F1	G:G	G:A	C:T	C:C	T:T	G:A	C:C	G:T	C:T	C:A	A:A	G:A	C:C	G:G	G:C	G:G	G:G	T:T	C:C	T:T	C:C	C:C
P09E03S000021	[ITO119/ITO120]-28	F1	G:G	G:A	C:T	C:C	T:T	G:A	C:C	G:T	C:T	C:A	A:A	G:A	C:C	G:G	G:C	G:G	G:G	T:T	C:C	T:T	C:C	C:C
P09E04S000029	[ITO119/ITO120]-29	F1	G:C	G:A	C:T	C:C	T:T	G:A	C:C	G:T	C:T	C:A	A:A	G:A	C:C	G:G	G:C	G:G	G:G	T:T	C:C	T:T	C:C	C:C
P09E05S000037	[ITO119/ITO120]-30	F1	G:C	G:A	C:T	C:C	C:T	G:A	C:A	G:T	T:T	C:A	T:A	A:A	C:C	G:G	G:C	G:G	G:T	T:T	C:C	C:T	C:T	C:T
P09E06S000045	[ITO119/ITO120]-31	F1	G:C	G:A	C:T	C:C	C:T	G:A	C:A	G:T	T:T	C:A	T:A	A:A	C:C	G:G	G:C	G:G	G:T	T:T	C:C	C:T	C:T	C:T
P09E07S000053	[ITO119/ITO120]-32	F1	G:C	G:A	C:T	C:C	C:T	G:A	C:A	G:T	T:T	C:A	T:A	A:A	C:C	G:G	G:C	G:G	G:T	T:T	C:C	C:T	C:T	C:T
P09E08S000061	[ITO119/ITO120]-33	F1	G:C	G:A	C:T	C:C	C:T	G:A	C:A	G:T	T:T	C:A	T:A	A:A	C:C	G:G	G:C	G:G	G:T	T:T	C:C	C:T	C:T	C:T
P09E09S000069	[ITO119/ITO120]-34	F1	G:C	G:A	C:T	C:C	C:T	G:A	C:A	G:T	T:T	C:A	T:A	A:A	C:C	G:G	G:C	G:G	G:T	T:T	C:C	C:T	C:T	C:T
P16B12S000090	ITO121	Parent	G:G	G:G	C:C	C:C	T:T	G:G	C:C	G:G	T:T	A:A	A:A	A:A	C:C	G:G	G:G	G:G	G:G	T:T	C:C	T:T	C:C	C:C
P16A10S000073	ITO122	Parent	C:C	A:A	T:T	C:C	C:C	A:A	C:C	T:T	C:C	C:C	A:A	G:G	C:C	G:G	C:C	G:G	T:T	T:T	G:G	T:T	C:C	C:C
P09E10S000077	[ITO121/ITO122]-1	F1	G:C	G:A	C:T	C:C	C:T	G:A	C:C	G:T	C:T	C:A	A:A	G:A	C:C	G:G	G:C	G:G	G:T	T:T	G:C	T:T	C:C	C:C
P09E11S000085	[ITO121/ITO122]-2	F1	G:C	G:A	C:T	C:C	C:T	G:A	C:C	G:T	C:T	C:A	A:A	G:A	C:C	G:G	G:C	G:G	G:T	T:T	G:C	T:T	C:C	C:C
P09E12S000093	[ITO121/ITO122]-3	F1	G:C	G:A	C:T	C:C	C:T	G:A	C:C	G:T	C:T	C:A	A:A	G:A	C:C	G:G	G:C	G:G	G:T	T:T	G:C	T:T	C:C	C:C
P09F01S000006	[ITO121/ITO122]-4	F1	G:C	G:A	C:T	C:C	C:T	G:A	C:C	G:T	C:T	C:A	A:A	G:A	C:C	G:G	G:C	G:G	G:T	T:T	G:C	T:T	C:C	C:C
P09F02S000014	[ITO121/ITO122]-5	F1	G:C	G:A	C:T	C:C	C:T	G:A	C:C	G:T	C:T	C:A	A:A	G:A	C:C	G:G	G:C	G:G	G:T	T:T	G:C	T:T	C:C	C:C
P09F03S000022	[ITO121/ITO122]-6	F1	G:C	G:A	C:T	C:C	C:T	G:A	C:C	G:T	C:T	C:A	A:A	G:A	C:C	G:G	G:C	G:G	G:T	T:T	G:C	T:T	C:C	C:C
P09F04S000030	[ITO121/ITO122]-7	F1	G:C	G:A	C:T	C:C	C:T	G:A	C:C	G:T	C:T	C:A	A:A	G:A	C:C	G:G	G:C	G:G	G:T	T:T	G:C	T:T	C:C	C:C
P09F05S000038	[ITO121/ITO122]-8	F1	G:C	G:A	C:T	C:C	C:T	G:A	C:C	G:T	C:T	C:A	A:A	G:A	C:C	G:G	G:C	G:G	G:T	T:T	G:C	T:T	C:C	C:C
P09F06S000046	[ITO121/ITO122]-9	F1	G:C	G:A	C:T	C:T	C:T	G:G	C:A	G:T	T:T	C:A	A:A	A:A	C:C	G:A	G:C	G:G	G:T	T:T	C:C	C:T	C:T	C:C
P09F07S000054	[ITO121/ITO122]-10	F1	G:C	G:A	C:T	C:T	C:T	G:G	C:A	G:T	T:T	C:A	A:A	A:A	C:C	G:A	G:C	G:G	G:T	T:T	C:C	C:T	C:T	C:C
P09F08S000062	[ITO121/ITO122]-11	F1	G:C	G:A	C:T	C:C	C:T	G:A	C:C	G:T	C:T	C:A	A:A	G:A	C:C	G:G	G:C	G:G	G:T	T:T	G:C	T:T	C:C	C:C
P09F09S000070	[ITO121/ITO122]-12	F1	G:C	G:A	C:T	C:C	C:T	Uncallable	C:C	G:T	C:T	C:A	A:A	G:A	C:C	G:G	G:C	G:G	G:T	T:T	G:C	T:T	C:C	C:C
P09F10S000078	[ITO121/ITO122]-13	F1	G:C	G:A	C:T	C:C	C:T	G:A	C:C	G:T	C:T	C:A	A:A	G:A	C:C	G:G	G:C	G:G	G:T	T:T	G:C	T:T	C:C	C:C
P09F11S000086	[ITO121/ITO122]-14	F1	G:C	G:A	C:T	C:C	C:T	G:A	C:C	G:T	C:T	C:A	A:A	G:A	C:C	G:G	G:C	G:G	G:T	T:T	G:C	T:T	C:C	C:C
P09F12S000094	[ITO121/ITO122]-15	F1	G:C	G:A	C:T	C:C	C:T	G:A	C:C	T:T	C:T	C:A	A:A	Uncallable	Uncallable	G:G	G:C	G:G	G:T	?	G:C	T:T	C:C	C:C
P09G01S000007	[ITO121/ITO122]-16	F1	Uncallable	G:A	C:T	C:C	C:T	G:A	C:C	G:T	C:T	C:A	A:A	Uncallable	C:C	G:G	G:C	G:G	G:T	T:T	G:C	T:T	C:C	C:C
P09G02S000015	[ITO121/ITO122]-17	F1	Uncallable	G:A	C:T	C:C	C:T	Uncallable	C:C	G:T	C:T	Uncallable	A:A	Uncallable	C:C	G:G	G:C	G:G	G:T	T:T	G:C	T:T	C:C	C:C
P09G03S000023	[ITO121/ITO122]-18	F1	Uncallable	G:A	C:T	C:C	C:T	G:A	C:C	G:T	C:T	C:A	A:A	G:A	C:C	G:G	G:C	G:G	G:T	T:T	G:C	T:T	C:C	C:C
P09G04S000031	[ITO121/ITO122]-19	F1	G:C	G:A	C:T	C:C	C:T	G:A	C:C	G:T	C:T	C:A	A:A	G:A	C:C	G:G	G:C	G:G	G:T	T:T	G:C	T:T	C:C	C:C
P09G05S000039	[ITO121/ITO122]-20	F1	G:C	G:A	C:T	C:C	C:T	G:A	C:C	G:T	C:T	C:A	A:A	G:A	C:C	G:G	G:C	G:G	G:T	T:T	G:C	T:T	C:C	C:C
P09G06S000047	[ITO121/ITO122]-21	F1	G:C	G:A	C:T	C:C	C:T	G:A	C:C	G:T	C:T	C:A	A:A	G:A	C:C	G:G	G:C	G:G	G:T	T:T	G:C	T:T	C:C	C:C
P09G07S000055	[ITO121/ITO122]-22	F1	G:C	G:A	C:T	C:C	C:T	G:A	C:C	G:T	C:T	C:A	A:A	G:A	C:C	G:G	G:C	G:G	G:T	T:T	G:C	T:T	C:C	C:C
P09G08S000063	[ITO121/ITO122]-23	F1	G:C	G:A	C:T	C:C	C:T	G:A	C:C	G:T	C:T	C:A	A:A	Uncallable	C:C	G:G	G:C	G:G	G:T	T:T	G:C	T:T	C:C	C:C
P09G09S000071	[ITO121/ITO122]-24	F1	G:C	G:A	C:T	C:C	C:T	G:A	C:C	G:T	C:T	Uncallable	A:A	G:A	C:C	G:G	G:C	G:G	G:T	T:T	G:C	T:T	C:C	C:C
P09G10S000079	[ITO121/ITO122]-25	F1	G:C	G:A	Uncallable	C:C	C:C	G:A	C:C	G:T	C:T	Uncallable	A:A	?	C:C	G:G	Uncallable	G:G	G:T	?	Uncallable	T:T	C:C	C:C
P09G11S000087	[ITO121/ITO122]-26	F1	G:C	G:A	C:T	C:C	C:T	G:A	C:C	G:T	C:T	C:A	A:A	G:A	C:C	G:G	G:C	G:G	G:T	T:T	G:C	T:T	C:C	C:C
P09G12S000095	[ITO121/ITO122]-27	F1	G:G	G:G	C:C	C:C	T:T	G:G	C:C	G:G	T:T	A:A	A:A	A:A	C:C	G:G	G:G	G:G	G:G	T:T	C:C	T:T	C:C	C:C
P09H01S000008	[ITO121/ITO122]-28	F1	G:G	G:G	C:C	C:C	T:T	G:G	C:C	G:G	T:T	A:A	A:A	A:A	C:C	G:G	G:G	G:G	G:G	T:T	C:C	T:T	C:C	C:C
P16B12S000090	ITO123	Parent	G:G	G:G	C:C	C:C	T:T	G:G	C:C	G:G	T:T	A:A	A:A	A:A	C:C	G:G	G:G	G:G	G:G	T:T	C:C	T:T	C:C	C:C
P16A12S000089	ITO124	Parent	C:C	G:G	T:T	C:C	C:C	A:A	C:C	T:T	C:C	C:C	T:T	G:G	C:C	G:G	C:C	G:G	T:T	T:T	C:C	T:T	C:C	T:T
P09H02S000016	[ITO123/ITO124]-1	F1	G:C	G:G	C:T	C:C	C:T	G:A	C:C	G:T	C:T	C:A	T:A	G:A	C:C	G:G	G:C	G:G	G:T	T:T	C:C	T:T	C:C	C:T
P09H03S000024	[ITO123/ITO124]-2	F1	G:C	G:G	C:T	C:C	C:T	G:A	C:C	G:T	C:T	C:A	T:A	G:A	C:C	G:G	G:C	G:G	G:T	T:T	C:C	T:T	C:C	C:T
P09H04S000032	[ITO123/ITO124]-3	F1	G:C	G:G	C:T	C:C	C:T	G:A	C:C	G:T	C:T	C:A	T:A	G:A	C:C	G:G	G:C	G:G	G:T	T:T	C:C	T:T	C:C	C:T
P09H05S000040	[ITO123/ITO124]-4	F1	G:C	G:G	C:T	C:C	C:T	G:A	C:C	G:T	C:T	C:A	T:A	G:A	C:C	G:G	G:C	G:G	G:T	T:T	C:C	T:T	C:C	C:T
P09H06S000048	[ITO123/ITO124]-5	F1	G:C	G:G	C:T	C:C	C:T	G:A	C:C	G:T	C:T	C:A	T:A	G:A	C:C	G:G	G:C	G:G	G:T	T:T	C:C	T:T	C:C	C:T
P09H07S000056	[ITO123/ITO124]-6	F1	G:C	G:G	C:T	C:C	C:T	G:A	C:C	G:T	C:T	C:A	T:A	A:A	C:C	G:G	G:C	G:A	G:T	T:T	C:C	Uncallable	C:C	C:T
P09H08S000064	[ITO123/ITO124]-7	F1	G:C	G:G	C:T	C:C	C:T	G:A	C:A	G:T	C:T	C:A	T:A	A:A	C:C	G:G	G:C	G:A	G:T	T:T	C:C	T:T	C:C	C:T
P09H09S000072	[ITO123/ITO124]-8	F1	G:C	G:A	C:T	C:C	C:T	G:A	C:C	G:T	C:T	C:A	T:A	A:A	C:C	G:G	G:C	G:A	G:T	T:T	C:C	T:T	C:C	C:T
P09H10S000080	[ITO123/ITO124]-9	F1	G:C	G:G	C:T	C:C	?	G:A	C:C	G:T	C:T	C:A	T:A	G:A	C:C	G:G	G:C	G:G	G:T	T:T	C:C	T:T	C:C	C:T
P10A01S000001	[ITO123/ITO124]-10	F1	G:C	G:G	C:T	C:C	C:T	G:A	C:C	G:T	C:T	C:A	T:A	G:A	C:C	G:G	G:C	G:G	G:T	T:T	C:C	T:T	C:C	C:T
P10A02S000009	[ITO123/ITO124]-11	F1	G:C	G:G	C:T	C:C	C:T	G:A	C:C	G:T	C:T	C:A	T:A	G:A	C:C	G:G	G:C	G:G	G:T	T:T	C:C	T:T	C:C	C:T
P10A03S000017	[ITO123/ITO124]-12	F1	G:C	G:G	C:T	C:C	C:T	G:A	C:C	G:T	C:T	C:A	T:A	G:A	C:C	G:G	G:C	G:G	G:T	T:T	C:C	T:T	C:C	C:T
P10A04S000025	[ITO123/ITO124]-13	F1	G:C	G:G	C:T	C:C	C:T	G:A	C:C	G:T	C:T	C:A	T:A	G:A	C:C	G:G	G:C	G:G	G:T	T:T	C:C	T:T	C:C	C:T
P10A05S000033	[ITO123/ITO124]-14	F1	G:C	G:G	C:T	C:C	C:T	G:A	C:C	G:T	C:T	C:A	T:A	G:A	C:C	G:G	G:C	G:G	G:T	T:T	C:C	T:T	C:C	C:T
P10A06S000041	[ITO123/ITO124]-15	F1	G:C	G:G	C:T	C:C	C:T	G:A	C:C	G:T	C:T	C:A	T:A	G:A	C:C	G:G	G:C	G:G	G:T	T:T	C:C	T:T	C:C	C:T
P10A07S000049	[ITO123/ITO124]-16	F1	G:C	G:G	C:T	C:C	C:T	G:A	C:C	G:T	C:T	C:A	T:A	G:A	C:C	G:G	G:C	G:G	G:T	T:T	C:C	T:T	C:C	C:T
P10A08S000057	[ITO123/ITO124]-17	F1	G:C	G:G	C:T	C:C	C:T	G:A	C:C	G:T	C:T	C:A	T:A	G:A	C:C	G:G	G:C	G:G	G:T	T:T	C:C	T:T	C:C	C:T
P10A09S000065	[ITO123/ITO124]-18	F1	G:C	G:G	C:T	C:C	C:T	G:A	C:C	G:T	C:T	C:A	T:A	G:A	C:C	G:G	G:C	G:G	G:T	T:T	C:C	T:T	C:C	C:T
P10A10S000073	[ITO123/ITO124]-19	F1	G:C	G:G	C:T	C:C	C:T	G:A	C:C	G:T	C:T	C:A	T:A	G:A	C:C	G:G	G:C	G:G	G:T	T:T	C:C	T:T	C:C	C:T
P10A11S000081	[ITO123/ITO124]-20	F1	G:C	G:G	C:T	C:C	C:T	G:A	C:C	G:T	C:T	C:A	T:A	G:A	C:C	G:G	G:C	G:G	G:T	T:T	C:C	T:T	C:C	C:T
P10A12S000089	[ITO123/ITO124]-21	F1	G:C	G:G	C:T	C:C	C:T	G:A	C:C	G:T	C:T	C:A	T:A	G:A	C:C	G:G	G:C	G:G	G:T	T:T	C:C	T:T	C:C	C:T
P10B01S000002	[ITO123/ITO124]-22	F1	G:C	G:G	C:T	C:C	C:T	G:A	C:C	G:T	C:T	C:A	T:A	G:A	C:C	G:G	G:C	G:G	G:T	T:T	C:C	T:T	C:C	C:T
P10B02S000010	[ITO123/ITO124]-23	F1	G:C	G:G	C:T	C:C	C:T	G:A	C:C	G:T	C:T	C:A	T:A	G:A	C:C	G:G	G:C	G:G	G:T	T:T	C:C	T:T	C:C	C:T
P10B03S000018	[ITO123/ITO124]-24	F1	G:C	G:G	C:T	C:C	C:T	G:A	C:C	G:T	C:T	C:A	T:A	G:A	C:C	G:G	G:C	G:G	G:T	T:T	C:C	T:T	C:C	C:T
P10B04S000026	[ITO123/ITO124]-25	F1	G:C	G:G	C:T	C:C	C:T	G:A	C:C	G:T	C:T	C:A	T:A	G:A	C:C	G:G	G:C	G:G	G:T	T:T	C:C	T:T	C:C	C:T
P10B05S000034	[ITO123/ITO124]-26	F1	G:C	G:G	C:T	C:C	T:T	G:A	C:A	G:G	C:T	A:A	T:A	G:A	C:C	G:G	G:C	G:G	G:G	T:T	C:C	T:T	C:C	C:C
P10B06S000042	[ITO123/ITO124]-27	F1	G:C	G:G	C:T	C:C	T:T	G:A	C:A	G:G	C:T	A:A	T:A	G:A	C:C	G:G	G:C	G:G	G:G	T:T	C:C	T:T	C:C	C:C
P16B12S000090	ITO125	Parent	G:G	G:G	C:C	C:C	T:T	G:G	C:C	G:G	T:T	A:A	A:A	A:A	C:C	G:G	G:G	G:G	G:G	T:T	C:C	T:T	C:C	C:C
P16C12S000091	ITO126	Parent	C:C	G:A	T:T	C:T	C:T	G:A	A:A	G:T	C:T	C:A	T:A	G:A	C:C	G:A	C:C	G:G	G:T	T:T	C:C	C:T	C:T	C:C
P10B07S000050	[ITO125/ITO126]-1	F1	G:C	G:A	C:T	C:T	C:T	G:G	C:A	G:T	T:T	C:A	A:A	A:A	C:C	G:A	G:C	G:G	G:T	T:T	C:C	C:T	C:T	C:C
P10B08S000058	[ITO125/ITO126]-2	F1	G:C	G:A	C:T	C:T	C:T	G:G	C:A	G:T	T:T	C:A	A:A	A:A	C:C	G:A	G:C	G:G	G:T	T:T	C:C	C:T	C:T	C:C
P10B09S000066	[ITO125/ITO126]-3	F1	G:C	G:A	C:T	C:T	C:T	G:G	C:A	G:T	T:T	C:A	A:A	A:A	C:C	G:A	G:C	G:G	G:T	T:T	C:C	C:T	C:T	C:C
P10B10S000074	[ITO125/ITO126]-4	F1	G:C	G:A	C:T	C:T	C:T	G:G	C:A	G:T	T:T	C:A	A:A	A:A	C:C	G:A	G:C	G:G	G:T	T:T	C:C	C:T	C:T	C:C
P10B11S000082	[ITO125/ITO126]-5	F1	G:C	G:A	C:T	C:T	C:T	G:G	C:A	G:T	T:T	C:A	A:A	A:A	C:C	G:A	G:C	G:G	G:T	T:T	C:C	C:T	C:T	C:C
P10B12S000090	[ITO125/ITO126]-6	F1	G:C	G:A	C:T	C:T	C:T	G:G	C:A	G:T	T:T	C:A	A:A	A:A	C:C	G:A	G:C	G:G	G:T	T:T	C:C	C:T	C:T	C:C
P10C01S000003	[ITO125/ITO126]-7	F1	G:C	G:A	C:T	C:T	C:T	G:G	C:A	G:T	T:T	C:A	A:A	A:A	C:C	G:A	G:C	G:G	G:T	T:T	C:C	C:T	C:T	C:C
P10C02S000011	[ITO125/ITO126]-8	F1	G:C	G:A	C:T	C:T	C:T	G:G	C:A	G:T	T:T	C:A	A:A	A:A	C:C	G:A	G:C	G:G	G:T	T:T	C:C	C:T	C:T	C:C
P10C03S000019	[ITO125/ITO126]-9	F1	G:C	G:A	C:T	C:T	C:T	G:G	C:A	G:T	T:T	C:A	A:A	A:A	C:C	G:A	G:C	G:G	G:T	T:T	C:C	C:T	C:T	C:C
P10C04S000027	[ITO125/ITO126]-10	F1	G:C	G:A	C:T	C:T	C:T	G:G	C:A	G:T	T:T	C:A	A:A	A:A	C:C	G:A	G:C	G:G	G:T	T:T	C:C	C:T	C:T	C:C
P10C05S000035	[ITO125/ITO126]-11	F1	G:C	G:A	C:T	C:T	C:T	G:G	C:A	G:T	T:T	C:A	A:A	A:A	C:C	G:A	G:C	G:G	G:T	T:T	C:C	C:T	C:T	C:C
P10C06S000043	[ITO125/ITO126]-12	F1	G:C	G:A	C:T	C:T	C:T	G:G	C:A	G:T	T:T	C:A	A:A	A:A	C:C	G:A	G:C	G:G	G:T	T:T	C:C	C:T	C:T	C:C
P10C07S000051	[ITO125/ITO126]-13	F1	G:C	G:A	C:T	C:T	C:T	G:G	C:A	G:T	T:T	C:A	A:A	A:A	C:C	G:A	G:C	G:G	G:T	T:T	C:C	C:T	C:T	C:C
P16B12S000090	ITO127	Parent	G:G	G:G	C:C	C:C	T:T	G:G	C:C	G:G	T:T	A:A	A:A	A:A	C:C	G:G	G:G	G:G	G:G	T:T	C:C	T:T	C:C	C:C
P16D02S000012	ITO128	Parent	C:C	G:G	T:T	C:C	C:C	A:A	A:A	G:G	C:C	A:A	T:T	G:G	C:C	G:G	C:C	G:G	G:G	T:T	C:C	T:T	C:C	C:C
P10C08S000059	[ITO127/ITO128]-1	F1	G:C	G:G	C:T	C:C	T:T	G:A	C:A	G:G	C:T	A:A	T:A	G:A	C:C	G:G	G:C	G:G	G:G	T:T	C:C	T:T	C:C	C:C
P10C09S000067	[ITO127/ITO128]-2	F1	G:C	G:G	C:T	C:C	T:T	G:A	C:A	G:G	C:T	A:A	T:A	G:A	C:C	G:G	G:C	G:G	G:G	T:T	C:C	T:T	C:C	C:C
P10C10S000075	[ITO127/ITO128]-3	F1	G:C	G:G	C:T	Uncallable	C:T	G:A	C:A	G:G	C:T	A:A	T:A	G:A	C:C	G:G	G:C	G:G	G:G	T:T	C:C	T:T	C:C	C:C
P10C11S000083	[ITO127/ITO128]-4	F1	G:C	G:G	C:T	C:C	C:T	G:A	C:A	G:G	C:T	A:A	T:A	G:A	C:C	G:G	G:C	G:G	G:G	T:T	C:C	T:T	C:C	C:C
P10C12S000091	[ITO127/ITO128]-5	F1	G:C	G:G	C:T	C:C	C:T	G:A	C:A	G:G	C:T	A:A	T:A	G:A	C:C	G:G	G:C	G:G	G:G	T:T	C:C	T:T	C:C	C:C
P10D01S000004	[ITO127/ITO128]-6	F1	G:C	G:G	C:T	C:C	C:T	G:A	C:A	G:G	C:T	A:A	T:A	G:A	C:C	G:G	G:C	G:G	G:G	T:T	C:C	T:T	C:C	C:C
P10D02S000012	[ITO127/ITO128]-7	F1	G:C	G:G	C:T	C:C	C:T	G:A	C:A	G:G	C:T	A:A	T:A	G:A	C:C	G:G	G:C	G:G	G:G	T:T	C:C	T:T	C:C	C:C
P10D03S000020	[ITO127/ITO128]-8	F1	G:C	G:G	C:T	C:C	C:T	G:A	C:A	G:G	C:T	A:A	T:A	G:A	C:C	G:G	G:C	G:G	G:G	T:T	C:C	T:T	C:C	C:C
P10D04S000028	[ITO127/ITO128]-9	F1	G:C	G:G	C:T	C:C	T:T	G:A	C:A	G:G	C:T	A:A	T:A	G:A	C:C	G:G	G:C	G:G	G:G	T:T	C:C	T:T	C:C	C:C
P10D05S000036	[ITO127/ITO128]-10	F1	G:C	G:G	C:T	C:C	T:T	G:A	C:A	G:G	C:T	A:A	T:A	G:A	C:C	G:G	G:C	G:G	G:G	T:T	C:C	T:T	C:C	C:C
P10D06S000044	[ITO127/ITO128]-11	F1	G:C	G:G	C:T	C:C	T:T	G:A	C:A	G:G	C:T	A:A	?	G:A	C:C	G:G	G:C	G:G	G:G	T:T	C:C	T:T	C:C	C:C
P10D07S000052	[ITO127/ITO128]-12	F1	G:C	G:G	C:T	C:C	T:T	G:A	C:A	G:G	C:T	A:A	T:A	G:A	C:C	G:G	G:C	G:G	G:G	T:T	C:C	T:T	C:C	C:C
P10D08S000060	[ITO127/ITO128]-13	F1	G:C	G:G	C:T	C:C	T:T	G:A	C:A	G:G	C:T	A:A	T:A	G:A	C:C	G:G	G:C	G:G	G:G	T:T	C:C	T:T	C:C	C:C
P10D09S000068	[ITO127/ITO128]-14	F1	G:C	G:G	C:T	C:C	T:T	G:A	C:A	G:G	C:T	A:A	T:A	G:A	C:C	G:G	G:C	G:G	G:G	T:T	C:C	T:T	C:C	C:C
P10D10S000076	[ITO127/ITO128]-15	F1	G:C	G:G	C:T	C:C	T:T	G:A	C:A	G:G	C:T	A:A	T:A	G:A	C:C	G:G	G:C	G:G	G:G	T:T	C:C	T:T	C:C	C:C
P10D11S000084	[ITO127/ITO128]-16	F1	G:C	G:G	C:T	C:C	T:T	G:A	C:A	G:G	C:T	A:A	T:A	G:A	C:C	G:G	G:C	G:G	G:G	T:T	C:C	T:T	C:C	C:C
P10D12S000092	[ITO127/ITO128]-17	F1	G:G	G:G	C:T	C:C	C:T	G:A	C:A	G:G	C:T	C:A	T:A	G:A	C:C	G:G	G:C	G:G	G:T	T:T	G:C	C:T	C:T	C:C
P10E01S000005	[ITO127/ITO128]-18	F1	G:G	G:G	C:T	C:C	C:T	G:A	C:A	G:G	C:T	C:A	T:A	G:A	C:C	G:G	G:C	G:G	G:T	T:T	G:C	C:T	C:T	C:C
P10E02S000013	[ITO127/ITO128]-19	F1	G:C	G:G	C:T	C:C	T:T	G:A	C:A	G:G	C:T	A:A	T:A	G:A	C:C	G:G	G:C	G:G	G:G	T:T	C:C	T:T	C:C	C:C
P10E03S000021	[ITO127/ITO128]-20	F1	G:C	G:G	C:T	C:C	T:T	G:A	C:A	G:G	C:T	A:A	T:A	G:A	C:C	G:G	G:C	G:G	G:G	T:T	C:C	T:T	C:C	C:C
P16C02S000011	ITO129	Parent	G:G	G:G	T:T	C:C	C:C	A:A	A:A	G:G	C:C	C:C	T:T	G:G	C:C	G:G	C:C	G:G	T:T	T:T	G:G	C:C	T:T	C:C
P16G08S000063	ITO130	Parent	G:G	G:G	T:T	C:C	C:C	A:A	A:A	G:G	C:C	C:C	T:T	G:G	C:C	G:G	C:C	G:G	T:T	T:T	G:G	C:C	T:T	C:C
P10E04S000029	[ITO129/ITO130]-1	F1	G:C	G:G	C:C	C:C	C:C	G:A	C:C	G:T	C:C	C:A	T:T	G:A	C:C	G:A	C:C	G:G	T:T	T:T	C:C	T:T	C:T	T:T
P10E05S000037	[ITO129/ITO130]-2	F1	G:C	G:G	C:C	C:C	C:C	G:A	C:C	G:T	C:C	C:A	T:T	G:A	C:C	G:A	C:C	G:G	T:T	T:T	C:C	T:T	C:T	T:T
P10E06S000045	[ITO129/ITO130]-3	F1	G:C	G:G	C:C	C:C	C:C	G:A	C:C	G:T	C:C	C:A	T:T	G:A	C:C	G:A	C:C	G:G	T:T	T:T	C:C	T:T	C:T	T:T
P10E07S000053	[ITO129/ITO130]-4	F1	G:G	G:G	T:T	C:C	C:C	A:A	A:A	G:G	C:C	C:C	T:T	G:G	C:C	G:G	C:C	G:G	T:T	T:T	G:G	C:C	T:T	C:C
P10E08S000061	[ITO129/ITO130]-5	F1	G:G	G:G	T:T	C:C	C:C	A:A	A:A	G:G	C:C	C:C	T:T	G:G	C:C	G:G	C:C	G:G	T:T	T:T	G:G	C:C	T:T	C:C
P10E09S000069	[ITO129/ITO130]-6	F1	G:G	G:G	T:T	C:C	C:C	A:A	A:A	G:G	C:C	C:C	T:T	G:G	C:C	G:G	C:C	G:G	T:T	T:T	G:G	C:C	T:T	C:C
P10E10S000077	[ITO129/ITO130]-7	F1	G:G	G:G	C:T	C:C	C:C	A:A	C:A	G:G	C:C	C:C	T:T	G:G	C:C	G:G	C:C	G:G	T:T	T:T	G:C	C:T	T:T	C:T
P10E11S000085	[ITO129/ITO130]-8	F1	G:G	G:G	C:T	C:C	C:C	A:A	C:A	G:G	C:C	C:C	T:T	G:G	C:C	G:G	C:C	G:G	T:T	T:T	G:C	C:T	T:T	C:T
P10E12S000093	[ITO129/ITO130]-9	F1	G:G	G:G	C:T	C:C	C:C	A:A	C:A	G:G	C:C	C:C	T:T	G:G	C:C	G:G	C:C	G:G	T:T	T:T	G:C	C:T	T:T	C:T
P10F01S000006	[ITO129/ITO130]-10	F1	G:G	G:G	C:T	C:C	C:C	A:A	C:A	G:G	C:C	C:C	T:T	G:G	C:C	G:G	C:C	G:G	T:T	T:T	G:C	C:T	T:T	C:T
P10F02S000014	[ITO129/ITO130]-11	F1	G:G	G:G	C:T	C:C	C:C	A:A	C:A	G:G	C:C	C:C	T:T	G:G	C:C	G:G	C:C	G:G	T:T	T:T	G:C	C:T	T:T	C:T
P10F03S000022	[ITO129/ITO130]-12	F1	G:G	G:G	C:T	C:C	C:C	A:A	C:A	G:G	C:C	C:C	T:T	G:G	C:C	G:G	C:C	G:G	T:T	T:T	G:C	C:T	T:T	C:T
P10F04S000030	[ITO129/ITO130]-13	F1	G:G	G:G	C:T	C:C	C:C	A:A	C:A	G:G	C:C	C:C	T:T	G:G	C:C	G:G	C:C	G:G	T:T	T:T	G:C	C:T	T:T	C:T
P10F05S000038	[ITO129/ITO130]-14	F1	G:G	G:G	C:T	C:C	C:C	A:A	C:A	G:G	C:C	C:C	T:T	G:G	C:C	G:G	C:C	G:G	T:T	T:T	G:C	C:T	T:T	C:T
P10F06S000046	[ITO129/ITO130]-15	F1	G:G	G:G	C:T	C:C	C:C	A:A	C:A	G:G	C:C	C:C	T:T	G:G	C:C	G:G	C:C	G:G	T:T	T:T	G:C	C:T	T:T	C:T
P10F07S000054	[ITO129/ITO130]-16	F1	G:G	G:G	?	C:C	C:C	A:A	A:A	G:G	C:C	C:C	T:T	G:G	C:C	G:G	C:C	G:G	T:T	T:T	G:G	C:C	T:T	C:C
P10F08S000062	[ITO129/ITO130]-17	F1	G:G	G:G	T:T	C:C	C:C	A:A	A:A	G:G	C:C	C:C	T:T	G:G	C:C	G:G	C:C	G:G	T:T	T:T	G:G	C:C	T:T	C:C
P10F09S000070	[ITO129/ITO130]-18	F1	G:G	G:G	C:T	C:C	C:C	A:A	C:A	G:G	C:C	C:C	T:T	G:G	C:C	G:G	C:C	G:G	T:T	T:T	G:C	C:T	T:T	C:T
P16C04S000027	ITO131	Parent	G:G	G:G	T:T	C:C	C:C	A:A	A:A	G:G	C:C	C:C	T:T	G:G	C:C	G:G	C:C	G:G	T:T	T:T	G:G	C:C	T:T	C:C
P16B12S000090	ITO132	Parent	G:G	G:G	C:C	C:C	T:T	G:G	C:C	G:G	T:T	A:A	A:A	A:A	C:C	G:G	G:G	G:G	G:G	T:T	C:C	T:T	C:C	C:C
P10F10S000078	[ITO131/ITO132]-1	F1	G:G	G:G	C:T	C:C	C:T	G:A	C:A	G:G	C:T	C:A	T:A	G:A	C:C	G:G	G:C	G:G	G:T	T:T	G:C	C:T	C:T	C:C
P10F11S000086	[ITO131/ITO132]-2	F1	G:G	G:G	C:T	C:C	C:T	G:A	C:A	G:G	C:T	C:A	T:A	G:A	C:C	G:G	G:C	G:G	G:T	T:T	G:C	C:T	C:T	C:C
P10F12S000094	[ITO131/ITO132]-3	F1	G:G	G:G	C:T	C:C	C:T	G:A	C:A	G:G	C:T	C:A	T:A	G:A	C:C	G:G	G:C	G:G	G:T	T:T	G:C	C:T	C:T	C:C
P10G01S000007	[ITO131/ITO132]-4	F1	G:G	G:G	C:T	C:C	C:T	G:A	C:A	G:G	C:T	C:A	T:A	G:A	C:C	G:G	G:C	G:G	G:T	T:T	G:C	C:T	C:T	C:C
P10G02S000015	[ITO131/ITO132]-5	F1	G:G	G:G	C:T	C:C	C:T	G:A	C:A	G:G	C:T	C:A	T:A	G:A	C:C	G:G	G:C	G:G	G:T	T:T	G:C	C:T	C:T	C:C
P10G03S000023	[ITO131/ITO132]-6	F1	G:G	G:G	C:T	C:C	C:T	G:A	C:A	G:G	C:T	C:A	T:A	G:A	C:C	G:G	G:C	G:G	G:T	T:T	G:C	C:T	C:T	C:C
P10G04S000031	[ITO131/ITO132]-7	F1	G:G	G:G	C:T	C:C	C:T	G:A	C:A	G:G	C:T	C:A	T:A	G:A	C:C	G:G	G:C	G:G	G:T	T:T	G:C	C:T	C:T	C:C
P10G05S000039	[ITO131/ITO132]-8	F1	G:G	G:G	C:T	C:C	C:T	G:A	C:A	G:G	C:T	C:A	T:A	G:A	C:C	G:G	G:C	G:G	G:T	T:T	G:C	C:T	C:T	C:C
P10G06S000047	[ITO131/ITO132]-9	F1	G:G	G:G	C:T	C:C	C:T	G:A	C:A	G:G	C:T	C:A	T:A	G:A	C:C	G:G	G:C	G:G	G:T	T:T	G:C	C:T	C:T	C:C
P10G07S000055	[ITO131/ITO132]-10	F1	G:G	G:G	C:T	C:C	C:T	G:A	C:A	G:G	C:T	C:A	T:A	G:A	C:C	G:G	G:C	G:G	G:T	T:T	G:C	C:T	C:T	C:C
P10G08S000063	[ITO131/ITO132]-11	F1	G:G	A:A	T:T	C:C	T:T	A:A	C:C	T:T	C:C	C:C	A:A	A:A	C:C	G:G	C:C	G:G	G:G	T:T	C:C	T:T	C:C	C:C
P10G09S000071	[ITO131/ITO132]-12	F1	G:G	G:G	C:T	C:C	C:T	G:A	C:A	G:G	C:T	C:A	T:A	G:A	C:C	G:G	G:C	G:G	G:T	T:T	G:C	C:T	C:T	C:C
P10G10S000079	[ITO131/ITO132]-13	F1	G:G	G:G	C:T	C:C	C:T	G:A	C:A	G:G	C:T	C:A	T:A	G:A	C:C	G:G	G:C	G:G	G:T	T:T	G:C	C:T	C:T	C:C
P10G11S000087	[ITO131/ITO132]-14	F1	G:G	G:G	C:T	C:C	C:T	G:A	C:A	G:G	C:T	C:A	T:A	G:A	C:C	G:G	G:C	G:G	G:T	T:T	G:C	C:T	C:T	C:C
P10G12S000095	[ITO131/ITO132]-15	F1	G:G	G:G	C:T	C:C	C:T	G:A	C:A	G:G	C:T	C:A	T:A	G:A	C:C	G:G	G:C	G:G	G:T	T:T	G:C	C:T	C:T	C:C
P10H01S000008	[ITO131/ITO132]-16	F1	G:G	G:G	C:T	C:C	C:T	G:A	C:A	G:G	C:T	C:A	T:A	G:A	C:C	G:G	G:C	G:G	G:T	T:T	G:C	C:T	C:T	C:C
P10H02S000016	[ITO131/ITO132]-17	F1	G:G	G:G	C:T	C:C	C:T	G:A	C:A	G:G	C:T	C:A	T:A	G:A	C:C	G:G	G:C	G:G	G:T	T:T	G:C	C:T	C:T	C:C
P10H03S000024	[ITO131/ITO132]-18	F1	G:G	G:G	C:T	C:C	C:T	G:A	C:A	G:G	C:T	C:A	T:A	G:A	C:C	G:G	G:C	G:G	G:T	T:T	G:C	C:T	C:T	C:C
P10H04S000032	[ITO131/ITO132]-19	F1	G:G	G:G	C:T	C:C	C:T	G:A	C:A	G:G	C:T	C:A	T:A	G:A	C:C	G:G	G:C	G:G	G:T	T:T	G:C	C:T	C:T	C:C
P10H05S000040	[ITO131/ITO132]-20	F1	G:G	G:G	C:T	C:C	C:T	G:A	C:A	G:G	C:T	C:A	T:A	G:A	C:C	G:G	G:C	G:G	G:T	T:T	G:C	C:T	C:T	C:C
P16C04S000027	ITO133	Parent	G:G	G:G	T:T	C:C	C:C	A:A	A:A	G:G	C:C	C:C	T:T	G:G	C:C	G:G	C:C	G:G	T:T	T:T	G:G	C:C	T:T	C:C
P16C12S000091	ITO134	Parent	C:C	G:A	T:T	C:T	C:T	G:A	A:A	G:T	C:T	C:A	T:A	G:A	C:C	G:A	C:C	G:G	G:T	T:T	C:C	C:T	C:T	C:C
P10H06S000048	[ITO133/ITO134]-1	F1	G:C	G:A	T:T	C:T	C:C	G:A	A:A	G:T	C:T	C:C	T:A	G:A	C:C	G:A	C:C	G:G	T:T	T:T	G:C	C:C	T:T	C:C
P10H07S000056	[ITO133/ITO134]-2	F1	G:C	G:A	T:T	C:T	C:C	G:A	A:A	G:T	C:T	C:C	T:A	G:A	C:C	G:A	C:C	G:G	T:T	T:T	G:C	C:C	T:T	C:C
P10H08S000064	[ITO133/ITO134]-3	F1	G:C	G:A	T:T	C:T	C:C	G:A	A:A	G:T	C:T	C:C	T:A	G:A	C:C	G:A	C:C	G:G	T:T	T:T	G:C	C:C	T:T	C:C
P10H09S000072	[ITO133/ITO134]-4	F1	G:C	G:A	T:T	C:T	C:C	G:A	A:A	G:T	C:T	C:C	T:A	G:A	C:C	G:A	C:C	G:G	T:T	T:T	G:C	C:C	T:T	C:C
P10H10S000080	[ITO133/ITO134]-5	F1	G:C	G:A	T:T	C:T	C:C	G:A	A:A	G:T	C:T	C:C	T:A	G:A	C:C	G:A	C:C	G:G	T:T	T:T	G:C	C:C	T:T	C:C
P11A01S000001	[ITO133/ITO134]-6	F1	G:C	G:A	T:T	C:T	C:C	G:A	A:A	G:T	C:T	C:C	T:A	G:A	C:C	G:A	C:C	G:G	T:T	T:T	G:C	C:C	T:T	C:C
P11A02S000009	[ITO133/ITO134]-7	F1	G:G	G:G	T:T	C:C	C:C	A:A	A:A	G:G	C:C	C:C	T:T	G:G	C:C	G:G	C:C	G:G	T:T	T:T	G:G	C:C	T:T	C:C
P11A03S000017	[ITO133/ITO134]-8	F1	G:G	G:G	T:T	C:C	C:C	A:A	A:A	G:G	C:C	C:C	T:T	G:G	C:C	G:G	C:C	G:G	T:T	T:T	G:G	C:C	T:T	C:C
P11A04S000025	[ITO133/ITO134]-9	F1	G:C	G:A	T:T	C:T	C:C	G:A	A:A	G:T	C:T	C:C	T:A	G:A	C:C	G:A	C:C	G:G	T:T	T:T	G:C	C:C	T:T	C:C
P11A05S000033	[ITO133/ITO134]-10	F1	G:C	G:A	T:T	C:T	C:C	G:A	A:A	G:T	C:T	C:C	T:A	G:A	C:C	G:A	C:C	G:G	T:T	T:T	G:C	C:C	T:T	C:C
P11A06S000041	[ITO133/ITO134]-11	F1	G:C	G:A	T:T	C:T	C:C	G:A	A:A	G:T	C:T	C:C	T:A	G:A	C:C	G:A	C:C	G:G	T:T	T:T	G:C	C:C	T:T	C:C
P11A07S000049	[ITO133/ITO134]-12	F1	G:C	G:A	T:T	C:T	C:C	G:A	A:A	G:T	C:T	C:C	T:A	G:A	C:C	G:A	C:C	G:G	T:T	T:T	G:C	C:C	T:T	C:C
P11A08S000057	[ITO133/ITO134]-13	F1	G:C	G:A	T:T	C:T	C:C	G:A	A:A	G:T	C:T	C:C	T:A	G:A	C:C	G:A	C:C	G:G	T:T	T:T	G:C	C:C	T:T	C:C
P11A09S000065	[ITO133/ITO134]-14	F1	G:G	G:G	C:T	C:C	C:T	G:A	C:A	G:G	C:T	C:A	T:A	G:A	C:C	G:G	G:C	G:G	G:T	T:T	G:C	C:T	C:T	C:C
P11A10S000073	[ITO133/ITO134]-15	F1	G:G	G:G	C:T	C:C	C:T	G:A	C:A	G:G	C:T	C:A	T:A	G:A	C:C	G:G	G:C	G:G	G:T	T:T	G:C	C:T	C:T	C:C
P11A11S000081	[ITO133/ITO134]-16	F1	G:C	G:A	T:T	C:T	C:C	G:A	A:A	G:T	C:T	C:C	T:A	G:A	C:C	G:A	C:C	G:G	T:T	T:T	G:C	C:C	T:T	C:C
P11A12S000089	[ITO133/ITO134]-17	F1	G:C	G:A	T:T	C:T	C:C	G:A	A:A	G:T	C:T	C:C	T:A	G:A	C:C	G:A	C:C	G:G	T:T	T:T	G:C	C:C	T:T	C:C
P16C04S000027	ITO135	Parent	G:G	G:G	T:T	C:C	C:C	A:A	A:A	G:G	C:C	C:C	T:T	G:G	C:C	G:G	C:C	G:G	T:T	T:T	G:G	C:C	T:T	C:C
P16D06S000044	ITO136	Parent	C:C	A:A	T:T	C:C	C:C	A:A	C:C	T:T	C:C	C:C	A:A	G:G	C:C	G:G	C:C	G:G	T:T	T:T	G:G	T:T	C:C	C:C
P11B01S000002	[ITO135/ITO136]-1	F1	G:G	G:A	T:T	C:C	C:T	A:A	C:A	G:T	C:C	C:C	T:A	G:A	C:C	G:G	C:C	G:G	G:T	T:T	G:C	C:T	C:T	C:C
P11B02S000010	[ITO135/ITO136]-2	F1	G:G	G:A	T:T	C:C	C:T	A:A	C:A	G:T	C:C	C:C	T:A	G:A	C:C	G:G	C:C	G:G	G:T	T:T	G:C	C:T	C:T	C:C
P11B03S000018	[ITO135/ITO136]-3	F1	G:G	G:A	T:T	C:C	C:T	A:A	C:A	G:T	C:C	C:C	T:A	G:A	C:C	G:A	C:C	G:G	G:T	T:T	G:C	C:T	C:T	C:C
P11B04S000026	[ITO135/ITO136]-4	F1	G:G	G:A	T:T	C:C	C:T	A:A	C:A	G:T	C:C	C:C	T:A	G:A	C:C	G:A	C:C	G:G	G:T	T:T	G:C	C:T	C:T	C:C
P11B05S000034	[ITO135/ITO136]-5	F1	G:G	G:A	T:T	C:C	C:T	A:A	C:A	G:T	C:C	C:C	T:A	G:A	C:C	G:G	C:C	G:G	G:T	T:T	G:C	C:T	C:T	C:C
P11B06S000042	[ITO135/ITO136]-6	F1	G:G	G:A	T:T	C:C	C:T	A:A	C:A	G:T	C:C	C:C	T:A	G:A	C:C	G:G	C:C	G:G	G:T	T:T	G:C	C:T	C:T	C:C
P11B07S000050	[ITO135/ITO136]-7	F1	G:G	G:A	T:T	C:C	C:T	A:A	C:A	G:T	C:C	C:C	T:A	G:A	C:C	G:G	C:C	G:G	G:T	T:T	G:C	C:T	C:T	C:C
P11B08S000058	[ITO135/ITO136]-8	F1	G:G	G:A	T:T	C:C	C:T	A:A	C:A	G:T	C:C	C:C	T:A	G:A	C:C	G:G	C:C	G:G	G:T	T:T	G:C	C:T	C:T	C:C
P11B09S000066	[ITO135/ITO136]-9	F1	G:G	G:A	T:T	C:C	C:T	A:A	C:A	G:T	C:C	C:C	T:A	G:A	C:C	G:G	C:C	G:G	G:T	T:T	G:C	C:T	C:T	C:C
P11B10S000074	[ITO135/ITO136]-10	F1	G:G	G:A	T:T	C:C	C:T	A:A	C:A	G:T	C:C	C:C	T:A	G:A	C:C	G:G	C:C	G:G	G:T	T:T	G:C	C:T	C:T	C:C
P11B11S000082	[ITO135/ITO136]-11	F1	G:G	G:A	T:T	C:C	C:T	A:A	C:A	G:T	C:C	C:C	T:A	G:A	C:C	G:G	C:C	G:G	G:T	T:T	G:C	C:T	C:T	C:C
P11B12S000090	[ITO135/ITO136]-12	F1	G:G	G:A	T:T	C:C	C:T	A:A	C:A	G:T	C:C	C:C	T:A	G:A	C:C	G:G	C:C	G:G	G:T	T:T	G:C	C:T	C:T	C:C
P11C01S000003	[ITO135/ITO136]-13	F1	G:G	G:A	T:T	C:C	C:T	A:A	C:A	G:T	C:C	C:C	T:A	G:A	C:C	G:G	C:C	G:G	G:T	T:T	G:C	C:T	C:T	C:C
P11C02S000011	[ITO135/ITO136]-14	F1	G:G	G:A	T:T	C:C	C:T	A:A	C:A	G:T	C:C	C:C	T:A	G:A	C:C	G:G	C:C	G:G	G:T	T:T	G:C	C:T	C:T	C:C
P11C03S000019	[ITO135/ITO136]-15	F1	G:G	G:A	T:T	C:C	C:T	A:A	C:A	G:T	C:C	C:C	T:A	G:A	C:C	G:G	C:C	G:G	G:T	T:T	G:C	C:T	C:T	C:C
P11C04S000027	[ITO135/ITO136]-16	F1	G:G	G:A	T:T	C:C	C:T	A:A	C:A	G:T	C:C	C:C	T:A	G:A	C:C	G:G	C:C	G:G	G:T	T:T	G:C	C:T	C:T	C:C
P11C05S000035	[ITO135/ITO136]-17	F1	G:G	G:A	T:T	C:C	C:T	A:A	C:A	G:T	C:C	C:C	T:A	G:A	C:C	G:G	C:C	G:G	G:T	T:T	G:C	C:T	C:T	C:C
P11C06S000043	[ITO135/ITO136]-18	F1	G:G	G:A	T:T	C:C	C:T	A:A	C:A	G:T	C:C	C:C	T:A	G:A	C:C	G:G	C:C	G:G	G:T	T:T	G:C	C:T	C:T	C:C
P11C07S000051	[ITO135/ITO136]-19	F1	G:C	A:A	T:T	C:T	C:T	A:A	C:A	T:T	C:T	C:C	T:A	A:A	C:C	G:A	G:C	G:A	G:T	T:T	C:C	C:T	C:C	C:T
P11C08S000059	[ITO135/ITO136]-20	F1	G:C	A:A	T:T	C:T	C:T	A:A	C:A	T:T	C:T	C:C	T:A	A:A	C:C	G:A	G:C	G:A	G:T	T:T	C:C	C:T	C:C	C:T
P11C09S000067	[ITO135/ITO136]-21	F1	G:G	G:A	T:T	C:C	C:T	A:A	C:A	G:T	C:C	C:C	T:A	G:A	C:C	G:G	C:C	G:G	G:T	T:T	G:C	C:T	C:T	C:C
P11C10S000075	[ITO135/ITO136]-22	F1	G:G	G:A	T:T	C:C	C:T	A:A	C:A	G:T	C:C	C:C	T:A	G:A	C:C	G:G	C:C	G:G	G:T	T:T	G:C	C:T	C:T	C:C
P11C11S000083	[ITO135/ITO136]-23	F1	G:G	G:A	T:T	C:C	C:T	A:A	C:A	G:T	C:C	C:C	T:A	G:A	C:C	G:G	C:C	G:G	G:T	T:T	G:C	C:T	C:T	C:C
P11C12S000091	[ITO135/ITO136]-24	F1	G:G	G:A	T:T	C:C	C:T	A:A	C:A	G:T	C:C	C:C	T:A	G:A	C:C	G:G	C:C	G:G	G:T	T:T	G:C	C:T	C:T	C:C
P11D01S000004	[ITO135/ITO136]-25	F1	G:G	G:G	T:T	C:C	C:C	A:A	A:A	G:G	C:C	C:C	T:T	G:G	C:C	G:G	C:C	G:G	T:T	T:T	G:G	C:C	T:T	C:C
P11D02S000012	[ITO135/ITO136]-26	F1	G:G	G:G	T:T	C:C	C:C	A:A	A:A	G:G	C:C	C:C	T:T	G:G	C:C	G:G	C:C	G:G	T:T	T:T	G:G	C:C	T:T	C:C
P11D03S000020	[ITO135/ITO136]-27	F1	G:G	G:A	T:T	C:C	C:T	A:A	C:A	G:T	C:C	C:C	T:A	G:A	C:C	G:G	C:C	G:G	G:T	T:T	G:C	C:T	C:T	C:C
P11D04S000028	[ITO135/ITO136]-28	F1	G:G	G:A	T:T	C:C	C:T	A:A	C:A	G:T	C:C	C:C	T:A	G:A	C:C	G:G	C:C	G:G	G:T	T:T	G:C	C:T	C:T	C:C
P16C04S000027	ITO137	Parent	G:G	G:G	T:T	C:C	C:C	A:A	A:A	G:G	C:C	C:C	T:T	G:G	C:C	G:G	C:C	G:G	T:T	T:T	G:G	C:C	T:T	C:C
P16E12S000093	ITO138	Parent	G:G	A:A	T:T	C:C	T:T	A:A	C:C	T:T	C:C	C:C	A:A	A:A	C:C	A:A	C:C	G:G	T:T	T:T	C:C	T:T	C:C	C:C
P11D05S000036	[ITO137/ITO138]-1	F1	G:G	G:A	T:T	C:C	C:T	A:A	C:A	G:T	C:C	C:C	T:A	G:A	C:C	G:A	C:C	G:G	G:T	T:T	G:C	C:T	C:T	C:C
P11D06S000044	[ITO137/ITO138]-2	F1	?	G:A	T:T	C:C	C:T	A:A	C:A	G:T	C:C	C:C	T:A	G:A	C:C	G:A	C:C	G:G	G:T	T:T	G:C	C:T	C:T	C:C
P11D07S000052	[ITO137/ITO138]-3	F1	G:G	G:A	T:T	C:C	C:T	A:A	C:A	G:T	C:C	C:C	T:A	G:A	C:C	G:A	C:C	G:G	G:T	T:T	G:C	C:T	C:T	C:C
P11D08S000060	[ITO137/ITO138]-4	F1	G:G	G:A	T:T	C:C	C:T	A:A	C:A	G:T	C:C	C:C	T:A	G:A	C:C	G:A	C:C	G:G	G:T	T:T	G:C	C:T	C:T	C:C
P11D09S000068	[ITO137/ITO138]-5	F1	G:G	G:A	T:T	C:C	C:T	A:A	C:A	G:T	C:C	C:C	T:A	G:A	C:C	G:A	C:C	G:G	G:T	T:T	G:C	C:T	C:T	C:C
P11D10S000076	[ITO137/ITO138]-6	F1	G:G	G:A	T:T	C:C	C:T	A:A	C:A	G:T	C:C	C:C	T:A	G:A	C:C	G:A	C:C	G:G	G:T	T:T	G:C	C:T	C:T	C:C
P11D11S000084	[ITO137/ITO138]-7	F1	G:G	G:A	T:T	C:C	C:T	A:A	C:A	G:T	C:C	C:C	T:A	G:A	C:C	G:A	C:C	G:G	T:T	T:T	G:C	C:T	C:T	C:C
P11D12S000092	[ITO137/ITO138]-8	F1	G:G	G:A	T:T	C:C	C:T	A:A	C:A	G:T	C:C	C:C	T:A	G:A	C:C	G:A	C:C	G:G	T:T	T:T	G:C	C:T	C:T	C:C
P11E01S000005	[ITO137/ITO138]-9	F1	G:G	G:A	T:T	C:C	C:T	A:A	C:A	G:T	C:C	C:C	T:A	G:A	C:C	G:A	C:C	G:G	G:T	T:T	G:C	C:T	C:T	C:C
P11E02S000013	[ITO137/ITO138]-10	F1	G:G	G:A	T:T	C:C	C:T	A:A	C:A	G:T	C:C	C:C	T:A	G:A	C:C	G:A	C:C	G:G	G:T	T:T	G:C	C:T	C:T	C:C
P11E03S000021	[ITO137/ITO138]-11	F1	G:G	G:A	T:T	C:C	C:T	A:A	C:A	G:T	C:C	C:C	T:A	G:A	C:C	G:A	C:C	G:G	T:T	T:T	G:C	C:T	C:T	C:C
P11E04S000029	[ITO137/ITO138]-12	F1	G:G	G:A	T:T	C:C	C:T	A:A	C:A	G:T	C:C	C:C	T:A	G:A	C:C	G:A	C:C	G:G	T:T	T:T	G:C	C:T	C:T	C:C
P11E05S000037	[ITO137/ITO138]-13	F1	G:C	G:G	T:T	C:C	C:T	A:A	A:A	G:G	C:C	C:C	T:T	G:A	C:C	G:G	C:C	G:G	G:T	T:T	G:C	C:T	C:T	C:C
P16C04S000027	ITO139	Parent	G:G	G:G	T:T	C:C	C:C	A:A	A:A	G:G	C:C	C:C	T:T	G:G	C:C	G:G	C:C	G:G	T:T	T:T	G:G	C:C	T:T	C:C
P16G10S000079	ITO140	Parent	G:G	G:G	T:T	C:C	C:C	A:A	A:A	G:G	C:C	C:C	T:T	G:G	C:C	G:G	C:C	G:G	T:T	T:T	G:G	C:C	T:T	C:C
P11E06S000045	[ITO139/ITO140]-1	F1	G:G	G:G	T:T	C:C	C:C	A:A	A:A	G:G	C:C	C:C	T:T	G:G	C:C	G:G	C:C	G:G	T:T	T:T	G:G	C:C	T:T	C:C
P11E07S000053	[ITO139/ITO140]-2	F1	G:G	G:G	T:T	C:C	C:C	A:A	A:A	G:G	C:C	C:C	T:T	G:G	C:C	G:G	C:C	G:G	T:T	T:T	G:G	C:C	T:T	C:C
P11E08S000061	[ITO139/ITO140]-3	F1	G:G	G:G	T:T	C:C	C:C	A:A	A:A	G:G	C:C	C:C	T:T	G:G	C:C	G:G	C:C	G:G	T:T	T:T	G:G	C:C	T:T	C:C
P11E09S000069	[ITO139/ITO140]-4	F1	G:G	G:G	T:T	C:C	C:C	A:A	A:A	G:G	C:C	C:C	T:T	G:G	C:C	G:G	C:C	G:G	T:T	T:T	G:G	C:C	T:T	C:C
P11E10S000077	[ITO139/ITO140]-5	F1	G:G	G:G	T:T	C:C	C:C	A:A	A:A	G:G	C:C	C:C	T:T	G:G	C:C	G:G	C:C	G:G	T:T	T:T	G:G	C:C	T:T	C:C
P11E11S000085	[ITO139/ITO140]-6	F1	G:G	G:G	T:T	C:C	C:C	A:A	A:A	G:G	C:C	C:C	T:T	G:G	C:C	G:G	C:C	G:G	T:T	T:T	G:G	C:C	T:T	C:C
P11E12S000093	[ITO139/ITO140]-7	F1	G:G	G:G	T:T	C:C	C:C	A:A	A:A	G:G	C:C	C:C	T:T	G:G	C:C	G:G	C:C	G:G	T:T	T:T	G:G	C:C	T:T	C:C
P11F01S000006	[ITO139/ITO140]-8	F1	G:G	G:G	T:T	C:C	C:C	A:A	A:A	G:G	C:C	C:C	T:T	G:G	C:C	G:G	C:C	G:G	T:T	T:T	G:G	C:C	T:T	C:C
P11F02S000014	[ITO139/ITO140]-9	F1	G:G	G:G	T:T	C:C	C:C	A:A	A:A	G:G	C:C	C:C	T:T	G:G	C:C	G:G	C:C	G:G	T:T	T:T	G:G	C:C	T:T	C:C
P11F03S000022	[ITO139/ITO140]-10	F1	G:G	G:G	T:T	C:C	C:C	A:A	A:A	G:G	C:C	C:C	T:T	G:G	C:C	G:G	C:C	G:G	T:T	T:T	G:G	C:C	T:T	C:C
P11F04S000030	[ITO139/ITO140]-11	F1	G:G	G:G	T:T	C:C	C:C	A:A	A:A	G:G	C:C	C:C	T:T	G:G	C:C	G:G	C:C	G:G	T:T	T:T	G:G	C:C	T:T	C:C
P16C04S000027	ITO141	Parent	G:G	G:G	T:T	C:C	C:C	A:A	A:A	G:G	C:C	C:C	T:T	G:G	C:C	G:G	C:C	G:G	T:T	T:T	G:G	C:C	T:T	C:C
P16G12S000095	ITO142	Parent	C:C	A:A	T:T	C:C	C:C	G:G	A:A	T:T	T:T	C:C	T:T	A:A	C:C	A:A	G:G	A:A	T:T	T:T	C:C	C:C	T:T	T:T
P11F05S000038	[ITO141/ITO142]-1	F1	G:C	G:A	T:T	C:C	C:C	G:A	A:A	G:T	C:T	C:C	T:T	G:A	C:C	G:A	G:C	G:A	T:T	T:T	G:C	C:C	T:T	C:T
P11F06S000046	[ITO141/ITO142]-2	F1	G:C	G:A	T:T	C:C	C:C	G:A	A:A	G:T	C:T	C:C	T:T	G:A	C:C	G:A	G:C	G:A	T:T	T:T	G:C	C:C	T:T	C:T
P11F07S000054	[ITO141/ITO142]-3	F1	G:G	G:G	T:T	C:C	C:C	A:A	A:A	G:G	C:C	C:C	T:T	G:G	C:C	G:G	C:C	G:G	T:T	T:T	G:G	C:C	T:T	C:C
P11F08S000062	[ITO141/ITO142]-4	F1	G:G	G:G	T:T	C:C	C:C	A:A	A:A	G:G	C:C	C:C	T:T	G:G	C:C	G:G	C:C	G:G	T:T	T:T	G:G	C:C	T:T	C:C
P11F09S000070	[ITO141/ITO142]-5	F1	G:G	G:G	T:T	C:C	C:C	A:A	A:A	G:G	C:C	C:C	T:T	G:G	C:C	G:G	C:C	G:G	T:T	T:T	G:G	C:C	T:T	C:C
P11F10S000078	[ITO141/ITO142]-6	F1	G:G	G:G	T:T	C:C	C:C	A:A	A:A	G:G	C:C	C:C	T:T	G:G	C:C	G:G	C:C	G:G	T:T	T:T	G:G	C:C	T:T	C:C
P11F11S000086	[ITO141/ITO142]-7	F1	G:G	G:G	T:T	C:C	C:C	A:A	A:A	G:G	C:C	C:C	T:T	G:G	C:C	G:G	C:C	G:G	T:T	T:T	G:G	C:C	T:T	C:C
P11F12S000094	[ITO141/ITO142]-8	F1	G:C	G:A	T:T	C:C	C:C	G:A	A:A	G:T	C:T	C:C	T:T	G:A	C:C	G:A	G:C	G:A	T:T	T:T	G:C	C:C	T:T	C:T
P11G01S000007	[ITO141/ITO142]-9	F1	G:G	G:G	T:T	C:C	C:C	A:A	A:A	G:G	C:C	C:C	T:T	G:G	C:C	G:G	C:C	G:G	T:T	T:T	G:G	C:C	T:T	C:C
P11G02S000015	[ITO141/ITO142]-10	F1	G:G	G:G	T:T	C:C	C:C	A:A	A:A	G:G	C:C	C:C	T:T	G:G	C:C	G:G	C:C	G:G	T:T	T:T	G:G	C:C	T:T	C:C
P11G03S000023	[ITO141/ITO142]-11	F1	G:G	G:G	T:T	C:C	C:C	A:A	A:A	G:G	C:C	C:C	T:T	G:G	C:C	G:G	C:C	G:G	T:T	T:T	G:G	C:C	T:T	C:C
P16C06S000043	ITO143	Parent	G:G	G:G	T:T	C:C	C:C	A:A	A:A	G:G	C:C	C:C	T:T	G:G	C:C	G:G	C:C	G:G	T:T	T:T	G:G	C:C	T:T	C:C
P16A08S000057	ITO144	Parent	C:C	G:G	C:C	C:C	C:C	A:A	A:A	T:T	T:T	A:A	T:T	A:A	C:C	G:G	C:C	G:G	T:T	T:T	C:C	C:C	T:T	T:T
P11G04S000031	[ITO143/ITO144]-1	F1	G:C	G:A	T:T	C:C	C:C	A:A	C:A	G:T	C:C	C:C	T:A	G:G	C:C	G:G	C:C	G:G	T:T	T:T	G:G	C:T	C:T	C:C
P11G05S000039	[ITO143/ITO144]-2	F1	G:C	G:A	T:T	C:C	C:C	A:A	C:A	G:T	C:C	C:C	T:A	G:G	C:C	G:G	C:C	G:G	T:T	T:T	G:G	C:T	C:T	C:C
P11G06S000047	[ITO143/ITO144]-3	F1	G:C	G:A	T:T	C:C	C:C	A:A	A:A	G:T	C:T	C:A	T:T	G:A	C:C	G:G	C:C	G:G	T:T	T:T	G:C	C:C	T:T	C:T
P11G07S000055	[ITO143/ITO144]-4	F1	G:C	G:A	T:T	C:C	C:C	A:A	A:A	G:T	C:T	C:A	T:T	G:A	C:C	G:G	C:C	G:G	T:T	T:T	G:C	C:C	T:T	C:T
P11G08S000063	[ITO143/ITO144]-5	F1	G:C	G:A	T:T	C:C	C:C	A:A	?	G:T	C:T	C:C	T:T	G:A	C:C	G:G	C:C	G:G	T:T	T:T	G:C	C:C	T:T	C:T
P11G09S000071	[ITO143/ITO144]-6	F1	G:C	G:A	T:T	C:C	C:C	A:A	A:A	G:T	C:T	C:C	T:T	G:A	C:C	G:G	C:C	G:G	T:T	T:T	G:C	C:C	T:T	C:T
P11G10S000079	[ITO143/ITO144]-7	F1	G:C	G:A	T:T	C:C	C:C	A:A	A:A	G:T	C:T	C:C	T:T	G:A	C:C	G:G	C:C	G:G	T:T	T:T	G:C	C:C	T:T	C:T
P11G11S000087	[ITO143/ITO144]-8	F1	G:G	G:G	T:T	C:C	C:C	A:A	A:A	G:G	C:C	C:C	T:T	G:G	C:C	G:G	C:C	G:G	T:T	T:T	G:G	C:C	T:T	C:C
P11G12S000095	[ITO143/ITO144]-9	F1	G:C	G:A	T:T	C:C	C:C	A:A	A:A	G:T	C:T	C:A	T:T	G:A	C:C	G:G	C:C	G:G	T:T	T:T	G:C	C:C	T:T	C:T
P11H01S000008	[ITO143/ITO144]-10	F1	G:C	G:A	T:T	C:C	C:C	A:A	A:A	G:T	C:T	C:C	T:T	G:A	C:C	G:G	C:C	G:G	T:T	T:T	G:C	C:C	T:T	C:T
P11H02S000016	[ITO143/ITO144]-11	F1	G:C	G:A	T:T	C:C	C:C	A:A	A:A	G:T	C:T	C:C	T:T	G:A	C:C	G:G	C:C	G:G	T:T	T:T	G:C	C:C	T:T	C:T
P11H03S000024	[ITO143/ITO144]-12	F1	G:C	G:A	T:T	C:C	C:C	A:A	A:A	G:T	C:T	C:C	T:T	G:A	C:C	G:G	C:C	G:G	T:T	T:T	G:C	C:C	T:T	C:T
P11H04S000032	[ITO143/ITO144]-13	F1	C:C	A:A	T:T	C:C	C:C	A:A	A:A	T:T	T:T	C:C	T:T	A:A	C:C	G:A	G:C	G:A	T:T	T:T	C:C	C:C	T:T	C:T
P11H05S000040	[ITO143/ITO144]-14	F1	C:C	A:A	T:T	C:C	C:C	A:A	A:A	T:T	T:T	C:C	T:T	A:A	C:C	G:A	G:C	G:A	T:T	T:T	C:C	C:C	T:T	C:T
P16C06S000043	ITO145	Parent	G:G	G:G	T:T	C:C	C:C	A:A	A:A	G:G	C:C	C:C	T:T	G:G	C:C	G:G	C:C	G:G	T:T	T:T	G:G	C:C	T:T	C:C
P16A10S000073	ITO146	Parent	C:C	A:A	T:T	C:C	C:C	A:A	C:C	T:T	C:C	C:C	A:A	G:G	C:C	G:G	C:C	G:G	T:T	T:T	G:G	T:T	C:C	C:C
P11H06S000048	[ITO145/ITO146]-1	F1	G:C	G:A	T:T	C:C	C:C	A:A	C:A	G:T	C:C	C:C	T:A	G:G	C:C	G:G	C:C	G:G	T:T	T:T	G:G	C:T	C:T	C:C
P11H07S000056	[ITO145/ITO146]-2	F1	G:G	G:A	T:T	C:C	C:T	A:A	C:A	G:T	C:C	C:C	T:A	G:A	C:C	G:G	C:C	G:G	G:T	T:T	G:C	C:T	C:T	C:C
P11H08S000064	[ITO145/ITO146]-3	F1	G:G	G:A	T:T	C:C	C:T	A:A	C:A	G:T	C:C	C:C	T:A	G:A	C:C	G:G	C:C	G:G	G:T	T:T	G:C	C:T	C:T	C:C
P11H09S000072	[ITO145/ITO146]-4	F1	G:C	G:A	T:T	C:C	C:C	A:A	C:A	G:T	C:C	C:C	T:A	G:G	C:C	G:G	C:C	G:G	T:T	T:T	G:G	C:T	C:T	C:C
P11H10S000080	[ITO145/ITO146]-5	F1	G:C	G:A	T:T	C:C	C:C	A:A	C:A	G:T	C:C	C:C	T:A	G:G	C:C	G:G	C:C	G:G	T:T	T:T	G:G	C:T	C:T	C:C
P12A01S000001	[ITO145/ITO146]-6	F1	G:C	G:A	T:T	C:C	C:C	A:A	C:A	G:T	C:C	C:C	T:A	G:G	C:C	G:G	C:C	G:G	T:T	T:T	G:G	C:T	C:T	C:C
P12A02S000009	[ITO145/ITO146]-7	F1	C:C	A:A	T:T	C:T	C:C	A:A	C:A	T:T	C:T	C:C	T:A	G:A	C:C	G:A	G:C	G:A	T:T	T:T	G:C	C:T	C:C	C:T
P12A03S000017	[ITO145/ITO146]-8	F1	G:C	G:A	T:T	C:C	C:C	A:A	C:A	G:T	C:C	C:C	T:A	G:G	C:C	G:G	C:C	G:G	T:T	T:T	G:G	C:T	C:T	C:C
P12A04S000025	[ITO145/ITO146]-9	F1	G:C	G:A	T:T	C:C	C:C	A:A	C:A	G:T	C:C	C:C	T:A	G:G	C:C	G:G	C:C	G:G	T:T	T:T	G:G	C:T	C:T	C:C
P12A05S000033	[ITO145/ITO146]-10	F1	G:C	G:A	T:T	C:C	C:C	A:A	C:A	G:T	C:C	C:C	T:A	G:G	C:C	G:G	C:C	G:G	T:T	T:T	G:G	C:T	C:T	C:C
P12A06S000041	[ITO145/ITO146]-11	F1	G:C	G:A	T:T	C:C	C:C	A:A	C:A	G:T	C:C	C:C	T:A	G:G	C:C	G:G	C:C	G:G	T:T	T:T	G:G	C:T	C:T	C:C
P12A07S000049	[ITO145/ITO146]-12	F1	G:C	G:A	T:T	C:C	C:C	A:A	C:A	G:T	C:C	C:C	T:A	G:G	C:C	G:G	C:C	G:G	T:T	T:T	G:G	C:T	C:T	C:C
P16C06S000043	ITO147	Parent	G:G	G:G	T:T	C:C	C:C	A:A	A:A	G:G	C:C	C:C	T:T	G:G	C:C	G:G	C:C	G:G	T:T	T:T	G:G	C:C	T:T	C:C
P16A12S000089	ITO148	Parent	C:C	G:G	T:T	C:C	C:C	A:A	C:C	T:T	C:C	C:C	T:T	G:G	C:C	G:G	C:C	G:G	T:T	T:T	C:C	T:T	C:C	T:T
P12A08S000057	[ITO147/ITO148]-1	F1	G:C	G:G	T:T	C:C	C:C	A:A	C:A	G:T	C:C	C:C	T:T	G:G	C:C	G:G	C:C	G:G	T:T	T:T	G:C	C:T	C:T	C:T
P12A09S000065	[ITO147/ITO148]-2	F1	G:C	G:G	T:T	C:C	C:C	A:A	C:A	G:T	C:C	C:C	T:T	G:G	C:C	G:G	C:C	G:G	T:T	T:T	G:C	C:T	C:T	C:T
P12A10S000073	[ITO147/ITO148]-3	F1	G:C	G:G	T:T	C:C	C:C	A:A	C:A	G:T	C:C	C:C	T:T	G:G	C:C	G:G	C:C	G:G	T:T	T:T	G:C	C:T	C:T	C:T
P12A11S000081	[ITO147/ITO148]-4	F1	G:G	G:G	T:T	C:C	C:C	A:A	A:A	G:G	C:C	C:C	T:T	G:G	C:C	G:G	C:C	G:G	T:T	T:T	G:G	C:C	T:T	C:C
P12A12S000089	[ITO147/ITO148]-5	F1	G:G	G:A	T:T	C:C	C:T	A:A	C:A	G:T	C:C	C:C	T:A	G:A	C:C	G:G	C:C	G:G	G:T	T:T	G:C	C:T	C:T	C:C
P12B01S000002	[ITO147/ITO148]-6	F1	G:G	G:A	T:T	C:C	C:T	A:A	C:A	G:T	C:C	C:C	T:A	G:A	C:C	G:G	C:C	G:G	G:T	T:T	G:C	C:T	C:T	C:C
P12B02S000010	[ITO147/ITO148]-7	F1	C:C	G:G	T:T	C:C	C:C	A:A	C:C	T:T	C:C	C:A	T:T	G:A	C:C	G:G	C:C	G:G	T:T	T:T	?	T:T	C:C	C:T
P12B03S000018	[ITO147/ITO148]-8	F1	C:C	G:G	T:T	C:C	C:C	A:A	C:C	T:T	C:C	C:A	T:T	G:A	C:C	G:G	C:C	G:G	T:T	T:T	C:C	T:T	C:C	C:T
P12B04S000026	[ITO147/ITO148]-9	F1	G:C	G:G	T:T	C:C	C:C	A:A	C:A	G:T	C:C	C:C	T:T	G:G	C:C	G:G	C:C	G:G	T:T	T:T	G:C	C:T	C:T	C:T
P12B05S000034	[ITO147/ITO148]-10	F1	G:C	G:G	T:T	C:C	C:C	A:A	C:A	G:T	C:C	C:C	T:T	G:G	C:C	G:G	C:C	G:G	T:T	T:T	G:C	C:T	C:T	C:T
P12B06S000042	[ITO147/ITO148]-11	F1	G:C	G:G	T:T	C:C	C:C	A:A	C:A	G:T	C:C	C:C	T:T	G:G	C:C	G:G	C:C	G:G	T:T	T:T	G:C	C:T	C:T	C:T
P12B07S000050	[ITO147/ITO148]-12	F1	G:C	G:G	T:T	C:C	C:C	A:A	C:A	G:T	C:C	C:C	T:T	G:G	C:C	G:G	C:C	G:G	T:T	T:T	G:C	C:T	C:T	C:T
P12B08S000058	[ITO147/ITO148]-13	F1	G:C	G:G	T:T	C:C	C:C	A:A	C:A	G:T	C:C	C:C	T:T	G:G	C:C	G:G	C:C	G:G	T:T	T:T	G:C	C:T	C:T	C:T
P12B09S000066	[ITO147/ITO148]-14	F1	G:C	G:G	T:T	C:C	C:C	A:A	C:A	G:T	C:C	C:C	T:T	G:G	C:C	G:G	C:C	G:G	T:T	T:T	G:C	C:T	C:T	C:T
P12B10S000074	[ITO147/ITO148]-15	F1	G:C	G:G	T:T	C:C	C:C	A:A	C:A	G:T	C:C	C:C	T:T	G:G	C:C	G:G	C:C	G:G	T:T	T:T	G:C	C:T	C:T	C:T
P16C06S000043	ITO149	Parent	G:G	G:G	T:T	C:C	C:C	A:A	A:A	G:G	C:C	C:C	T:T	G:G	C:C	G:G	C:C	G:G	T:T	T:T	G:G	C:C	T:T	C:C
P16C12S000091	ITO150	Parent	C:C	G:A	T:T	C:T	C:T	G:A	A:A	G:T	C:T	C:A	T:A	G:A	C:C	G:A	C:C	G:G	G:T	T:T	C:C	C:T	C:T	C:C
P12B11S000082	[ITO149/ITO150]-1	F1	G:C	G:A	T:T	C:T	C:C	G:A	A:A	G:T	C:T	C:C	T:A	G:A	C:C	G:A	C:C	G:G	T:T	T:T	G:C	C:C	T:T	C:C
P12B12S000090	[ITO149/ITO150]-2	F1	G:C	G:A	T:T	C:T	C:C	G:A	A:A	G:T	C:T	C:C	T:A	G:A	C:C	G:A	C:C	G:G	T:T	T:T	G:C	C:C	T:T	C:C
P12C01S000003	[ITO149/ITO150]-3	F1	G:G	G:G	T:T	C:C	C:C	A:A	A:A	G:G	C:C	C:C	T:T	G:G	C:C	G:G	C:C	G:G	T:T	T:T	G:G	C:C	T:T	C:C
P12C02S000011	[ITO149/ITO150]-4	F1	G:G	G:G	T:T	C:C	C:C	A:A	A:A	G:G	C:C	C:C	T:T	G:G	C:C	G:G	C:C	G:G	T:T	T:T	G:G	C:C	T:T	C:C
P12C03S000019	[ITO149/ITO150]-5	F1	G:C	G:A	T:T	C:C	C:C	A:A	A:A	G:T	C:C	C:A	T:T	G:G	C:C	G:A	C:C	G:G	T:T	T:T	G:G	C:T	C:T	C:C
P12C04S000027	[ITO149/ITO150]-6	F1	G:C	G:A	T:T	C:C	C:C	A:A	A:A	G:T	C:C	C:A	T:T	G:G	C:C	G:A	C:C	G:G	T:T	T:T	G:G	C:T	C:T	C:C
P12C05S000035	[ITO149/ITO150]-7	F1	G:C	G:A	T:T	C:T	C:C	G:A	A:A	G:T	C:T	C:C	T:A	G:A	C:C	G:A	C:C	G:G	T:T	T:T	G:C	C:C	T:T	C:C
P12C06S000043	[ITO149/ITO150]-8	F1	G:C	G:A	T:T	C:T	C:C	G:A	A:A	G:T	C:T	C:C	T:A	G:A	C:C	G:A	C:C	G:G	T:T	T:T	G:C	C:C	T:T	C:C
P12C07S000051	[ITO149/ITO150]-9	F1	G:C	G:A	T:T	C:T	C:C	G:A	A:A	G:T	C:T	C:C	T:A	G:A	C:C	G:A	C:C	G:G	T:T	T:T	G:C	C:C	T:T	C:C
P12C08S000059	[ITO149/ITO150]-10	F1	G:C	G:A	T:T	C:T	C:C	G:A	A:A	G:T	C:T	C:C	T:A	G:A	C:C	G:A	C:C	G:G	T:T	T:T	G:C	C:C	T:T	C:C
P12C09S000067	[ITO149/ITO150]-11	F1	G:C	G:A	T:T	C:T	C:C	G:A	A:A	G:T	C:T	C:C	T:A	G:A	C:C	G:A	C:C	G:G	T:T	T:T	G:C	C:C	T:T	C:C
P12C10S000075	[ITO149/ITO150]-12	F1	G:C	G:A	T:T	C:T	C:C	G:A	A:A	G:T	C:T	C:C	T:A	G:A	C:C	G:A	C:C	G:G	T:T	T:T	G:C	C:C	T:T	C:C
P12C11S000083	[ITO149/ITO150]-13	F1	C:C	G:A	T:T	C:C	C:C	A:A	C:A	T:T	C:C	A:A	T:T	G:A	C:C	G:A	C:C	G:G	T:T	T:T	G:C	T:T	C:C	C:C
P12C12S000091	[ITO149/ITO150]-14	F1	G:C	G:A	T:T	C:T	C:C	G:A	A:A	G:T	C:T	C:C	T:A	G:A	C:C	G:A	C:C	G:G	T:T	T:T	G:C	C:C	T:T	C:C
P16C06S000043	ITO151	Parent	G:G	G:G	T:T	C:C	C:C	A:A	A:A	G:G	C:C	C:C	T:T	G:G	C:C	G:G	C:C	G:G	T:T	T:T	G:G	C:C	T:T	C:C
P16D02S000012	ITO152	Parent	C:C	G:G	T:T	C:C	C:C	A:A	A:A	G:G	C:C	A:A	T:T	G:G	C:C	G:G	C:C	G:G	G:G	T:T	C:C	T:T	C:C	C:C
P12D01S000004	[ITO151/ITO152]-1	F1	G:G	G:G	T:T	C:C	C:C	A:A	A:A	G:G	C:C	C:A	T:T	G:G	C:C	G:G	C:C	G:G	G:T	T:T	G:G	C:C	T:T	C:C
P12D02S000012	[ITO151/ITO152]-2	F1	G:C	G:G	T:T	C:C	C:T	A:A	A:A	G:G	C:C	C:A	T:T	G:G	C:C	G:G	C:C	G:G	G:T	T:T	G:C	C:T	C:T	C:C
P12D03S000020	[ITO151/ITO152]-3	F1	G:C	G:G	T:T	C:C	C:T	A:A	A:A	G:G	C:C	C:A	T:T	G:G	C:C	G:G	C:C	G:G	G:T	T:T	G:C	C:T	C:T	C:C
P12D04S000028	[ITO151/ITO152]-4	F1	G:G	G:G	T:T	C:C	C:C	A:A	A:A	G:G	C:C	C:A	T:T	G:G	C:C	G:G	C:C	G:G	G:T	T:T	G:G	C:C	T:T	C:C
P12D05S000036	[ITO151/ITO152]-5	F1	G:C	G:G	T:T	C:C	C:T	A:A	A:A	G:T	C:T	A:A	T:T	G:G	C:C	G:G	C:C	G:G	G:T	T:T	C:C	T:T	C:C	C:T
P12D06S000044	[ITO151/ITO152]-6	F1	G:C	G:G	T:T	C:C	C:T	A:A	A:A	G:T	C:T	A:A	T:T	G:G	C:C	G:G	C:C	G:G	G:T	T:T	C:C	T:T	C:C	C:T
P12D07S000052	[ITO151/ITO152]-7	F1	G:G	G:G	T:T	C:C	C:C	A:A	A:A	G:G	C:C	C:C	T:T	G:G	C:C	G:G	C:C	G:G	G:T	T:T	G:G	C:C	T:T	C:C
P12D08S000060	[ITO151/ITO152]-8	F1	G:G	G:G	T:T	C:C	C:C	A:A	A:A	G:G	C:C	C:A	T:T	G:G	C:C	G:G	C:C	G:G	G:T	T:T	G:C	C:C	T:T	C:C
P12D09S000068	[ITO151/ITO152]-9	F1	G:C	G:A	T:T	C:T	C:C	G:A	A:A	G:T	C:T	C:C	T:T	G:G	C:C	G:A	C:C	G:A	G:T	T:T	G:C	C:C	T:T	C:C
P12D10S000076	[ITO151/ITO152]-10	F1	G:C	G:A	T:T	C:T	C:C	G:A	A:A	G:T	C:T	C:C	T:T	G:G	C:C	G:A	C:C	G:A	G:T	T:T	G:C	C:C	T:T	C:C
P16C06S000043	ITO153	Parent	G:G	G:G	T:T	C:C	C:C	A:A	A:A	G:G	C:C	C:C	T:T	G:G	C:C	G:G	C:C	G:G	T:T	T:T	G:G	C:C	T:T	C:C
P16D06S000044	ITO154	Parent	C:C	A:A	T:T	C:C	C:C	A:A	C:C	T:T	C:C	C:C	A:A	G:G	C:C	G:G	C:C	G:G	T:T	T:T	G:G	T:T	C:C	C:C
P12D11S000084	[ITO153/ITO154]-1	F1	G:G	G:A	T:T	C:C	C:T	A:A	C:A	G:T	C:C	C:C	T:A	G:A	C:C	G:G	C:C	G:G	G:T	T:T	G:C	C:T	C:T	C:C
P12D12S000092	[ITO153/ITO154]-2	F1	G:G	G:A	T:T	C:C	C:T	A:A	C:A	G:T	C:C	C:C	T:A	G:A	C:C	G:G	C:C	G:G	G:T	T:T	G:C	C:T	C:T	C:C
P12E01S000005	[ITO153/ITO154]-3	F1	G:G	G:A	T:T	C:C	C:T	A:A	C:A	G:T	C:C	C:C	T:A	G:A	C:C	G:G	C:C	G:G	G:T	T:T	G:C	C:T	C:T	C:C
P12E02S000013	[ITO153/ITO154]-4	F1	G:G	G:A	T:T	C:C	C:T	A:A	C:A	G:T	C:C	C:C	T:A	G:A	C:C	G:G	C:C	G:G	G:T	T:T	G:C	C:T	C:T	C:C
P12E03S000021	[ITO153/ITO154]-5	F1	G:G	G:A	T:T	C:C	C:T	A:A	C:A	G:T	C:C	C:C	T:A	G:A	C:C	G:G	C:C	G:G	G:T	T:T	G:C	C:T	C:T	C:C
P12E04S000029	[ITO153/ITO154]-6	F1	G:G	G:A	T:T	C:C	C:T	A:A	C:A	G:T	C:C	C:C	T:A	G:A	C:C	G:G	C:C	G:G	G:T	T:T	G:C	C:T	C:T	C:C
P12E05S000037	[ITO153/ITO154]-7	F1	G:G	G:A	T:T	C:C	C:T	A:A	C:A	G:T	C:C	C:C	T:A	G:A	C:C	G:G	C:C	G:G	G:T	T:T	G:C	C:T	C:T	C:C
P12E06S000045	[ITO153/ITO154]-8	F1	G:G	G:A	T:T	C:C	C:T	A:A	C:A	G:T	C:C	C:C	T:A	G:A	C:C	G:G	C:C	G:G	G:T	T:T	G:C	C:T	C:T	C:C
P16C08S000059	ITO155	Parent	G:G	G:G	T:T	C:C	C:C	A:A	A:A	G:G	C:C	C:C	T:T	G:G	C:C	G:G	C:C	G:G	T:T	T:T	G:G	C:C	T:T	C:C
P16A10S000073	ITO156	Parent	C:C	A:A	T:T	C:C	C:C	A:A	C:C	T:T	C:C	C:C	A:A	G:G	C:C	G:G	C:C	G:G	T:T	T:T	G:G	T:T	C:C	C:C
P12E07S000053	[ITO155/ITO156]-1	F1	G:C	G:A	T:T	C:C	C:C	A:A	C:A	G:T	C:C	C:C	T:A	G:G	C:C	G:G	C:C	G:G	T:T	T:T	G:G	C:T	C:T	C:C
P12E08S000061	[ITO155/ITO156]-2	F1	G:C	G:A	T:T	C:C	C:C	A:A	C:A	G:T	C:C	C:C	T:A	G:G	C:C	G:G	C:C	G:G	T:T	T:T	G:G	C:T	C:T	C:C
P12E09S000069	[ITO155/ITO156]-3	F1	G:C	G:A	T:T	C:C	C:C	A:A	C:A	G:T	C:C	C:C	T:A	G:G	C:C	G:G	C:C	G:G	T:T	T:T	G:G	C:T	C:T	C:C
P12E10S000077	[ITO155/ITO156]-4	F1	G:C	G:A	T:T	C:C	C:C	A:A	C:A	G:T	C:C	C:C	T:A	G:G	C:C	G:G	C:C	G:G	T:T	T:T	G:G	C:T	C:T	C:C
P12E11S000085	[ITO155/ITO156]-5	F1	G:C	G:A	T:T	C:C	C:C	A:A	C:A	G:T	C:C	C:C	T:A	G:G	C:C	G:G	C:C	G:G	T:T	T:T	G:G	C:T	C:T	C:C
P12E12S000093	[ITO155/ITO156]-6	F1	G:C	G:A	T:T	C:C	C:C	A:A	C:A	G:T	C:C	C:C	T:A	G:G	C:C	G:G	C:C	G:G	T:T	T:T	G:G	C:T	C:T	C:C
P12F01S000006	[ITO155/ITO156]-7	F1	G:C	G:A	T:T	C:C	C:C	A:A	C:A	G:T	C:C	C:C	T:A	G:G	C:C	G:G	C:C	G:G	T:T	T:T	G:G	C:T	C:T	C:C
P12F02S000014	[ITO155/ITO156]-8	F1	G:C	G:A	T:T	C:C	C:C	A:A	C:A	G:T	C:C	C:C	T:A	G:G	C:C	G:G	C:C	G:G	T:T	T:T	G:G	C:T	C:T	C:C
P12F03S000022	[ITO155/ITO156]-9	F1	G:C	G:A	T:T	C:C	C:C	A:A	C:A	G:T	C:C	C:C	T:A	G:G	C:C	G:G	C:C	G:G	T:T	T:T	G:G	C:T	C:T	C:C
P16C08S000059	ITO155	Parent	G:G	G:G	T:T	C:C	C:C	A:A	A:A	G:G	C:C	C:C	T:T	G:G	C:C	G:G	C:C	G:G	T:T	T:T	G:G	C:C	T:T	C:C
P16A12S000089	ITO158	Parent	C:C	G:G	T:T	C:C	C:C	A:A	C:C	T:T	C:C	C:C	T:T	G:G	C:C	G:G	C:C	G:G	T:T	T:T	C:C	T:T	C:C	T:T
P12F04S000030	[ITO155/ITO158]-1	F1	G:C	G:G	T:T	C:C	C:C	A:A	C:A	G:T	C:C	C:C	T:T	G:G	C:C	G:G	C:C	G:G	T:T	T:T	G:C	C:T	C:T	C:T
P12F05S000038	[ITO155/ITO158]-2	F1	G:C	G:G	T:T	C:C	C:C	A:A	C:A	G:T	C:C	C:C	T:T	G:G	C:C	G:G	C:C	G:G	T:T	T:T	G:C	C:T	C:T	C:T
P12F06S000046	[ITO155/ITO158]-3	F1	G:C	G:G	T:T	C:C	C:C	A:A	C:A	G:T	C:C	C:C	T:T	G:G	C:C	G:G	C:C	G:G	T:T	T:T	G:C	C:T	C:T	C:T
P12F07S000054	[ITO155/ITO158]-4	F1	G:C	G:G	T:T	C:C	C:C	A:A	C:A	G:T	C:C	C:C	T:T	G:G	C:C	G:G	C:C	G:G	T:T	T:T	G:C	C:T	C:T	C:T
P12F08S000062	[ITO155/ITO158]-5	F1	G:C	G:G	T:T	C:C	C:C	A:A	C:A	G:T	C:C	C:C	T:T	G:G	C:C	G:G	C:C	G:G	T:T	T:T	G:C	C:T	C:T	C:T
P12F09S000070	[ITO155/ITO158]-6	F1	G:C	G:G	T:T	C:C	C:C	A:A	C:A	G:T	C:C	C:C	T:T	G:G	C:C	G:G	C:C	G:G	T:T	T:T	G:C	C:T	C:T	C:T
P12F10S000078	[ITO155/ITO158]-7	F1	G:C	G:G	T:T	C:C	C:C	A:A	C:A	G:T	C:C	C:C	T:T	G:G	C:C	G:G	C:C	G:G	T:T	T:T	G:C	C:T	C:T	C:T
P12F11S000086	[ITO155/ITO158]-8	F1	G:C	G:G	T:T	C:C	C:C	A:A	C:A	G:T	C:C	C:C	T:T	G:G	C:C	G:G	C:C	G:G	T:T	T:T	G:C	C:T	C:T	C:T
P12F12S000094	[ITO155/ITO158]-9	F1	G:C	G:G	T:T	C:C	C:C	A:A	C:A	G:T	C:C	C:C	T:T	G:G	C:C	G:G	C:C	G:G	T:T	T:T	G:C	C:T	C:T	C:T
P12G01S000007	[ITO155/ITO158]-10	F1	G:C	G:G	T:T	C:C	C:C	A:A	C:A	G:T	C:C	C:C	T:T	G:G	C:C	G:G	C:C	G:G	T:T	T:T	G:C	C:T	C:T	C:T
P12G02S000015	[ITO155/ITO158]-11	F1	G:C	G:G	T:T	C:C	C:C	A:A	C:A	G:T	C:C	C:C	T:T	G:G	C:C	G:G	C:C	G:G	T:T	T:T	G:C	C:T	C:T	C:T
P12G03S000023	[ITO155/ITO158]-12	F1	G:C	G:G	T:T	C:C	C:C	A:A	C:A	G:T	C:C	C:C	T:T	G:G	C:C	G:G	C:C	G:G	T:T	T:T	G:C	C:T	C:T	C:T
P12G04S000031	[ITO155/ITO158]-13	F1	G:C	G:G	T:T	C:C	C:C	A:A	C:A	G:T	C:C	C:C	T:T	G:G	C:C	G:G	C:C	G:G	T:T	T:T	G:C	C:T	C:T	C:T
P12G05S000039	[ITO155/ITO158]-14	F1	G:C	G:G	T:T	C:C	C:C	A:A	C:A	G:T	C:C	C:C	T:T	G:G	C:C	G:G	C:C	G:G	T:T	T:T	G:C	C:T	C:T	C:T
P12G06S000047	[ITO155/ITO158]-15	F1	G:C	G:G	T:T	C:C	C:C	A:A	C:A	G:T	C:C	C:C	T:T	G:G	C:C	G:G	C:C	G:G	T:T	T:T	G:C	C:T	C:T	C:T
P12G07S000055	[ITO155/ITO158]-16	F1	G:C	G:G	T:T	C:C	C:C	A:A	A:A	G:G	C:C	C:A	T:T	G:G	C:C	G:G	C:C	G:G	G:T	T:T	G:C	C:T	C:T	C:C
P12G08S000063	[ITO155/ITO158]-17	F1	G:C	G:G	T:T	C:C	C:C	A:A	A:A	G:G	C:C	C:A	T:T	G:G	C:C	G:G	C:C	G:G	G:T	T:T	G:C	C:T	C:T	C:C
P12G09S000071	[ITO155/ITO158]-18	F1	G:C	G:G	T:T	C:C	C:C	A:A	C:A	G:T	C:C	C:C	T:T	G:G	C:C	G:G	C:C	G:G	T:T	T:T	G:C	C:T	C:T	C:T
P16C08S000059	ITO155	Parent	G:G	G:G	T:T	C:C	C:C	A:A	A:A	G:G	C:C	C:C	T:T	G:G	C:C	G:G	C:C	G:G	T:T	T:T	G:G	C:C	T:T	C:C
P16B12S000090	ITO160	Parent	G:G	G:G	C:C	C:C	T:T	G:G	C:C	G:G	T:T	A:A	A:A	A:A	C:C	G:G	G:G	G:G	G:G	T:T	C:C	T:T	C:C	C:C
P12G10S000079	[ITO155/ITO160]-1	F1	G:G	G:G	C:T	C:C	C:T	G:A	C:A	G:G	C:T	C:A	T:A	G:A	C:C	G:G	G:C	G:G	G:T	T:T	G:C	C:T	C:T	C:C
P12G11S000087	[ITO155/ITO160]-2	F1	G:G	G:G	C:T	C:C	C:T	G:A	C:A	G:G	C:T	C:A	T:A	G:A	C:C	G:G	G:C	G:G	G:T	T:T	G:C	C:T	C:T	C:C
P12G12S000095	[ITO155/ITO160]-3	F1	G:C	G:G	T:T	C:C	C:T	A:A	A:A	G:G	C:C	C:A	T:T	G:G	C:C	G:G	C:C	G:G	G:T	T:T	G:C	C:T	C:T	C:C
P12H01S000008	[ITO155/ITO160]-4	F1	G:G	G:G	C:T	C:C	C:T	G:A	C:A	G:G	C:T	C:A	T:A	G:A	C:C	G:G	G:C	G:G	G:T	T:T	G:C	C:T	C:T	C:C
P12H02S000016	[ITO155/ITO160]-5	F1	G:G	G:G	C:T	C:C	C:T	G:A	C:A	G:G	C:T	C:A	T:A	G:A	C:C	G:G	G:C	G:G	G:T	T:T	G:C	C:T	C:T	C:C
P12H03S000024	[ITO155/ITO160]-6	F1	G:C	G:A	T:T	C:T	C:C	G:A	A:A	G:T	C:T	C:C	T:A	G:A	C:C	G:A	C:C	G:G	T:T	T:T	G:C	C:C	T:T	C:C
P12H04S000032	[ITO155/ITO160]-7	F1	G:G	G:G	C:T	C:C	C:T	G:A	C:A	G:G	C:T	C:A	T:A	G:A	C:C	G:G	G:C	G:G	G:T	T:T	G:C	C:T	C:T	C:C
P12H05S000040	[ITO155/ITO160]-8	F1	G:G	G:G	C:T	C:C	C:T	G:A	C:A	G:G	C:T	C:A	T:A	G:A	C:C	G:G	G:C	G:G	G:T	T:T	G:C	C:T	C:T	C:C
P12H06S000048	[ITO155/ITO160]-9	F1	G:G	G:G	C:T	C:C	C:T	G:A	C:A	G:G	C:T	C:A	T:A	G:A	C:C	G:G	G:C	G:G	G:T	T:T	G:C	C:T	C:T	C:C
P12H07S000056	[ITO155/ITO160]-10	F1	G:G	G:G	C:T	C:C	C:T	G:A	C:A	G:G	C:T	C:A	T:A	G:A	C:C	G:G	G:C	G:G	G:T	T:T	G:C	C:T	C:T	C:C
P12H08S000064	[ITO155/ITO160]-11	F1	G:G	G:G	C:T	C:C	C:T	G:A	C:A	G:G	C:T	C:A	T:A	G:A	C:C	G:G	G:C	G:G	G:T	T:T	G:C	C:T	C:T	C:C
P12H09S000072	[ITO155/ITO160]-12	F1	G:G	G:G	C:T	C:C	C:T	G:A	C:A	G:G	C:T	C:A	T:A	G:A	C:C	G:G	G:C	G:G	G:T	T:T	G:C	C:T	C:T	C:C
P12H10S000080	[ITO155/ITO160]-13	F1	G:G	G:G	C:T	C:C	C:T	G:A	C:A	G:G	C:T	C:A	T:A	G:A	C:C	G:G	G:C	G:G	G:T	T:T	G:C	C:T	C:T	C:C
P13A01S000001	[ITO155/ITO160]-14	F1	G:G	G:G	C:T	C:C	C:T	G:A	C:A	G:G	C:T	C:A	T:A	G:A	C:C	G:G	G:C	G:G	G:T	T:T	G:C	C:T	C:T	C:C
P13A02S000009	[ITO155/ITO160]-15	F1	G:G	G:G	C:T	C:C	C:T	G:A	C:A	G:G	C:T	C:A	T:A	G:A	C:C	G:G	G:C	G:G	G:T	T:T	G:C	C:T	C:T	C:C
P13A03S000017	[ITO155/ITO160]-16	F1	G:G	G:G	C:T	C:C	C:T	G:A	C:A	G:G	C:T	C:A	T:A	G:A	C:C	G:G	G:C	G:G	G:T	T:T	G:C	C:T	C:T	C:C
P13A04S000025	[ITO155/ITO160]-17	F1	G:G	G:G	C:T	C:C	C:T	G:A	C:A	G:G	C:T	C:A	T:A	G:A	C:C	G:G	G:C	G:G	G:T	T:T	G:C	C:T	C:T	C:C
P13A05S000033	[ITO155/ITO160]-18	F1	G:G	G:G	C:T	C:C	C:T	G:A	C:A	G:G	C:T	C:A	T:A	G:A	C:C	G:G	G:C	G:G	G:T	T:T	G:C	C:T	C:T	C:C
P13A06S000041	[ITO155/ITO160]-19	F1	G:G	G:G	C:T	C:C	C:T	G:A	C:A	G:G	C:T	C:A	T:A	G:A	C:C	G:G	G:C	G:G	G:T	T:T	G:C	C:T	C:T	C:C
P16C08S000059	ITO155	Parent	G:G	G:G	T:T	C:C	C:C	A:A	A:A	G:G	C:C	C:C	T:T	G:G	C:C	G:G	C:C	G:G	T:T	T:T	G:G	C:C	T:T	C:C
P16D02S000012	ITO162	Parent	C:C	G:G	T:T	C:C	C:C	A:A	A:A	G:G	C:C	A:A	T:T	G:G	C:C	G:G	C:C	G:G	G:G	T:T	C:C	T:T	C:C	C:C
P13A07S000049	[ITO155/ITO162]-1	F1	G:C	G:G	T:T	C:C	C:T	A:A	A:A	G:G	C:C	C:A	T:T	G:G	C:C	G:G	C:C	G:G	G:T	T:T	G:C	C:T	C:T	C:C
P13A08S000057	[ITO155/ITO162]-2	F1	G:C	G:G	T:T	C:C	C:T	A:A	A:A	G:G	C:C	C:A	T:T	G:G	C:C	G:G	C:C	G:G	G:T	T:T	G:C	C:T	C:T	C:C
P13A09S000065	[ITO155/ITO162]-3	F1	G:C	G:G	T:T	C:C	C:T	A:A	A:A	G:G	C:C	C:A	T:T	G:G	C:C	G:G	C:C	G:G	G:T	T:T	G:C	C:T	C:T	C:C
P13A10S000073	[ITO155/ITO162]-4	F1	G:C	G:G	T:T	C:C	C:T	A:A	A:A	G:G	C:C	C:A	T:T	G:G	C:C	G:G	C:C	G:G	G:T	T:T	G:C	C:T	C:T	C:C
P13A11S000081	[ITO155/ITO162]-5	F1	G:C	G:G	T:T	C:C	C:T	A:A	A:A	G:G	C:C	C:A	T:T	G:G	C:C	G:G	C:C	G:G	G:T	T:T	G:C	C:T	C:T	C:C
P13A12S000089	[ITO155/ITO162]-6	F1	G:C	G:G	T:T	C:C	C:T	A:A	A:A	G:G	C:C	C:A	T:T	G:G	C:C	G:G	C:C	G:G	G:T	T:T	G:C	C:T	C:T	C:C
P13B01S000002	[ITO155/ITO162]-7	F1	G:C	G:G	T:T	C:C	C:T	A:A	A:A	G:G	C:C	C:A	T:T	G:G	C:C	G:G	C:C	G:G	G:T	T:T	G:C	C:T	C:T	C:C
P13B02S000010	[ITO155/ITO162]-8	F1	G:C	G:G	T:T	C:C	C:T	A:A	A:A	G:G	C:C	C:A	T:T	G:G	C:C	G:G	C:C	G:G	G:T	T:T	G:C	C:T	C:T	C:C
P13B03S000018	[ITO155/ITO162]-9	F1	G:C	G:G	T:T	C:C	C:T	A:A	A:A	G:G	C:C	C:A	T:T	G:G	C:C	G:G	C:C	G:G	G:T	T:T	G:C	C:T	C:T	C:C
P13B04S000026	[ITO155/ITO162]-10	F1	G:C	G:G	T:T	C:C	C:T	A:A	A:A	G:G	C:C	C:A	T:T	G:G	C:C	G:G	C:C	G:G	G:T	T:T	G:C	C:T	C:T	C:C
P13B05S000034	[ITO155/ITO162]-11	F1	G:C	G:G	T:T	C:C	C:C	A:A	A:A	G:G	C:C	C:A	T:T	G:G	C:C	G:G	C:C	G:G	G:T	T:T	G:C	C:T	C:T	C:C
P13B06S000042	[ITO155/ITO162]-12	F1	G:C	G:G	T:T	C:C	C:C	A:A	A:A	G:G	C:C	C:A	T:T	G:G	C:C	G:G	C:C	G:G	G:T	T:T	G:C	C:T	C:T	C:C
P13B07S000050	[ITO155/ITO162]-13	F1	G:C	G:G	T:T	C:C	C:C	A:A	A:A	G:G	C:C	C:A	T:T	G:G	C:C	G:G	C:C	G:G	G:T	T:T	G:C	C:T	C:T	C:C
P13B08S000058	[ITO155/ITO162]-14	F1	G:C	G:G	T:T	C:C	C:C	A:A	A:A	G:G	C:C	C:A	T:T	G:G	C:C	G:G	C:C	G:G	G:T	T:T	G:C	C:T	C:T	C:C
P13B09S000066	[ITO155/ITO162]-15	F1	G:C	G:G	T:T	C:C	C:C	A:A	A:A	G:G	C:C	C:A	T:T	G:G	C:C	G:G	C:C	G:G	G:T	T:T	G:C	C:T	C:T	C:C
P16C08S000059	ITO155	Parent	G:G	G:G	T:T	C:C	C:C	A:A	A:A	G:G	C:C	C:C	T:T	G:G	C:C	G:G	C:C	G:G	T:T	T:T	G:G	C:C	T:T	C:C
P16D06S000044	ITO164	Parent	C:C	A:A	T:T	C:C	C:C	A:A	C:C	T:T	C:C	C:C	A:A	G:G	C:C	G:G	C:C	G:G	T:T	T:T	G:G	T:T	C:C	C:C
P13B10S000074	[ITO155/ITO164]-1	F1	G:G	G:A	T:T	C:C	C:T	A:A	C:A	G:T	C:C	C:C	T:A	G:A	C:C	G:G	C:C	G:G	G:T	T:T	G:C	C:T	C:T	C:C
P13B11S000082	[ITO155/ITO164]-2	F1	G:G	G:A	T:T	C:C	C:T	A:A	C:A	G:T	C:C	C:C	T:A	G:A	C:C	G:G	C:C	G:G	G:T	T:T	G:C	C:T	C:T	C:C
P13B12S000090	[ITO155/ITO164]-3	F1	G:G	G:A	T:T	C:C	C:T	A:A	C:A	G:T	C:C	C:C	T:A	G:A	C:C	G:G	C:C	G:G	G:T	T:T	G:C	C:T	C:T	C:C
P13C01S000003	[ITO155/ITO164]-4	F1	G:G	G:A	T:T	C:C	C:T	A:A	C:A	G:T	C:C	C:C	T:A	G:A	C:C	G:G	C:C	G:G	G:T	T:T	G:C	C:T	C:T	C:C
P13C02S000011	[ITO155/ITO164]-5	F1	G:G	G:A	T:T	C:C	C:T	A:A	C:A	G:T	C:C	C:C	T:A	G:A	C:C	G:G	C:C	G:G	G:T	T:T	G:C	C:T	C:T	C:C
P13C03S000019	[ITO155/ITO164]-6	F1	G:G	G:A	T:T	C:C	C:T	A:A	C:A	?	C:C	C:C	T:A	?	C:C	G:G	C:C	G:G	G:T	T:T	G:C	C:T	C:T	C:C
P13C04S000027	[ITO155/ITO164]-7	F1	G:G	G:A	T:T	C:C	C:T	A:A	C:A	G:T	C:C	C:C	T:A	G:A	C:C	G:G	C:C	G:G	G:T	T:T	G:C	C:T	C:T	C:C
P13C05S000035	[ITO155/ITO164]-8	F1	G:G	G:A	T:T	C:C	C:T	A:A	C:A	G:T	C:C	C:C	T:A	G:A	C:C	G:G	C:C	G:G	G:T	T:T	G:C	C:T	C:T	C:C
P13C06S000043	[ITO155/ITO164]-9	F1	G:G	G:A	T:T	C:C	C:T	A:A	C:A	G:T	C:C	C:C	T:A	G:A	C:C	G:G	C:C	G:G	G:T	T:T	G:C	C:T	C:T	C:C
P13C07S000051	[ITO155/ITO164]-10	F1	G:G	G:A	T:T	C:C	C:T	A:A	C:A	G:T	C:C	C:C	T:A	G:A	C:C	G:G	C:C	G:G	G:T	T:T	G:C	C:T	C:T	C:C
P13C08S000059	[ITO155/ITO164]-11	F1	G:G	G:A	T:T	C:C	C:T	A:A	C:A	G:T	C:C	C:C	T:A	G:A	C:C	G:G	C:C	G:G	G:T	T:T	G:C	C:T	C:T	C:C
P16C10S000075	ITO165	Parent	C:C	G:G	C:C	C:C	C:C	A:A	A:A	T:T	C:C	A:A	A:A	G:G	C:C	G:G	C:C	G:G	T:T	T:T	C:C	T:T	C:C	T:T
P16A08S000057	ITO166	Parent	C:C	G:G	C:C	C:C	C:C	A:A	A:A	T:T	T:T	A:A	T:T	A:A	C:C	G:G	C:C	G:G	T:T	T:T	C:C	C:C	T:T	T:T
P13C09S000067	[ITO165/ITO166]-1	F1	C:C	G:A	C:T	C:C	C:C	A:A	A:A	T:T	C:T	C:A	T:A	G:A	C:C	G:G	C:C	G:G	T:T	T:T	C:C	C:T	C:T	T:T
P13C10S000075	[ITO165/ITO166]-2	F1	C:C	G:A	C:T	C:C	C:C	A:A	A:A	T:T	C:T	C:A	T:A	G:A	C:C	G:G	C:C	G:G	T:T	T:T	C:C	C:T	C:T	T:T
P13C11S000083	[ITO165/ITO166]-3	F1	C:C	G:A	C:T	C:C	C:C	G:A	C:A	G:T	C:T	C:A	T:T	A:A	C:C	G:G	C:C	G:G	T:T	T:T	C:C	C:T	C:T	C:T
P13C12S000091	[ITO165/ITO166]-4	F1	C:C	G:A	C:T	C:C	C:C	G:A	C:A	G:T	C:T	C:A	T:T	A:A	C:C	G:G	C:C	G:G	T:T	T:T	C:C	C:T	C:T	C:T
P13D01S000004	[ITO165/ITO166]-5	F1	C:C	G:A	C:T	C:C	C:C	A:A	A:A	Uncallable	C:T	A:A	T:A	G:A	C:C	G:G	C:C	G:G	T:T	T:T	C:C	C:T	C:T	T:T
P13D02S000012	[ITO165/ITO166]-6	F1	C:C	G:A	C:T	C:C	C:C	A:A	A:A	T:T	C:T	A:A	T:A	G:A	C:C	G:G	C:C	G:G	T:T	T:T	C:C	C:T	C:T	T:T
P13D03S000020	[ITO165/ITO166]-7	F1	C:C	G:A	C:T	C:C	C:C	A:A	A:A	T:T	C:T	C:A	T:A	G:A	C:C	G:G	C:C	G:G	T:T	T:T	C:C	C:T	C:T	T:T
P13D04S000028	[ITO165/ITO166]-8	F1	C:C	G:A	C:T	C:C	C:C	A:A	A:A	T:T	C:T	C:A	T:A	G:A	C:C	G:G	C:C	G:G	T:T	T:T	C:C	C:T	C:T	T:T
P13D05S000036	[ITO165/ITO166]-9	F1	C:C	G:A	C:T	C:C	C:C	G:A	C:A	G:T	C:T	A:A	T:T	A:A	C:C	G:G	C:C	G:G	T:T	T:T	C:C	C:T	C:T	C:T
P13D06S000044	[ITO165/ITO166]-10	F1	C:C	G:G	C:C	C:C	C:C	G:G	C:C	G:G	C:C	A:A	T:T	A:A	C:C	G:G	C:C	G:G	T:T	T:T	C:C	T:T	C:C	C:C
P13D07S000052	[ITO165/ITO166]-11	F1	C:C	G:G	C:C	C:C	C:C	G:G	C:C	G:G	C:C	A:A	T:T	A:A	C:C	G:G	C:C	G:G	T:T	T:T	C:C	T:T	C:C	C:C
P16C10S000075	ITO167	Parent	C:C	G:G	C:C	C:C	C:C	A:A	A:A	T:T	C:C	A:A	A:A	G:G	C:C	G:G	C:C	G:G	T:T	T:T	C:C	T:T	C:C	T:T
P16A10S000073	ITO168	Parent	C:C	A:A	T:T	C:C	C:C	A:A	C:C	T:T	C:C	C:C	A:A	G:G	C:C	G:G	C:C	G:G	T:T	T:T	G:G	T:T	C:C	C:C
P13D08S000060	[ITO167/ITO168]-1	F1	C:C	G:A	C:T	C:C	C:C	G:A	C:C	G:T	C:C	C:A	T:A	G:A	C:C	G:G	C:C	G:G	T:T	T:T	G:C	T:T	C:C	C:C
P13D09S000068	[ITO167/ITO168]-2	F1	C:C	G:A	C:T	C:C	C:C	G:A	C:C	G:T	C:C	C:A	T:A	G:A	C:C	G:G	C:C	G:G	T:T	T:T	G:C	T:T	C:C	C:C
P13D10S000076	[ITO167/ITO168]-3	F1	C:C	G:A	C:T	C:C	C:C	G:A	C:C	G:T	C:C	C:A	T:A	G:A	C:C	G:G	C:C	G:G	T:T	T:T	G:C	T:T	C:C	C:C
P13D11S000084	[ITO167/ITO168]-4	F1	G:C	G:G	C:T	C:C	C:C	G:A	C:A	G:G	C:C	C:A	T:T	G:A	C:C	G:G	C:C	G:G	T:T	T:T	G:C	C:T	C:T	C:C
P13D12S000092	[ITO167/ITO168]-5	F1	C:C	G:A	C:T	C:C	C:C	G:A	C:C	G:T	C:C	C:A	T:A	G:A	C:C	G:G	C:C	G:G	T:T	T:T	G:C	T:T	C:C	C:C
P13E01S000005	[ITO167/ITO168]-6	F1	C:C	G:A	C:T	C:C	C:C	G:A	C:C	G:T	C:C	C:A	T:A	G:A	C:C	G:G	C:C	G:G	T:T	T:T	G:C	T:T	C:C	C:C
P16C10S000075	ITO169	Parent	C:C	G:G	C:C	C:C	C:C	A:A	A:A	T:T	C:C	A:A	A:A	G:G	C:C	G:G	C:C	G:G	T:T	T:T	C:C	T:T	C:C	T:T
P16A12S000089	ITO170	Parent	C:C	G:G	T:T	C:C	C:C	A:A	C:C	T:T	C:C	C:C	T:T	G:G	C:C	G:G	C:C	G:G	T:T	T:T	C:C	T:T	C:C	T:T
P13E02S000013	[ITO169/ITO170]-1	F1	C:C	G:G	C:T	C:C	C:C	G:A	C:C	G:T	C:C	C:A	T:T	G:A	C:C	G:G	C:C	G:G	T:T	T:T	C:C	T:T	C:C	C:T
P13E03S000021	[ITO169/ITO170]-2	F1	C:C	G:G	C:C	C:C	C:C	G:G	C:C	G:G	C:C	A:A	T:T	A:A	C:C	G:G	C:C	G:G	T:T	T:T	C:C	T:T	C:C	C:C
P13E04S000029	[ITO169/ITO170]-3	F1	C:C	G:G	C:C	C:C	C:C	G:G	C:C	G:G	C:C	A:A	T:T	A:A	C:C	G:G	C:C	G:G	T:T	T:T	C:C	T:T	C:C	C:C
P13E05S000037	[ITO169/ITO170]-4	F1	C:C	G:G	C:T	C:C	C:C	G:A	C:C	G:T	C:C	C:A	T:T	G:A	C:C	G:G	C:C	G:G	T:T	T:T	C:C	T:T	C:C	C:T
P13E06S000045	[ITO169/ITO170]-5	F1	C:C	G:G	C:T	C:C	C:C	G:A	C:C	G:T	C:C	C:A	T:T	G:A	C:C	G:G	C:C	G:G	T:T	T:T	C:C	T:T	C:C	C:T
P13E07S000053	[ITO169/ITO170]-6	F1	C:C	G:G	C:T	C:C	C:C	G:A	C:C	G:T	C:C	C:A	T:T	G:A	C:C	G:G	C:C	G:G	T:T	T:T	C:C	T:T	C:C	C:T
P13E08S000061	[ITO169/ITO170]-7	F1	C:C	G:G	C:T	C:C	C:C	G:A	C:C	G:T	C:C	C:A	T:T	G:A	C:C	G:G	C:C	G:G	T:T	T:T	C:C	T:T	C:C	C:T
P13E09S000069	[ITO169/ITO170]-8	F1	G:C	G:G	C:T	C:C	C:C	A:A	C:A	T:T	C:T	C:A	T:T	G:G	C:C	G:G	C:C	G:G	T:T	T:T	C:C	C:T	C:T	T:T
P13E10S000077	[ITO169/ITO170]-9	F1	G:C	G:G	C:T	C:C	C:C	A:A	C:A	T:T	C:T	C:A	T:T	G:G	C:C	G:G	C:C	G:G	T:T	T:T	C:C	C:T	C:T	T:T
P16C10S000075	ITO171	Parent	C:C	G:G	C:C	C:C	C:C	A:A	A:A	T:T	C:C	A:A	A:A	G:G	C:C	G:G	C:C	G:G	T:T	T:T	C:C	T:T	C:C	T:T
P16C08S000059	ITO172	Parent	G:G	G:G	T:T	C:C	C:C	A:A	A:A	G:G	C:C	C:C	T:T	G:G	C:C	G:G	C:C	G:G	T:T	T:T	G:G	C:C	T:T	C:C
P13E11S000085	[ITO171/ITO172]-1	F1	G:C	G:G	C:T	C:C	C:C	G:A	C:A	G:G	C:C	C:A	T:T	G:A	C:C	G:G	C:C	G:G	T:T	T:T	G:C	C:T	C:T	C:C
P13E12S000093	[ITO171/ITO172]-2	F1	G:C	G:G	C:T	C:C	C:C	G:A	C:A	G:G	C:C	C:A	T:T	G:A	C:C	G:G	C:C	G:G	T:T	T:T	G:C	C:T	C:T	C:C
P13F01S000006	[ITO171/ITO172]-3	F1	C:C	G:A	C:T	C:C	C:C	G:A	C:C	G:T	C:C	C:A	T:A	G:A	C:C	G:G	C:C	G:G	T:T	T:T	G:C	T:T	C:C	C:C
P13F02S000014	[ITO171/ITO172]-4	F1	Uncallable	G:A	C:T	C:C	C:C	G:A	C:C	Uncallable	C:C	C:A	T:A	G:A	C:C	G:G	C:C	G:G	T:T	T:T	Uncallable	T:T	C:C	C:C
P13F03S000022	[ITO171/ITO172]-5	F1	C:C	G:A	C:T	C:C	C:C	A:A	A:A	T:T	C:T	C:C	T:A	G:A	C:C	G:A	G:C	G:A	T:T	T:T	C:C	C:T	C:T	C:T
P13F04S000030	[ITO171/ITO172]-6	F1	G:C	G:G	C:T	C:C	C:C	G:A	C:A	G:G	C:C	C:A	T:T	G:A	C:C	G:G	C:C	G:G	T:T	T:T	?	C:T	C:T	C:C
P13F05S000038	[ITO171/ITO172]-7	F1	C:C	G:G	C:C	C:C	C:C	G:G	C:C	G:G	C:C	A:A	T:T	A:A	C:C	G:G	C:C	G:G	T:T	T:T	C:C	T:T	C:C	C:C
P16C10S000075	ITO173	Parent	C:C	G:G	C:C	C:C	C:C	A:A	A:A	T:T	C:C	A:A	A:A	G:G	C:C	G:G	C:C	G:G	T:T	T:T	C:C	T:T	C:C	T:T
P16C12S000091	ITO174	Parent	C:C	G:A	T:T	C:T	C:T	G:A	A:A	G:T	C:T	C:A	T:A	G:A	C:C	G:A	C:C	G:G	G:T	T:T	C:C	C:T	C:T	C:C
P13F06S000046	[ITO173/ITO174]-1	F1	C:C	G:A	Uncallable	C:T	C:C	G:G	C:A	G:T	C:T	C:A	T:A	A:A	C:C	G:A	C:C	G:G	T:T	T:T	C:C	C:T	C:T	C:C
P13F07S000054	[ITO173/ITO174]-2	F1	C:C	G:A	C:T	C:T	C:C	G:G	C:A	G:T	C:T	C:A	T:A	A:A	C:C	G:A	C:C	G:G	T:T	T:T	C:C	C:T	C:T	C:C
P13F08S000062	[ITO173/ITO174]-3	F1	C:C	G:A	C:T	C:T	C:C	G:G	C:A	G:T	C:T	C:A	T:A	A:A	C:C	G:A	C:C	G:G	T:T	T:T	C:C	C:T	C:T	C:C
P13F09S000070	[ITO173/ITO174]-4	F1	C:C	G:A	C:T	C:T	C:C	G:G	C:A	G:T	C:T	C:A	T:A	A:A	C:C	G:A	C:C	G:G	T:T	T:T	C:C	C:T	C:T	C:C
P13F10S000078	[ITO173/ITO174]-5	F1	C:C	G:A	C:T	C:T	C:C	G:G	C:A	G:T	C:T	C:A	T:A	A:A	C:C	G:A	C:C	G:G	T:T	T:T	C:C	C:T	C:T	C:C
P13F11S000086	[ITO173/ITO174]-6	F1	G:C	G:G	C:T	C:C	C:C	A:A	A:A	G:T	C:C	C:A	T:A	G:G	C:C	G:G	C:C	G:G	T:T	T:T	G:C	C:T	C:T	C:T
P13F12S000094	[ITO173/ITO174]-7	F1	G:C	G:G	C:T	C:C	C:C	A:A	A:A	G:T	C:C	C:A	T:A	G:G	C:C	G:G	C:C	G:G	T:T	T:T	G:C	C:T	C:T	C:T
P13G01S000007	[ITO173/ITO174]-8	F1	C:C	G:A	C:T	C:T	C:C	G:G	C:A	G:T	C:T	C:A	T:A	A:A	C:C	G:A	C:C	G:G	T:T	T:T	C:C	C:T	C:T	C:C
P13G02S000015	[ITO173/ITO174]-9	F1	C:C	G:A	C:T	C:T	C:C	G:G	C:A	G:T	C:T	C:A	T:A	A:A	C:C	G:A	C:C	G:G	T:T	T:T	C:C	C:T	C:T	C:C
P13G03S000023	[ITO173/ITO174]-10	F1	G:C	G:G	C:T	C:C	C:C	A:A	A:A	G:T	C:T	A:A	T:T	G:G	C:C	G:G	C:C	G:G	G:T	T:T	C:C	C:T	C:T	C:T
P16C10S000075	ITO175	Parent	C:C	G:G	C:C	C:C	C:C	A:A	A:A	T:T	C:C	A:A	A:A	G:G	C:C	G:G	C:C	G:G	T:T	T:T	C:C	T:T	C:C	T:T
P16D02S000012	ITO176	Parent	C:C	G:G	T:T	C:C	C:C	A:A	A:A	G:G	C:C	A:A	T:T	G:G	C:C	G:G	C:C	G:G	G:G	T:T	C:C	T:T	C:C	C:C
P13G04S000031	[ITO175/ITO176]-1	F1	C:C	G:G	C:T	C:C	C:T	A:A	A:A	G:T	C:C	A:A	T:A	G:G	C:C	G:G	C:C	G:G	G:T	T:T	C:C	T:T	C:C	C:T
P13G05S000039	[ITO175/ITO176]-2	F1	G:C	G:G	T:T	C:C	C:C	A:A	A:A	G:G	C:C	C:A	T:T	G:G	C:C	G:G	C:C	G:G	G:T	T:T	G:C	C:T	C:T	C:C
P13G06S000047	[ITO175/ITO176]-3	F1	G:C	G:G	T:T	C:C	C:C	A:A	A:A	G:G	C:C	C:A	T:T	G:G	C:C	G:G	C:C	G:G	G:T	T:T	G:C	C:T	C:T	C:C
P13G07S000055	[ITO175/ITO176]-4	F1	C:C	G:G	C:T	C:C	C:T	G:A	C:A	G:G	C:C	A:A	T:T	G:A	C:C	G:G	C:C	G:G	G:T	T:T	C:C	T:T	C:C	C:C
P13G08S000063	[ITO175/ITO176]-5	F1	C:C	G:G	C:T	C:C	C:T	G:A	C:A	G:G	C:C	A:A	T:T	G:A	C:C	G:G	C:C	G:G	G:T	T:T	C:C	T:T	C:C	C:C
P13G09S000071	[ITO175/ITO176]-6	F1	C:C	G:G	C:T	C:C	C:C	G:A	C:A	G:G	C:C	A:A	T:T	G:A	C:C	G:G	C:C	G:G	G:T	T:T	C:C	T:T	C:C	C:C
P13G10S000079	[ITO175/ITO176]-7	F1	C:C	G:G	C:C	C:C	C:C	G:G	C:C	G:G	C:C	A:A	T:T	A:A	C:C	G:G	C:C	G:G	T:T	T:T	C:C	T:T	C:C	C:C
P13G11S000087	[ITO175/ITO176]-8	F1	C:C	G:G	C:C	C:C	C:C	G:G	C:C	G:G	C:C	A:A	T:T	A:A	C:C	G:G	C:C	G:G	T:T	T:T	C:C	T:T	C:C	C:C
P16C12S000091	ITO177	Parent	C:C	G:A	T:T	C:T	C:T	G:A	A:A	G:T	C:T	C:A	T:A	G:A	C:C	G:A	C:C	G:G	G:T	T:T	C:C	C:T	C:T	C:C
P16A08S000057	ITO178	Parent	C:C	G:G	C:C	C:C	C:C	A:A	A:A	T:T	T:T	A:A	T:T	A:A	C:C	G:G	C:C	G:G	T:T	T:T	C:C	C:C	T:T	T:T
P13G12S000095	[ITO177/ITO178]-1	F1	G:C	A:A	T:T	C:T	C:T	G:A	C:A	T:T	C:T	C:C	A:A	A:A	C:C	A:A	C:C	G:G	G:T	T:T	C:C	C:T	C:T	C:C
P13H01S000008	[ITO177/ITO178]-2	F1	C:C	A:A	T:T	C:T	C:C	G:A	A:A	T:T	T:T	C:C	T:A	A:A	C:C	G:A	C:C	G:G	T:T	T:T	C:C	C:C	T:T	C:T
P13H02S000016	[ITO177/ITO178]-3	F1	C:C	A:A	T:T	C:T	C:C	G:A	A:A	T:T	T:T	C:C	T:A	A:A	C:C	G:A	C:C	G:G	T:T	T:T	C:C	C:C	T:T	C:T
P13H03S000024	[ITO177/ITO178]-4	F1	C:C	G:A	T:T	C:T	C:C	G:A	A:A	T:T	T:T	C:A	T:A	A:A	C:C	G:A	C:C	G:G	T:T	T:T	C:C	C:C	T:T	C:T
P13H04S000032	[ITO177/ITO178]-5	F1	C:C	A:A	T:T	C:T	C:C	G:A	A:A	T:T	T:T	C:C	T:A	A:A	C:C	G:A	C:C	G:G	T:T	T:T	C:C	C:C	T:T	C:T
P13H05S000040	[ITO177/ITO178]-6	F1	C:C	A:A	T:T	C:T	C:C	G:A	A:A	T:T	T:T	C:A	T:A	A:A	C:C	G:A	C:C	G:G	T:T	T:T	C:C	C:C	T:T	C:T
P13H06S000048	[ITO177/ITO178]-7	F1	C:C	A:A	Uncallable	C:T	C:C	G:A	A:A	T:T	T:T	C:A	T:A	A:A	C:C	G:A	C:C	G:G	T:T	T:T	C:C	C:C	T:T	C:T
P13H07S000056	[ITO177/ITO178]-8	F1	C:C	A:A	T:T	C:T	C:C	G:A	A:A	T:T	T:T	C:C	T:A	A:A	C:C	G:A	C:C	G:G	T:T	T:T	C:C	C:C	T:T	C:T
P13H08S000064	[ITO177/ITO178]-9	F1	C:C	A:A	T:T	C:T	C:C	G:A	A:A	T:T	T:T	C:C	T:A	A:A	C:C	G:A	C:C	G:G	T:T	T:T	C:C	C:C	T:T	C:T
P13H09S000072	[ITO177/ITO178]-10	F1	C:C	A:A	T:T	C:T	C:C	G:A	A:A	T:T	T:T	C:C	T:A	A:A	C:C	G:A	C:C	G:G	T:T	T:T	C:C	C:C	T:T	C:T
P13H10S000080	[ITO177/ITO178]-11	F1	C:C	A:A	T:T	C:T	C:C	G:A	A:A	T:T	T:T	C:C	T:A	A:A	C:C	G:A	C:C	G:G	T:T	T:T	C:C	C:C	T:T	C:T
P14A01S000001	[ITO177/ITO178]-12	F1	C:C	A:A	T:T	C:T	C:C	G:A	A:A	T:T	T:T	C:C	T:A	A:A	C:C	G:A	C:C	G:G	T:T	T:T	C:C	Uncallable	T:T	C:T
P16C12S000091	ITO179	Parent	C:C	G:A	T:T	C:T	C:T	G:A	A:A	G:T	C:T	C:A	T:A	G:A	C:C	G:A	C:C	G:G	G:T	T:T	C:C	C:T	C:T	C:C
P16A10S000073	ITO180	Parent	C:C	A:A	T:T	C:C	C:C	A:A	C:C	T:T	C:C	C:C	A:A	G:G	C:C	G:G	C:C	G:G	T:T	T:T	G:G	T:T	C:C	C:C
P14A02S000009	[ITO179/ITO180]-1	F1	C:C	A:A	T:T	C:T	C:C	G:A	C:A	T:T	C:T	C:C	A:A	Uncallable	C:C	G:A	C:C	G:G	T:T	T:T	Uncallable	C:T	C:T	C:C
P14A03S000017	[ITO179/ITO180]-2	F1	C:C	A:A	T:T	C:T	C:C	G:A	C:A	T:T	C:T	C:C	A:A	G:A	C:C	G:A	C:C	G:G	T:T	T:T	G:C	C:T	C:T	C:C
P14A04S000025	[ITO179/ITO180]-3	F1	C:C	A:A	T:T	C:T	C:C	G:A	C:A	Uncallable	C:T	C:C	A:A	G:A	C:C	G:A	C:C	G:G	T:T	T:T	G:C	C:T	C:T	C:C
P14A05S000033	[ITO179/ITO180]-4	F1	C:C	A:A	T:T	C:T	C:C	G:A	C:A	T:T	C:T	C:C	A:A	G:A	C:C	G:A	C:C	G:G	T:T	T:T	G:C	C:T	C:T	C:C
P14A06S000041	[ITO179/ITO180]-5	F1	C:C	A:A	T:T	C:T	C:C	G:A	C:A	T:T	C:T	C:C	A:A	G:A	C:C	G:A	C:C	G:G	T:T	T:T	G:C	C:T	C:T	C:C
P14A07S000049	[ITO179/ITO180]-6	F1	C:C	A:A	T:T	C:T	C:C	G:A	C:A	T:T	C:T	C:C	A:A	G:A	C:C	G:A	C:C	G:G	T:T	T:T	G:C	C:T	C:T	C:C
P14A08S000057	[ITO179/ITO180]-7	F1	C:C	A:A	T:T	C:T	C:C	G:A	C:A	T:T	C:T	C:C	A:A	G:A	C:C	G:A	C:C	G:G	T:T	T:T	G:C	C:T	C:T	C:C
P14A09S000065	[ITO179/ITO180]-8	F1	C:C	A:A	T:T	C:T	C:C	G:A	C:A	T:T	C:T	C:C	A:A	G:A	C:C	G:A	C:C	G:G	T:T	T:T	G:C	C:T	C:T	C:C
P14A10S000073	[ITO179/ITO180]-9	F1	C:C	A:A	T:T	C:T	C:C	G:A	C:A	T:T	C:T	C:C	A:A	G:A	C:C	G:A	C:C	G:G	T:T	T:T	G:C	C:T	C:T	C:C
P14A11S000081	[ITO179/ITO180]-10	F1	C:C	A:A	T:T	C:T	C:C	G:A	C:A	T:T	C:T	C:C	A:A	G:A	C:C	G:A	C:C	G:G	T:T	T:T	G:C	C:T	C:T	C:C
P14A12S000089	[ITO179/ITO180]-11	F1	C:C	A:A	T:T	C:T	C:C	G:A	C:A	T:T	C:T	C:C	A:A	G:A	C:C	G:A	C:C	G:G	T:T	T:T	G:C	C:T	C:T	C:C
P14B01S000002	[ITO179/ITO180]-12	F1	C:C	A:A	T:T	C:T	C:C	G:A	C:A	T:T	C:T	C:C	A:A	G:A	C:C	G:A	C:C	G:G	T:T	T:T	G:C	C:T	C:T	C:C
P14B02S000010	[ITO179/ITO180]-13	F1	C:C	A:A	T:T	C:T	C:C	G:A	C:A	T:T	C:T	C:C	A:A	G:A	C:C	G:A	C:C	G:G	T:T	T:T	G:C	C:T	C:T	C:C
P14B03S000018	[ITO179/ITO180]-14	F1	C:C	A:A	T:T	C:T	C:C	G:A	C:A	T:T	C:T	C:C	A:A	G:A	C:C	G:A	C:C	G:G	T:T	T:T	G:C	C:T	C:T	C:C
P14B04S000026	[ITO179/ITO180]-15	F1	C:C	A:A	T:T	C:T	C:C	G:A	C:A	T:T	C:T	C:C	A:A	G:A	C:C	G:A	C:C	G:G	T:T	T:T	G:C	C:T	C:T	C:C
P14B05S000034	[ITO179/ITO180]-16	F1	C:C	A:A	T:T	T:T	C:C	G:G	A:A	T:T	T:T	C:C	A:A	A:A	C:C	A:A	C:C	G:G	T:T	T:T	C:C	C:C	T:T	C:C
P14B06S000042	[ITO179/ITO180]-17	F1	C:C	A:A	T:T	C:T	C:C	G:A	C:A	T:T	C:T	C:C	A:A	G:A	C:C	G:A	C:C	G:G	T:T	T:T	G:C	C:T	C:T	C:C
P14B07S000050	[ITO179/ITO180]-18	F1	C:C	A:A	T:T	C:T	C:C	G:A	C:A	T:T	C:T	C:C	A:A	G:A	C:C	G:A	C:C	G:G	T:T	T:T	G:C	C:T	C:T	C:C
P14B08S000058	[ITO179/ITO180]-19	F1	C:C	A:A	T:T	C:T	C:C	G:A	C:A	T:T	C:T	C:C	A:A	G:A	C:C	G:A	C:C	G:G	T:T	T:T	G:C	C:T	C:T	C:C
P14B09S000066	[ITO179/ITO180]-20	F1	C:C	A:A	T:T	C:T	C:C	G:A	C:A	T:T	C:T	C:C	A:A	G:A	C:C	G:A	C:C	G:G	T:T	T:T	G:C	C:T	C:T	C:C
P14B10S000074	[ITO179/ITO180]-21	F1	C:C	A:A	T:T	C:T	C:C	G:A	C:A	T:T	C:T	C:C	A:A	G:A	C:C	G:A	C:C	G:G	T:T	T:T	G:C	C:T	C:T	C:C
P14B11S000082	[ITO179/ITO180]-22	F1	C:C	A:A	T:T	C:T	C:C	G:A	C:A	T:T	C:T	C:C	A:A	G:A	C:C	G:A	C:C	G:G	T:T	T:T	G:C	C:T	C:T	C:C
P14B12S000090	[ITO179/ITO180]-23	F1	C:C	A:A	T:T	C:T	C:C	G:A	C:A	T:T	C:T	C:C	A:A	G:A	C:C	G:A	C:C	G:G	T:T	T:T	G:C	C:T	C:T	C:C
P14C01S000003	[ITO179/ITO180]-24	F1	C:C	A:A	T:T	C:T	C:C	G:A	C:A	T:T	C:T	C:C	A:A	G:A	C:C	G:A	C:C	G:G	T:T	T:T	G:C	C:T	C:T	C:C
P14C02S000011	[ITO179/ITO180]-25	F1	C:C	A:A	T:T	C:T	C:C	G:A	C:A	T:T	C:T	C:C	A:A	G:A	C:C	G:A	C:C	G:G	T:T	T:T	G:C	C:T	C:T	C:C
P14C03S000019	[ITO179/ITO180]-26	F1	C:C	A:A	T:T	Uncallable	C:C	G:A	C:A	T:T	C:T	C:C	A:A	G:A	C:C	G:A	C:C	G:G	T:T	T:T	G:C	C:T	C:T	C:C
P14C04S000027	[ITO179/ITO180]-27	F1	C:C	A:A	T:T	C:T	C:C	G:A	C:A	T:T	C:T	C:C	A:A	G:A	C:C	G:A	C:C	G:G	T:T	T:T	G:C	C:T	C:T	C:C
P14C05S000035	[ITO179/ITO180]-28	F1	C:C	A:A	T:T	C:T	C:C	G:A	C:A	T:T	C:T	C:C	A:A	Uncallable	C:C	G:A	C:C	G:G	T:T	T:T	G:C	C:T	C:T	C:C
P16C12S000091	ITO181	Parent	C:C	G:A	T:T	C:T	C:T	G:A	A:A	G:T	C:T	C:A	T:A	G:A	C:C	G:A	C:C	G:G	G:T	T:T	C:C	C:T	C:T	C:C
P16A12S000089	ITO182	Parent	C:C	G:G	T:T	C:C	C:C	A:A	C:C	T:T	C:C	C:C	T:T	G:G	C:C	G:G	C:C	G:G	T:T	T:T	C:C	T:T	C:C	T:T
P14C06S000043	[ITO181/ITO182]-1	F1	C:C	G:A	T:T	C:T	C:C	G:A	C:A	T:T	C:T	C:C	T:A	G:A	C:C	G:A	C:C	G:G	T:T	T:T	C:C	C:T	C:T	C:T
P14C07S000051	[ITO181/ITO182]-2	F1	C:C	G:A	T:T	C:T	C:C	G:A	C:A	T:T	C:T	C:C	T:A	G:A	C:C	G:A	C:C	G:G	T:T	T:T	C:C	C:T	C:T	C:T
P14C08S000059	[ITO181/ITO182]-3	F1	C:C	G:A	T:T	C:T	C:C	G:A	C:A	T:T	C:T	C:C	T:A	G:A	C:C	G:A	C:C	G:G	T:T	T:T	C:C	C:T	C:T	C:T
P14C09S000067	[ITO181/ITO182]-4	F1	C:C	G:A	T:T	C:T	C:C	G:A	C:A	T:T	C:T	C:C	T:A	G:A	C:C	G:A	C:C	G:G	T:T	T:T	C:C	C:T	C:T	C:T
P14C10S000075	[ITO181/ITO182]-5	F1	C:C	A:A	T:T	T:T	C:C	G:G	A:A	T:T	T:T	C:C	A:A	A:A	C:C	A:A	C:C	G:G	T:T	T:T	C:C	C:C	T:T	C:C
P14C11S000083	[ITO181/ITO182]-6	F1	C:C	G:A	T:T	C:T	C:C	G:A	C:A	T:T	C:T	C:C	T:A	G:A	C:C	G:A	C:C	G:G	T:T	T:T	C:C	C:T	C:T	C:T
P14C12S000091	[ITO181/ITO182]-7	F1	C:C	G:A	T:T	C:T	C:C	G:A	C:A	T:T	C:T	C:C	T:A	G:A	C:C	G:A	C:C	G:G	T:T	T:T	C:C	C:T	C:T	C:T
P14D01S000004	[ITO181/ITO182]-8	F1	C:C	G:A	T:T	C:T	C:C	G:A	C:A	T:T	C:T	C:C	T:A	G:A	C:C	G:A	C:C	G:G	T:T	T:T	C:C	C:T	C:T	C:T
P14D02S000012	[ITO181/ITO182]-9	F1	C:C	G:A	T:T	C:T	C:T	G:A	A:A	G:T	C:T	C:A	T:A	G:A	C:C	G:A	C:C	G:G	G:T	T:T	C:C	C:T	C:T	C:C
P14D03S000020	[ITO181/ITO182]-10	F1	C:C	G:A	T:T	C:T	C:T	G:A	A:A	G:T	C:T	C:A	T:A	G:A	C:C	G:A	C:C	G:G	G:T	T:T	C:C	C:T	C:T	C:C
P16C12S000091	ITO183	Parent	C:C	G:A	T:T	C:T	C:T	G:A	A:A	G:T	C:T	C:A	T:A	G:A	C:C	G:A	C:C	G:G	G:T	T:T	C:C	C:T	C:T	C:C
P16D02S000012	ITO184	Parent	C:C	G:G	T:T	C:C	C:C	A:A	A:A	G:G	C:C	A:A	T:T	G:G	C:C	G:G	C:C	G:G	G:G	T:T	C:C	T:T	C:C	C:C
P14D04S000028	[ITO183/ITO184]-1	F1	C:C	G:A	T:T	C:T	C:C	G:A	A:A	G:T	C:T	C:A	T:A	G:A	C:C	G:A	C:C	G:G	G:T	T:T	C:C	C:T	C:T	C:C
P14D05S000036	[ITO183/ITO184]-2	F1	C:C	G:A	T:T	C:T	C:C	G:A	A:A	G:T	C:T	C:A	T:A	G:A	C:C	G:A	C:C	G:G	G:T	T:T	C:C	C:T	C:T	C:C
P14D06S000044	[ITO183/ITO184]-3	F1	C:C	G:A	T:T	C:T	C:C	G:A	A:A	G:T	C:T	C:A	T:A	G:A	C:C	G:A	C:C	G:G	G:T	T:T	C:C	C:T	C:T	C:C
P14D07S000052	[ITO183/ITO184]-4	F1	C:C	G:A	T:T	C:T	C:T	G:A	A:A	G:T	C:T	C:A	T:A	G:A	C:C	G:A	C:C	G:G	G:T	T:T	C:C	C:T	C:T	C:C
P14D08S000060	[ITO183/ITO184]-5	F1	C:C	G:A	T:T	C:T	C:C	G:A	A:A	G:T	C:T	C:A	T:A	G:A	C:C	G:A	C:C	G:G	G:T	T:T	C:C	C:T	C:T	C:C
P14D09S000068	[ITO183/ITO184]-6	F1	C:C	G:A	T:T	C:T	C:T	G:A	A:A	G:T	C:T	C:A	T:A	G:A	C:C	G:A	C:C	G:G	G:T	T:T	C:C	C:T	C:T	C:C
P14D10S000076	[ITO183/ITO184]-7	F1	C:C	G:A	T:T	C:T	C:T	G:A	A:A	G:T	C:T	C:A	T:A	G:A	C:C	G:A	C:C	G:G	G:T	T:T	C:C	C:T	C:T	C:C
P14D11S000084	[ITO183/ITO184]-8	F1	C:C	G:A	T:T	C:T	C:T	G:A	A:A	G:T	C:T	C:A	T:A	G:A	C:C	G:A	C:C	G:G	G:T	T:T	C:C	C:T	C:T	C:C
P14D12S000092	[ITO183/ITO184]-9	F1	C:C	G:A	T:T	C:T	C:T	G:A	A:A	G:T	C:T	C:A	T:A	G:A	C:C	G:A	C:C	G:G	G:T	T:T	C:C	C:T	C:T	C:C
P14E01S000005	[ITO183/ITO184]-10	F1	C:C	G:A	T:T	C:T	C:T	G:A	A:A	G:T	C:T	C:A	T:A	G:A	C:C	G:A	C:C	G:G	G:T	T:T	C:C	C:T	C:T	C:C
P14E02S000013	[ITO183/ITO184]-11	F1	C:C	G:A	T:T	C:T	C:T	G:A	A:A	G:T	C:T	C:A	T:A	G:A	C:C	G:A	C:C	G:G	G:T	T:T	C:C	C:T	C:T	C:C
P14E03S000021	[ITO183/ITO184]-12	F1	C:C	G:A	T:T	C:T	C:T	G:A	A:A	G:T	C:T	C:A	T:A	?	C:C	G:A	C:C	G:G	G:T	T:T	C:C	C:T	C:T	C:C
P14E04S000029	[ITO183/ITO184]-13	F1	C:C	A:A	T:T	T:T	C:C	G:G	A:A	T:T	T:T	C:C	A:A	A:A	C:C	A:A	C:C	G:G	T:T	T:T	C:C	C:C	T:T	C:C
P14E05S000037	[ITO183/ITO184]-14	F1	C:C	G:A	T:T	C:T	C:T	G:A	A:A	G:T	C:T	C:A	T:A	G:A	C:C	G:A	C:C	G:G	G:T	T:T	C:C	C:T	C:T	C:C
P14E06S000045	[ITO183/ITO184]-15	F1	C:C	G:A	T:T	C:T	C:T	G:A	A:A	G:T	C:T	C:A	T:A	G:A	C:C	G:A	C:C	G:G	G:T	T:T	C:C	C:T	C:T	C:C
P16D02S000012	ITO185	Parent	C:C	G:G	T:T	C:C	C:C	A:A	A:A	G:G	C:C	A:A	T:T	G:G	C:C	G:G	C:C	G:G	G:G	T:T	C:C	T:T	C:C	C:C
P16H02S000016	ITO186	Parent	G:G	A:A	C:C	C:C	C:C	A:A	C:C	G:G	T:T	A:A	T:T	G:G	C:C	G:G	C:C	G:G	T:T	T:T	C:C	C:C	T:T	C:C
P14E07S000053	[ITO185/ITO186]-1	F1	G:C	G:A	C:T	C:C	C:T	A:A	C:A	G:T	C:T	A:A	T:T	G:G	C:C	G:G	C:C	G:G	G:T	T:T	C:C	C:T	C:T	C:C
P14E08S000061	[ITO185/ITO186]-2	F1	G:C	G:A	C:T	C:C	C:T	A:A	C:A	G:T	C:T	A:A	T:T	G:G	C:C	G:G	C:C	G:G	G:T	T:T	C:C	C:T	C:T	C:C
P14E09S000069	[ITO185/ITO186]-3	F1	G:C	G:A	C:T	C:C	C:T	A:A	C:A	G:G	C:T	C:A	T:T	G:G	C:C	G:G	C:C	G:G	G:T	T:T	C:C	C:T	C:T	C:C
P14E10S000077	[ITO185/ITO186]-4	F1	G:C	G:A	C:T	C:C	C:T	A:A	C:A	G:G	C:T	C:A	T:T	G:G	C:C	G:G	C:C	G:G	G:T	T:T	C:C	C:T	C:T	C:C
P14E11S000085	[ITO185/ITO186]-5	F1	G:C	G:A	C:T	C:C	C:C	A:A	C:A	G:T	C:T	A:A	T:T	G:G	C:C	G:G	C:C	G:G	G:T	Uncallable	C:C	C:T	C:T	C:C
P14E12S000093	[ITO185/ITO186]-6	F1	G:C	G:A	C:T	C:C	C:C	A:A	C:A	G:T	C:T	A:A	T:T	G:G	C:C	G:G	C:C	G:G	G:T	T:T	C:C	C:T	C:T	C:C
P14F01S000006	[ITO185/ITO186]-7	F1	G:C	G:A	C:T	C:C	C:C	A:A	C:A	G:G	C:T	C:A	T:T	G:G	C:C	G:G	C:C	G:G	G:T	T:T	C:C	C:T	C:T	C:C
P14F02S000014	[ITO185/ITO186]-8	F1	G:C	G:A	C:T	C:C	C:C	A:A	C:A	G:G	C:T	C:A	T:T	G:G	C:C	G:G	C:C	G:G	G:T	T:T	C:C	C:T	C:T	C:C
P14F03S000022	[ITO185/ITO186]-9	F1	G:C	G:A	C:T	C:C	C:C	A:A	C:A	G:G	C:T	C:A	T:T	G:G	C:C	G:G	C:C	G:G	G:T	T:T	C:C	C:T	C:T	C:C
P14F04S000030	[ITO185/ITO186]-10	F1	G:C	G:A	C:T	C:C	C:C	A:A	C:A	G:G	C:T	C:A	T:T	G:G	C:C	G:G	C:C	G:G	G:T	T:T	C:C	C:T	C:T	C:C
P14F05S000038	[ITO185/ITO186]-11	F1	C:C	G:G	T:T	C:T	C:C	A:A	C:A	G:T	C:C	A:A	T:A	G:A	C:C	G:G	G:C	G:G	G:T	T:T	C:C	C:T	C:C	C:C
P14F06S000046	[ITO185/ITO186]-12	F1	C:C	G:G	T:T	C:T	C:C	A:A	C:A	G:T	C:C	A:A	T:A	G:A	C:C	G:G	G:C	G:G	G:T	T:T	C:C	T:T	C:C	C:C
P16D02S000012	ITO187	Parent	C:C	G:G	T:T	C:C	C:C	A:A	A:A	G:G	C:C	A:A	T:T	G:G	C:C	G:G	C:C	G:G	G:G	T:T	C:C	T:T	C:C	C:C
P16D12S000092	ITO188	Parent	C:C	G:G	C:C	C:C	C:C	A:A	C:C	T:T	T:T	C:C	A:A	G:G	T:T	G:G	C:C	G:G	G:G	T:T	C:C	T:T	Uncallable	C:C
P14F07S000054	[ITO187/ITO188]-1	F1	C:C	G:G	C:T	C:C	C:T	A:A	C:A	G:T	C:C	C:A	T:A	G:G	C:T	G:G	C:C	G:G	G:G	T:T	C:C	T:T	C:C	C:C
P14F08S000062	[ITO187/ITO188]-2	F1	C:C	G:G	C:T	C:C	C:T	A:A	C:A	G:T	C:C	C:A	T:A	G:G	C:T	G:G	C:C	G:G	G:G	T:T	C:C	T:T	C:C	C:C
P14F09S000070	[ITO187/ITO188]-3	F1	C:C	G:G	C:T	C:C	C:T	A:A	C:A	G:T	C:T	A:A	T:A	G:G	C:T	G:G	C:C	G:G	G:G	T:T	C:C	T:T	C:C	C:C
P14F10S000078	[ITO187/ITO188]-4	F1	C:C	G:G	C:T	C:C	C:C	A:A	C:A	G:T	C:T	C:A	T:A	G:G	C:T	G:G	C:C	G:G	G:G	T:T	C:C	T:T	C:C	C:C
P14F11S000086	[ITO187/ITO188]-5	F1	C:C	G:G	C:T	C:C	C:C	A:A	C:A	G:T	C:T	C:A	T:A	G:G	C:T	G:G	C:C	G:G	G:G	T:T	C:C	T:T	C:C	C:C
P14F12S000094	[ITO187/ITO188]-6	F1	C:C	G:G	C:T	C:C	C:C	A:A	C:A	G:T	C:T	C:A	T:A	G:G	C:T	G:G	C:C	G:G	G:G	T:T	C:C	T:T	C:C	C:C
P14G01S000007	[ITO187/ITO188]-7	F1	C:C	G:G	C:T	C:C	C:C	A:A	C:A	G:T	C:T	C:A	T:A	G:G	C:T	G:G	C:C	G:G	G:G	T:T	C:C	T:T	C:C	C:C
P14G02S000015	[ITO187/ITO188]-8	F1	C:C	G:G	C:T	C:C	C:C	A:A	C:A	G:T	C:T	C:A	T:A	G:G	C:T	G:G	C:C	G:G	G:G	T:T	C:C	T:T	C:C	C:C
P14G03S000023	[ITO187/ITO188]-9	F1	C:C	G:G	C:T	C:C	C:C	A:A	C:A	G:T	C:T	C:A	T:A	G:G	C:T	G:G	C:C	G:G	G:G	T:T	C:C	T:T	C:C	C:C
P14G04S000031	[ITO187/ITO188]-10	F1	C:C	G:G	C:T	C:C	C:T	A:A	C:A	G:T	C:C	A:A	T:A	G:G	C:T	G:G	C:C	G:G	G:G	T:T	C:C	T:T	C:C	C:C
P14G05S000039	[ITO187/ITO188]-11	F1	C:C	G:G	C:T	C:C	C:T	A:A	C:A	Uncallable	C:C	A:A	T:A	G:G	C:T	G:G	C:C	G:G	G:G	T:T	C:C	T:T	Uncallable	C:C
P14G06S000047	[ITO187/ITO188]-12	F1	C:C	G:G	C:T	C:C	C:T	A:A	C:A	G:T	C:C	A:A	T:A	G:G	C:T	G:G	C:C	G:G	G:G	T:T	C:C	T:T	C:C	C:C
P14G07S000055	[ITO187/ITO188]-13	F1	C:C	G:G	C:T	C:C	C:T	A:A	C:A	G:T	C:C	A:A	T:A	G:G	C:T	G:G	C:C	G:G	G:G	T:T	C:C	T:T	C:C	C:C
P14G08S000063	[ITO187/ITO188]-14	F1	C:C	G:G	C:T	C:C	C:T	A:A	C:A	G:T	C:C	C:A	T:A	G:G	C:T	G:G	C:C	G:G	G:G	T:T	C:C	T:T	C:C	C:C
P16D02S000012	ITO189	Parent	C:C	G:G	T:T	C:C	C:C	A:A	A:A	G:G	C:C	A:A	T:T	G:G	C:C	G:G	C:C	G:G	G:G	T:T	C:C	T:T	C:C	C:C
P16E02S000013	ITO190	Parent	C:C	G:G	T:T	C:C	C:C	G:G	C:C	T:T	C:C	A:A	A:A	A:A	C:C	G:G	G:G	G:G	T:T	T:T	C:C	C:C	T:T	C:C
P14G09S000071	[ITO189/ITO190]-1	F1	C:C	G:G	T:T	C:C	C:T	A:A	C:A	G:T	C:C	A:A	T:A	G:A	C:C	G:G	G:C	G:G	G:T	T:T	C:C	T:T	C:C	C:C
P14G10S000079	[ITO189/ITO190]-2	F1	C:C	G:G	T:T	C:C	C:T	A:A	C:A	G:T	C:C	A:A	T:A	G:A	C:C	G:G	G:C	G:G	G:T	T:T	C:C	T:T	C:C	C:C
P14G11S000087	[ITO189/ITO190]-3	F1	C:C	G:G	T:T	C:C	C:T	G:A	C:A	G:T	C:C	A:A	T:A	G:A	C:C	G:G	G:C	G:G	G:T	T:T	C:C	C:T	C:T	C:C
P14G12S000095	[ITO189/ITO190]-4	F1	C:C	G:G	T:T	C:C	C:T	G:A	C:A	G:T	C:C	A:A	T:A	G:A	C:C	G:G	G:C	G:G	G:T	T:T	C:C	C:T	C:T	C:C
P14H01S000008	[ITO189/ITO190]-5	F1	C:C	G:G	T:T	C:C	C:T	G:A	C:A	G:T	C:C	A:A	T:A	G:A	C:C	G:G	G:C	G:G	G:T	T:T	C:C	C:T	C:T	C:C
P14H02S000016	[ITO189/ITO190]-6	F1	C:C	G:G	T:T	C:C	C:T	A:A	C:A	G:T	C:C	A:A	T:A	G:A	C:C	G:G	G:C	G:G	G:T	T:T	C:C	T:T	C:C	C:C
P14H03S000024	[ITO189/ITO190]-7	F1	C:C	G:G	T:T	C:C	C:T	G:A	C:A	G:T	C:C	A:A	T:A	G:A	C:C	G:G	G:C	G:G	G:T	T:T	C:C	C:T	C:T	C:C
P14H04S000032	[ITO189/ITO190]-8	F1	C:C	G:G	T:T	C:C	C:T	G:A	C:A	G:T	C:C	A:A	T:A	G:A	C:C	G:G	G:C	G:G	G:T	T:T	C:C	C:T	C:T	C:C
P14H05S000040	[ITO189/ITO190]-9	F1	C:C	G:G	T:T	C:C	C:T	G:A	C:A	G:T	C:C	A:A	T:A	G:A	C:C	G:G	G:C	G:G	G:T	T:T	C:C	C:T	C:T	C:C
P14H06S000048	[ITO189/ITO190]-10	F1	C:C	G:G	T:T	C:C	C:T	A:A	C:A	G:T	C:C	C:A	T:T	G:G	C:C	G:G	C:C	G:G	G:T	T:T	C:C	T:T	C:C	C:T
P14H07S000056	[ITO189/ITO190]-11	F1	C:C	G:G	T:T	C:C	C:T	A:A	C:A	G:T	C:C	C:A	T:T	G:G	C:C	G:G	C:C	G:G	G:T	T:T	C:C	T:T	C:C	C:T
P16D02S000012	ITO191	Parent	C:C	G:G	T:T	C:C	C:C	A:A	A:A	G:G	C:C	A:A	T:T	G:G	C:C	G:G	C:C	G:G	G:G	T:T	C:C	T:T	C:C	C:C
P16E10S000077	ITO192	Parent	C:C	G:G	T:T	C:C	C:C	A:A	C:C	T:T	C:C	C:C	T:T	G:G	C:C	A:A	G:G	G:G	T:T	T:T	C:C	T:T	C:C	C:C
P14H08S000064	[ITO191/ITO192]-1	F1	C:C	G:G	T:T	C:C	C:T	A:A	C:A	G:T	C:C	C:A	T:T	G:G	C:C	G:A	G:C	G:G	G:T	T:T	C:C	T:T	C:C	C:C
P14H09S000072	[ITO191/ITO192]-2	F1	C:C	G:G	T:T	C:C	C:T	A:A	C:A	G:T	C:C	C:A	T:T	G:G	C:C	G:A	G:C	G:G	G:T	T:T	C:C	T:T	C:C	C:C
P14H10S000080	[ITO191/ITO192]-3	F1	C:C	G:G	T:T	C:C	C:T	A:A	C:A	G:T	C:C	C:A	T:T	G:G	C:C	G:A	G:C	G:G	G:T	T:T	C:C	T:T	C:C	C:C
P15A01S000001	[ITO191/ITO192]-4	F1	C:C	G:A	C:T	C:C	C:T	A:A	A:A	G:T	C:C	C:A	T:T	G:G	C:C	G:G	G:C	G:G	T:T	T:T	C:C	T:T	C:C	C:T
P15A02S000009	[ITO191/ITO192]-5	F1	C:C	G:A	T:T	C:C	C:C	A:A	A:A	G:T	C:C	C:A	T:T	G:G	C:C	G:G	G:C	G:G	T:T	T:T	C:C	T:T	C:C	C:T
P15A03S000017	[ITO191/ITO192]-6	F1	C:C	G:G	T:T	C:C	C:T	A:A	C:A	G:T	C:C	C:A	T:T	G:G	C:C	G:A	G:C	G:G	G:T	T:T	C:C	T:T	C:C	C:C
P15A04S000025	[ITO191/ITO192]-7	F1	C:C	G:G	T:T	C:C	C:T	A:A	C:A	G:T	?	C:A	T:T	G:G	C:C	G:A	G:C	G:G	G:T	T:T	C:C	T:T	C:C	C:C
P15A05S000033	[ITO191/ITO192]-8	F1	C:C	G:G	T:T	C:C	C:C	A:A	C:A	G:T	C:C	C:A	T:T	G:G	C:C	G:A	G:C	G:G	G:T	T:T	C:C	T:T	C:C	C:C
P15A06S000041	[ITO191/ITO192]-9	F1	C:C	G:G	T:T	C:C	C:T	A:A	C:A	G:T	C:C	C:A	T:T	G:G	C:C	G:A	G:C	G:G	G:T	T:T	C:C	T:T	C:C	C:C
P15A07S000049	[ITO191/ITO192]-10	F1	C:C	G:G	T:T	C:C	C:T	A:A	C:A	G:T	C:C	C:A	T:T	G:G	C:C	G:A	G:C	G:G	G:T	T:T	C:C	T:T	C:C	C:C
P15A08S000057	[ITO191/ITO192]-11	F1	C:C	G:G	T:T	C:C	C:T	A:A	C:A	G:T	C:C	C:A	T:T	G:G	C:C	G:A	G:C	G:G	G:T	T:T	C:C	T:T	C:C	C:C
P15A09S000065	[ITO191/ITO192]-12	F1	C:C	G:G	T:T	C:C	C:T	A:A	C:A	G:T	C:C	C:A	T:T	G:G	C:C	G:A	G:C	G:G	G:T	T:T	C:C	T:T	C:C	C:C
P15A10S000073	[ITO191/ITO192]-13	F1	C:C	G:G	T:T	C:C	C:T	A:A	A:A	G:T	C:C	C:A	T:T	G:A	C:C	G:G	C:C	G:G	G:T	T:T	C:C	T:T	C:C	C:C
P15A11S000081	[ITO191/ITO192]-14	F1	C:C	G:G	T:T	C:C	C:T	A:A	A:A	G:T	C:C	C:A	T:T	G:A	C:C	G:G	C:C	G:G	G:T	T:T	C:C	T:T	C:C	C:C
P16D04S000028	ITO193	Parent	G:C	G:G	C:T	C:C	C:C	G:A	C:A	T:T	T:T	C:A	T:T	G:A	C:C	G:A	G:C	G:G	G:T	T:T	C:C	C:T	C:T	C:T
P16E10S000077	ITO194	Parent	C:C	G:G	T:T	C:C	C:C	A:A	C:C	T:T	C:C	C:C	T:T	G:G	C:C	A:A	G:G	G:G	T:T	T:T	C:C	T:T	C:C	C:C
P15A12S000089	[ITO193/ITO194]-1	F1	G:C	G:G	T:T	C:C	C:C	G:A	C:A	T:T	C:T	C:A	T:T	G:G	C:C	A:A	G:C	G:G	G:T	T:T	C:C	T:T	C:C	C:C
P15B01S000002	[ITO193/ITO194]-2	F1	G:C	G:G	T:T	C:C	C:C	G:A	C:A	T:T	C:T	C:A	T:T	G:G	C:C	A:A	G:C	G:G	G:T	T:T	C:C	T:T	C:C	C:C
P15B02S000010	[ITO193/ITO194]-3	F1	G:C	G:G	T:T	C:C	C:C	G:A	?	T:T	C:T	C:A	T:T	G:G	C:C	A:A	G:C	G:G	G:T	T:T	C:C	T:T	C:C	C:C
P15B03S000018	[ITO193/ITO194]-4	F1	G:C	G:G	T:T	C:C	C:C	G:A	C:A	T:T	C:T	C:A	T:T	G:G	C:C	A:A	G:C	G:G	G:T	T:T	C:C	T:T	C:C	C:C
P15B04S000026	[ITO193/ITO194]-5	F1	G:C	G:G	T:T	C:C	C:C	G:A	C:A	T:T	C:T	C:A	T:T	G:G	C:C	A:A	G:C	G:G	G:T	T:T	C:C	T:T	C:C	C:C
P15B05S000034	[ITO193/ITO194]-6	F1	G:C	G:G	T:T	C:C	C:C	G:A	C:A	T:T	C:T	C:A	T:T	G:G	C:C	A:A	G:C	G:G	G:T	T:T	C:C	T:T	C:C	C:C
P15B06S000042	[ITO193/ITO194]-7	F1	G:C	G:G	T:T	C:C	C:C	G:A	C:A	T:T	C:T	C:A	T:T	G:G	C:C	A:A	G:C	G:G	G:T	T:T	C:C	T:T	C:C	C:C
P15B07S000050	[ITO193/ITO194]-8	F1	G:C	G:G	T:T	C:C	C:C	G:A	C:A	T:T	C:T	C:A	T:T	G:G	C:C	A:A	G:C	G:G	G:T	T:T	C:C	T:T	C:C	C:C
P16D06S000044	ITO195	Parent	C:C	A:A	T:T	C:C	C:C	A:A	C:C	T:T	C:C	C:C	A:A	G:G	C:C	G:G	C:C	G:G	T:T	T:T	G:G	T:T	C:C	C:C
P16A10S000073	ITO196	Parent	C:C	A:A	T:T	C:C	C:C	A:A	C:C	T:T	C:C	C:C	A:A	G:G	C:C	G:G	C:C	G:G	T:T	T:T	G:G	T:T	C:C	C:C
P15B08S000058	[ITO195/ITO196]-1	F1	G:C	A:A	T:T	C:C	C:T	A:A	C:C	T:T	C:C	C:C	A:A	G:A	C:C	G:G	C:C	G:G	G:T	T:T	G:C	T:T	C:C	C:C
P15B09S000066	[ITO195/ITO196]-2	F1	G:C	A:A	T:T	C:C	C:T	A:A	C:C	T:T	C:C	C:C	A:A	G:A	C:C	G:G	C:C	G:G	G:T	T:T	G:C	T:T	C:C	C:C
P15B10S000074	[ITO195/ITO196]-3	F1	G:C	A:A	T:T	C:C	C:T	A:A	C:C	T:T	C:C	C:C	A:A	G:A	C:C	G:G	C:C	G:G	G:T	T:T	G:C	T:T	C:C	C:C
P15B11S000082	[ITO195/ITO196]-4	F1	G:C	A:A	T:T	C:C	C:T	A:A	C:C	T:T	C:C	C:C	A:A	G:A	C:C	G:G	C:C	G:G	G:T	T:T	G:C	T:T	C:C	C:C
P15B12S000090	[ITO195/ITO196]-5	F1	G:C	A:A	T:T	C:C	C:T	A:A	C:C	T:T	C:C	C:C	A:A	G:A	C:C	G:G	C:C	G:G	G:T	T:T	G:C	T:T	C:C	C:C
P15C01S000003	[ITO195/ITO196]-6	F1	G:C	A:A	T:T	C:C	C:T	A:A	C:C	T:T	C:C	C:C	A:A	G:A	C:C	G:G	C:C	G:G	G:T	T:T	G:C	T:T	?	C:C
P15C02S000011	[ITO195/ITO196]-7	F1	G:C	A:A	T:T	C:C	C:T	A:A	C:C	T:T	C:C	C:C	A:A	G:A	C:C	G:G	C:C	G:G	G:T	T:T	G:C	T:T	C:C	C:C
P15C03S000019	[ITO195/ITO196]-8	F1	G:C	A:A	T:T	C:C	C:T	A:A	C:C	T:T	C:C	C:C	A:A	G:A	C:C	G:G	C:C	G:G	G:T	T:T	G:C	T:T	C:C	C:C
P15C04S000027	[ITO195/ITO196]-9	F1	G:C	A:A	T:T	C:C	C:T	A:A	C:C	T:T	C:C	C:C	A:A	G:A	C:C	G:G	C:C	G:G	G:T	T:T	G:C	T:T	C:C	C:C
P15C05S000035	[ITO195/ITO196]-10	F1	G:C	A:A	T:T	C:C	C:T	A:A	C:C	T:T	C:C	C:C	A:A	G:A	C:C	G:G	C:C	G:G	G:T	T:T	G:C	T:T	C:C	C:C
P16D06S000044	ITO197	Parent	C:C	A:A	T:T	C:C	C:C	A:A	C:C	T:T	C:C	C:C	A:A	G:G	C:C	G:G	C:C	G:G	T:T	T:T	G:G	T:T	C:C	C:C
P16C12S000091	ITO198	Parent	C:C	G:A	T:T	C:T	C:T	G:A	A:A	G:T	C:T	C:A	T:A	G:A	C:C	G:A	C:C	G:G	G:T	T:T	C:C	C:T	C:T	C:C
P15C06S000043	[ITO197/ITO198]-3	F1	G:C	A:A	T:T	C:T	C:T	G:A	C:A	T:T	C:T	C:C	A:A	A:A	C:C	G:A	C:C	G:G	G:T	T:T	C:C	C:T	C:T	C:C
P15C07S000051	[ITO197/ITO198]-4	F1	G:C	A:A	T:T	C:T	C:T	G:A	C:A	T:T	C:T	C:C	A:A	A:A	C:C	G:A	C:C	G:G	G:T	T:T	C:C	C:T	C:T	C:C
P15C08S000059	[ITO197/ITO198]-5	F1	G:C	A:A	T:T	C:T	C:T	G:A	C:A	T:T	C:T	C:C	A:A	A:A	C:C	G:A	C:C	G:G	G:T	T:T	C:C	C:T	C:T	C:C
P15C09S000067	[ITO197/ITO198]-6	F1	G:C	A:A	T:T	C:T	C:T	G:A	C:A	T:T	C:T	C:C	A:A	A:A	C:C	G:A	C:C	G:G	G:T	T:T	C:C	C:T	C:T	C:C
P15C10S000075	[ITO197/ITO198]-7	F1	G:C	G:A	T:T	C:C	C:T	A:A	C:A	G:T	C:C	C:A	T:A	G:A	C:C	G:G	C:C	G:G	G:G	T:T	C:C	T:T	C:C	C:C
P15C11S000083	[ITO197/ITO198]-8	F1	G:C	G:A	T:T	C:C	C:T	A:A	C:A	G:T	C:C	C:A	T:A	G:A	C:C	G:G	C:C	G:G	G:G	T:T	C:C	T:T	C:C	C:C
P15C12S000091	[ITO197/ITO198]-9	F1	G:C	A:A	T:T	C:T	C:T	G:A	C:A	T:T	C:T	C:C	A:A	A:A	C:C	G:A	C:C	G:G	G:T	T:T	C:C	C:T	C:T	C:C
P15D01S000004	[ITO197/ITO198]-10	F1	G:C	A:A	T:T	C:T	C:T	G:A	C:A	T:T	C:T	C:C	A:A	A:A	C:C	G:A	C:C	G:G	G:T	T:T	C:C	C:T	C:T	C:C
P15D02S000012	[ITO197/ITO198]-11	F1	G:C	A:A	T:T	C:T	C:T	G:A	C:A	T:T	C:T	C:C	A:A	A:A	C:C	G:A	C:C	G:G	G:T	T:T	C:C	C:T	C:T	C:C
P15D03S000020	[ITO197/ITO198]-12	F1	G:C	A:A	T:T	C:T	C:T	G:A	C:A	T:T	C:T	C:C	A:A	A:A	C:C	G:A	C:C	G:G	G:T	T:T	C:C	C:T	C:T	C:C
P15D04S000028	[ITO197/ITO198]-13	F1	G:C	A:A	C:T	C:C	C:T	A:A	C:C	T:T	C:T	C:C	T:A	A:A	C:C	G:G	G:C	G:G	G:T	T:T	C:C	C:T	C:T	C:T
P15D05S000036	[ITO197/ITO198]-14	F1	G:C	A:A	C:T	C:C	C:T	A:A	C:C	T:T	C:T	C:C	T:A	A:A	C:C	G:G	G:C	G:G	G:T	T:T	C:C	C:T	C:T	C:T
P15D06S000044	[ITO197/ITO198]-15	F1	G:G	A:A	T:T	C:T	C:T	A:A	C:A	G:T	C:T	C:C	T:A	A:A	C:C	G:A	G:C	G:A	G:T	T:T	G:C	C:T	C:T	C:C
P15D07S000052	[ITO197/ITO198]-16	F1	G:G	A:A	T:T	C:T	C:T	A:A	C:A	G:T	C:T	C:C	T:A	A:A	C:C	G:A	G:C	G:A	G:T	T:T	G:C	C:T	C:T	C:C
P16A08S000057	ITO199	Parent	C:C	G:G	C:C	C:C	C:C	A:A	A:A	T:T	T:T	A:A	T:T	A:A	C:C	G:G	C:C	G:G	T:T	T:T	C:C	C:C	T:T	T:T
P16H06S000048	ITO200	Parent	C:C	A:A	T:T	T:T	C:C	A:A	A:A	T:T	C:C	C:C	A:A	A:A	C:C	G:G	C:C	G:G	G:G	T:T	C:C	T:T	C:C	T:T
P15D08S000060	[ITO199/ITO200]-1	F1	C:C	A:A	T:T	C:C	C:C	A:A	A:A	T:T	C:T	C:A	T:A	G:A	C:C	G:G	C:C	G:G	G:T	T:T	C:C	C:T	C:T	T:T
P15D09S000068	[ITO199/ITO200]-2	F1	C:C	A:A	T:T	C:C	C:C	A:A	A:A	T:T	C:T	C:A	T:A	A:A	C:C	G:G	C:C	G:G	G:T	T:T	C:C	C:T	C:T	T:T
P15D10S000076	[ITO199/ITO200]-3	F1	C:C	A:A	T:T	C:C	C:C	A:A	A:A	T:T	C:T	C:A	T:A	A:A	C:C	G:G	C:C	G:G	G:T	T:T	C:C	C:T	C:T	T:T
P15D11S000084	[ITO199/ITO200]-4	F1	C:C	A:A	T:T	C:C	C:C	A:A	A:A	T:T	C:T	C:A	T:A	A:A	C:C	G:G	C:C	G:G	G:T	T:T	C:C	C:T	C:T	T:T
P15D12S000092	[ITO199/ITO200]-5	F1	C:C	A:A	T:T	C:C	C:C	A:A	A:A	T:T	C:T	C:A	T:A	A:A	C:C	G:G	C:C	G:G	G:T	T:T	C:C	C:T	C:T	T:T
P15E01S000005	[ITO199/ITO200]-6	F1	C:C	A:A	T:T	C:C	C:C	A:A	A:A	T:T	C:T	C:A	T:A	A:A	C:C	G:G	C:C	G:G	G:T	T:T	C:C	C:T	C:T	T:T
P15E02S000013	[ITO199/ITO200]-7	F1	C:C	A:A	T:T	C:C	C:C	A:A	A:A	T:T	C:T	C:A	T:A	A:A	C:C	G:G	C:C	G:G	G:T	T:T	C:C	C:T	C:T	T:T
P15E03S000021	[ITO199/ITO200]-8	F1	C:C	A:A	T:T	C:C	C:C	A:A	A:A	T:T	C:T	C:A	T:A	G:A	C:C	G:G	C:C	G:G	G:T	T:T	C:C	C:T	C:T	T:T
P15E04S000029	[ITO199/ITO200]-9	F1	C:C	G:A	T:T	C:C	C:C	A:A	A:A	G:T	C:T	C:A	T:T	G:A	C:C	G:G	C:C	G:G	G:T	T:T	C:C	C:T	C:T	C:T
P15E05S000037	[ITO199/ITO200]-10	F1	C:C	A:A	T:T	C:T	C:C	A:A	A:A	T:T	C:T	C:C	T:A	G:A	C:C	G:G	C:C	G:G	G:T	T:T	C:C	C:T	C:T	T:T
P15E06S000045	[ITO199/ITO200]-11	F1	C:C	A:A	T:T	C:T	C:C	A:A	A:A	T:T	C:T	C:C	T:A	G:A	C:C	G:G	C:C	G:G	G:T	T:T	C:C	C:T	C:T	T:T
P15E07S000053	[ITO199/ITO200]-12	F1	C:C	A:A	T:T	C:T	C:C	A:A	A:A	T:T	C:T	C:C	T:A	G:A	C:C	G:G	C:C	G:G	G:T	T:T	C:C	C:T	C:T	T:T
P15E08S000061	[ITO199/ITO200]-13	F1	C:C	A:A	T:T	C:T	C:C	A:A	A:A	T:T	C:T	C:C	T:A	G:A	C:C	G:G	C:C	G:G	G:T	T:T	C:C	C:T	C:T	T:T
P15E09S000069	[ITO199/ITO200]-14	F1	C:C	A:A	T:T	C:T	C:C	A:A	A:A	T:T	C:T	C:C	T:A	G:A	C:C	G:G	C:C	G:G	G:T	T:T	C:C	C:T	C:T	T:T
P15E10S000077	[ITO199/ITO200]-15	F1	C:C	A:A	T:T	C:T	C:C	A:A	A:A	T:T	C:T	C:C	T:A	G:A	C:C	G:G	C:C	G:G	G:T	T:T	C:C	C:T	C:T	T:T
P15E11S000085	[ITO199/ITO200]-16	F1	C:C	A:A	T:T	C:C	C:C	A:A	A:A	T:T	C:T	C:C	T:A	G:A	C:C	G:G	C:C	G:G	G:T	T:T	C:C	C:T	C:T	T:T
P16B12S000090	IT144-1-5	Parent	G:G	G:G	C:C	C:C	T:T	G:G	C:C	G:G	T:T	A:A	A:A	A:A	C:C	G:G	G:G	G:G	G:G	T:T	C:C	T:T	C:C	C:C
P16H06S000048	ITO200	Parent	C:C	A:A	T:T	T:T	C:C	A:A	A:A	T:T	C:C	C:C	A:A	A:A	C:C	G:G	C:C	G:G	G:G	T:T	C:C	T:T	C:C	T:T
P15E12S000093	[IT144-1-5/ITO200]-1	F1	G:C	G:A	C:T	C:T	C:T	G:A	C:A	G:T	C:T	C:A	A:A	G:A	C:C	G:G	G:C	G:G	G:G	T:T	C:C	T:T	C:C	C:T
P15F01S000006	[IT144-1-5/ITO200]-2	F1	G:C	G:A	C:T	C:T	C:T	G:A	C:A	G:T	C:T	C:A	A:A	G:A	C:C	G:G	G:C	G:G	G:G	T:T	C:C	T:T	Uncallable	C:T
P15F02S000014	[IT144-1-5/ITO200]-3	F1	G:C	G:A	C:T	C:C	C:T	G:A	C:A	G:T	C:T	C:A	A:A	G:A	C:C	G:G	G:C	G:G	G:G	T:T	C:C	T:T	C:C	C:T
P15F03S000022	[IT144-1-5/ITO200]-4	F1	G:C	G:A	C:T	C:C	C:T	G:A	C:A	G:T	C:T	C:A	A:A	G:A	C:C	G:G	G:C	G:G	G:G	T:T	C:C	T:T	C:C	C:T
P15F04S000030	[IT144-1-5/ITO200]-5	F1	G:C	G:A	C:T	C:C	C:T	G:A	C:A	G:T	C:T	C:A	A:A	G:A	C:C	G:G	G:C	G:G	G:G	T:T	C:C	T:T	C:C	C:T
P15F05S000038	[IT144-1-5/ITO200]-6	F1	G:C	G:A	C:T	C:C	C:T	G:A	C:A	G:T	C:T	C:A	A:A	G:A	C:C	G:G	G:C	G:G	G:G	T:T	C:C	T:T	C:C	C:T
P16D08S000060	ITO201	Parent	C:C	G:G	C:C	C:C	C:C	G:G	C:C	G:G	C:C	A:A	T:T	A:A	C:C	G:G	C:C	G:G	T:T	T:T	C:C	T:T	C:C	C:C
P16H09S000072	ITO202	Parent	C:C	A:A	T:T	T:T	C:C	G:G	A:A	G:G	T:T	C:C	T:T	A:A	C:C	A:A	G:G	A:A	T:T	T:T	G:G	C:C	T:T	C:C
P15F06S000046	[ITO201/ITO202]-1	F1	C:C	G:A	C:T	C:T	C:C	G:A	C:A	G:G	C:T	Uncallable	T:T	A:A	C:C	G:A	G:C	G:A	T:T	T:T	C:C	C:T	C:T	C:C
P15F07S000054	[ITO201/ITO202]-2	F1	G:C	G:A	C:T	C:T	C:C	G:A	C:A	G:G	C:T	C:A	T:T	A:A	C:C	G:A	G:C	G:A	T:T	T:T	G:C	C:T	C:T	C:C
P15F08S000062	[ITO201/ITO202]-3	F1	G:G	G:A	C:T	C:T	C:C	A:A	A:A	G:T	T:T	C:A	T:T	G:A	C:C	G:A	G:C	G:A	T:T	T:T	G:C	C:C	T:T	C:T
P15F09S000070	[ITO201/ITO202]-4	F1	G:C	G:A	C:T	C:T	C:C	G:A	C:A	G:T	C:T	C:A	T:T	A:A	C:C	G:A	G:C	G:A	T:T	T:T	G:C	C:T	C:T	C:C
P15F10S000078	[ITO201/ITO202]-5	F1	G:C	G:A	C:T	C:T	C:C	G:A	C:A	G:G	C:T	Uncallable	T:T	A:A	C:C	G:A	G:C	G:A	T:T	T:T	G:C	C:T	C:T	C:C
P15F11S000086	[ITO201/ITO202]-6	F1	G:C	G:A	C:T	C:T	C:C	G:A	C:A	G:T	C:T	C:A	T:T	A:A	C:C	G:A	G:C	G:A	T:T	T:T	G:C	C:T	C:T	C:C
P15F12S000094	[ITO201/ITO202]-7	F1	G:C	G:A	C:T	C:T	C:C	G:A	C:A	G:T	T:T	C:A	T:T	Uncallable	C:C	G:G	G:C	G:A	T:T	?	G:C	Uncallable	C:T	C:T
P15G01S000007	[ITO201/ITO202]-8	F1	G:G	G:A	C:T	C:T	C:C	A:A	A:A	G:T	T:T	C:A	T:T	G:A	C:C	G:A	G:C	G:A	T:T	T:T	Uncallable	C:C	T:T	C:T
P15G02S000015	[ITO201/ITO202]-9	F1	G:C	G:A	C:T	C:T	C:C	G:A	C:A	G:G	C:T	C:A	T:T	A:A	C:C	G:A	G:C	G:A	T:T	T:T	G:C	C:T	C:T	C:C
P15G03S000023	[ITO201/ITO202]-10	F1	G:G	G:A	C:T	C:T	C:C	A:A	A:A	G:T	T:T	C:A	T:T	G:A	C:C	G:A	G:C	G:A	T:T	T:T	G:C	C:C	T:T	C:T
P15G04S000031	[ITO201/ITO202]-11	F1	G:C	G:A	C:T	C:T	C:C	G:A	C:A	G:T	C:T	Uncallable	T:T	A:A	C:C	G:A	G:C	G:A	T:T	T:T	G:C	C:T	C:T	C:C
P15G05S000039	[ITO201/ITO202]-12	F1	C:C	G:A	C:T	Uncallable	C:C	G:G	C:A	G:G	C:T	Uncallable	T:T	A:A	C:C	G:A	G:C	G:A	T:T	T:T	G:C	C:T	C:T	C:C
P15G06S000047	[ITO201/ITO202]-13	F1	C:C	G:A	C:T	C:T	C:C	G:A	C:A	G:G	C:T	C:A	T:T	A:A	C:C	G:A	G:C	G:A	T:T	T:T	C:C	C:T	C:T	C:C
P15G07S000055	[ITO201/ITO202]-14	F1	G:C	G:A	C:T	C:T	C:C	G:A	C:A	G:G	C:T	C:A	T:T	A:A	C:C	G:A	G:C	G:A	T:T	T:T	G:C	C:T	C:T	C:C
P15G08S000063	[ITO201/ITO202]-15	F1	G:G	G:A	C:T	C:T	C:C	A:A	A:A	G:T	T:T	C:A	T:T	G:A	C:C	G:A	G:C	G:A	T:T	T:T	G:C	C:C	T:T	C:T
P15G09S000071	[ITO201/ITO202]-16	F1	Uncallable	G:A	C:T	C:T	C:C	Uncallable	C:A	G:G	C:T	C:A	T:T	A:A	C:C	G:A	G:C	G:A	T:T	T:T	G:C	C:T	C:T	C:C
P15G10S000079	[ITO201/ITO202]-17	F1	C:C	G:A	C:T	C:T	C:C	G:A	C:A	G:T	C:T	C:A	T:T	A:A	C:C	G:A	G:C	G:A	T:T	T:T	G:C	C:T	C:T	C:C
P15G11S000087	[ITO201/ITO202]-18	F1	C:C	G:A	C:T	C:T	C:C	G:A	C:A	G:G	C:T	C:A	T:T	A:A	C:C	G:A	G:C	G:A	T:T	T:T	C:C	C:T	C:T	C:C
P15G12S000095	[ITO201/ITO202]-19	F1	G:C	G:A	C:T	C:T	C:C	G:A	C:A	G:G	C:T	C:A	T:T	A:A	C:C	G:A	G:C	G:A	T:T	T:T	G:C	C:T	C:T	C:C
P15H01S000008	[ITO201/ITO202]-20	F1	G:C	G:A	C:T	C:T	C:C	G:A	C:A	G:G	C:T	C:A	T:T	A:A	C:C	G:A	G:C	G:A	T:T	T:T	G:C	C:T	C:T	C:C
P15H02S000016	[ITO201/ITO202]-21	F1	G:C	G:A	Uncallable	C:T	C:C	G:A	C:A	G:T	C:T	C:A	T:T	A:A	C:C	G:A	G:C	G:A	T:T	T:T	G:C	C:T	C:T	Uncallable
P15H03S000024	[ITO201/ITO202]-22	F1	G:C	G:A	C:T	C:T	C:C	G:A	C:A	G:G	C:T	Uncallable	T:T	A:A	C:C	G:A	G:C	G:A	T:T	T:T	G:C	C:T	C:T	C:C
P15H04S000032	[ITO201/ITO202]-23	F1	C:C	G:A	C:T	C:T	C:C	G:A	C:A	G:G	C:T	C:A	T:T	A:A	C:C	G:A	G:C	G:A	T:T	T:T	C:C	C:T	C:T	C:C
P15H05S000040	[ITO201/ITO202]-24	F1	G:G	G:A	C:T	C:T	C:C	A:A	A:A	G:T	T:T	C:A	T:T	G:A	C:C	G:A	G:C	G:A	T:T	T:T	G:C	C:C	T:T	C:T
P15H06S000048	[ITO201/ITO202]-25	F1	C:C	G:A	C:T	C:T	C:C	G:G	C:A	G:G	Uncallable	C:A	T:T	Uncallable	C:C	G:A	G:C	G:A	T:T	T:T	G:C	C:T	C:T	C:C
P15H07S000056	[ITO201/ITO202]-26	F1	C:C	G:A	C:T	C:T	C:C	G:G	C:A	G:G	C:T	C:A	T:T	A:A	C:C	G:A	G:C	G:A	T:T	T:T	Uncallable	C:T	C:T	C:C
P15H08S000064	[ITO201/ITO202]-27	F1	C:C	G:A	C:T	C:T	C:C	G:G	C:A	G:G	C:T	C:A	T:T	A:A	C:C	G:A	G:C	G:A	T:T	T:T	G:C	C:T	C:T	C:C
P15H09S000072	[ITO201/ITO202]-28	F1	C:C	G:A	C:T	C:T	C:C	G:G	C:A	G:G	C:T	C:A	T:T	A:A	C:C	G:A	G:C	G:A	T:T	T:T	G:C	C:T	C:T	C:C
