# Supplementary material for: HybridQC: A SNP-Based Quality Control Application for Rapid Hybridity Verification in Diploid Plants
Source: Genes (Basel). 2024 Sep 26;15(10):1252. doi: 10.3390/genes15101252 (PMC11507623; doi:10.3390/genes15101252)
Supplement: Supplementary file 1 [file genes-15-01252-s001.zip › S3.Cowpea_Example_Output_HybridQC.xlsx]

## Sheet: Results
Sample ID	Sample Name	#polymorphic	%polymorphic	#parentHet	%parentHet	#NonParentAllele	%NonParentAllele	#true	#missing	%missing	%hybridity	Status	Type	snpVU00001	snpVU00002	snpVU00003	snpVU00004	snpVU00007	snpVU00008	snpVU00009	snpVU00010	snpVU00011	snpVU00012	snpVU00013	snpVU00014	snpVU00015	snpVU00016	snpVU00017	snpVU00018	snpVU00019	snpVU00024	snpVU00025	snpVU00031	snpVU00032	snpVU00041
P15H10S000080	ITO1	10	47.619	0	0				1	10			Parent	?	G:G	C:C	C:C	C:C	G:G	A:A	G:G	C:C	C:C	T:T	G:G	C:C	G:G	C:C	G:G	G:G	T:T	G:G	T:T	C:C	C:C
P16H03S000024	ITO2	10	47.619	0	0				1	10			Parent	G:G	A:A	C:C	C:C	C:C	A:A	C:C	T:T	T:T	A:A	T:T	G:G	C:C	G:G	C:C	G:G	T:T	T:T	C:C	C:C	T:T	C:C
P01A01S000001	[ITO1/ITO2]-1					0	0	0	1	10	0	SELF	F1	G:G	G:G	C:C	C:C	T:T	G:G	A:A	G:G	C:C	C:C	T:T	G:G	?	G:G	C:C	G:G	G:G	T:T	G:G	Uncallable	C:C	C:C
P01A02S000009	[ITO1/ITO2]-2					0	0	0	0	0	0	SELF	F1	G:G	G:G	C:C	C:C	T:T	G:G	A:A	G:G	C:C	C:C	T:T	G:G	C:C	G:G	C:C	G:G	G:G	T:T	G:G	T:T	C:C	C:C
P01A03S000017	[ITO1/ITO2]-3					0	0	9	0	0	90	TRUE CROSS	F1	G:G	G:A	C:C	C:C	C:C	G:A	C:A	G:G	C:T	C:A	T:T	G:G	C:C	G:G	C:C	G:G	G:T	T:T	G:C	C:T	C:T	C:C
P01A04S000025	[ITO1/ITO2]-4					1	10	8	0	0	80	TRUE CROSS	F1	G:G	G:A	C:C	C:C	C:C	G:A	G:A	G:G	C:T	C:A	T:T	G:G	C:C	G:G	C:C	G:G	G:T	T:T	G:C	C:T	C:T	C:C
P01A05S000033	[ITO1/ITO2]-5					0	0	9	0	0	90	TRUE CROSS	F1	G:G	G:A	C:C	C:C	C:C	G:A	C:A	G:G	C:T	C:A	T:T	G:G	C:C	G:G	C:C	G:G	G:T	T:T	G:C	C:T	C:T	C:C
P01A06S000041	[ITO1/ITO2]-6					0	0	9	0	0	90	TRUE CROSS	F1	G:G	G:A	C:C	C:C	C:C	G:A	C:A	G:G	C:T	C:A	T:T	G:G	C:C	G:G	C:C	G:G	G:T	T:T	G:C	C:T	C:T	C:C
P01A07S000049	[ITO1/ITO2]-7					0	0	9	0	0	90	TRUE CROSS	F1	G:G	G:A	C:C	C:C	C:C	G:A	C:A	G:G	C:T	C:A	T:T	G:G	C:C	G:G	C:C	G:G	G:T	T:T	G:C	C:T	C:T	C:C
P15H10S000080	ITO3	13	59.0909	1	4.54545				0	0			Parent	G:G	G:A	C:C	C:C	C:C	G:G	A:A	G:G	C:C	C:C	T:T	G:G	C:C	G:G	C:C	G:G	G:G	T:T	G:G	T:T	C:C	C:C
P16H04S000032	ITO4	13	59.0909	0	0				0	0			Parent	C:C	A:A	T:T	T:T	C:C	G:G	A:A	T:T	T:T	C:C	A:A	A:A	C:C	A:A	C:C	G:G	T:T	T:T	C:C	C:C	T:T	C:C
P01A08S000057	[ITO3/ITO4]-1					0	0	6	0	0	46.1538	SELF	F1	G:C	A:A	C:T	C:C	C:T	A:A	C:A	G:T	C:C	A:A	T:A	G:A	C:C	G:G	G:C	G:A	G:T	T:T	C:C	T:T	C:C	C:T
P01A09S000065	[ITO3/ITO4]-2					0	0	6	0	0	46.1538	SELF	F1	G:C	A:A	C:T	C:C	C:T	A:A	C:A	G:T	C:C	A:A	T:A	G:A	C:C	G:G	G:C	G:A	G:T	T:T	C:C	T:T	C:C	C:T
P01A10S000073	[ITO3/ITO4]-3					0	0	11	0	0	84.6154	TRUE CROSS	F1	G:C	A:A	C:T	C:T	C:T	G:A	A:A	G:T	C:T	C:A	T:A	G:A	C:C	G:A	C:C	G:A	G:T	T:T	C:C	C:T	C:T	C:T
P01A11S000081	[ITO3/ITO4]-4					0	0	11	0	0	84.6154	TRUE CROSS	F1	G:C	A:A	C:T	C:T	C:T	G:A	A:A	G:T	C:T	C:A	T:A	G:A	C:C	G:A	C:C	G:A	G:T	T:T	C:C	C:T	C:T	C:T
P01A12S000089	[ITO3/ITO4]-5					0	0	12	0	0	92.3077	TRUE CROSS	F1	G:C	G:A	C:T	C:T	C:T	G:A	A:A	G:T	C:T	C:C	T:A	G:A	C:C	G:A	C:C	G:G	G:T	T:T	G:C	C:T	C:T	C:C
P01B01S000002	[ITO3/ITO4]-6					0	0	12	0	0	92.3077	TRUE CROSS	F1	G:C	G:A	C:T	C:T	C:T	G:A	A:A	G:T	C:T	C:C	T:A	G:A	C:C	G:A	C:C	G:G	G:T	T:T	G:C	C:T	C:T	C:C
P01B02S000010	[ITO3/ITO4]-7					0	0	12	0	0	92.3077	TRUE CROSS	F1	G:C	G:A	C:T	C:T	C:C	G:A	A:A	G:T	C:T	C:C	T:A	G:A	C:C	G:A	C:C	G:G	G:T	T:T	G:C	C:T	C:T	C:C
P01B03S000018	[ITO3/ITO4]-8					0	0	11	1	7.69231	91.6667	TRUE CROSS	F1	?	G:A	C:T	C:T	C:C	G:G	A:A	G:T	C:T	C:C	T:A	G:A	C:C	G:A	C:C	G:G	G:T	T:T	G:C	C:T	C:T	C:C
P01B04S000026	[ITO3/ITO4]-9					0	0	12	0	0	92.3077	TRUE CROSS	F1	G:C	G:A	C:T	C:T	C:T	G:G	A:A	G:T	C:T	C:C	T:A	G:A	C:C	G:A	C:C	G:G	G:T	T:T	G:C	C:T	C:T	C:C
P01B05S000034	[ITO3/ITO4]-10					0	0	12	0	0	92.3077	TRUE CROSS	F1	G:C	G:A	C:T	C:T	C:T	G:G	A:A	G:T	C:T	C:C	T:A	G:A	C:C	G:A	C:C	G:G	G:T	T:T	G:C	C:T	C:T	C:C
P15H10S000080	ITO5	10	45.4545	2	9.09091				0	0			Parent	G:G	G:A	C:C	C:T	C:C	G:G	G:G	G:G	C:C	C:C	T:T	G:G	C:C	G:G	C:C	G:G	G:G	T:T	G:G	G:G	G:G	C:C
P16D10S000076	ITO6	10	45.4545	0	0				0	0			Parent	C:C	G:G	C:C	C:C	C:C	G:G	G:G	G:G	C:C	C:C	T:T	A:A	C:C	G:G	G:G	G:G	T:T	T:T	C:C	C:C	C:C	T:T
P01B06S000042	[ITO5/ITO6]-1					2	20	6	0	0	60	TRUE CROSS	F1	G:C	G:G	C:C	C:C	C:C	G:A	C:A	G:T	C:T	C:C	T:T	G:A	C:C	G:G	G:C	G:G	G:T	T:T	G:C	C:T	C:T	C:T
P01B07S000050	[ITO5/ITO6]-2					2	20	6	0	0	60	TRUE CROSS	F1	G:C	G:G	C:C	C:C	C:C	G:A	C:A	G:T	C:T	C:C	T:T	G:A	C:C	G:G	G:C	G:G	G:T	T:T	G:C	C:T	C:T	C:T
P01B08S000058	[ITO5/ITO6]-3					0	0	2	0	0	20	SELF	F1	G:C	G:G	C:C	C:C	C:T	G:A	C:A	G:T	C:T	C:A	T:A	G:G	C:T	G:G	C:C	G:G	G:G	T:T	G:C	T:T	C:C	C:C
P01B09S000066	[ITO5/ITO6]-4					0	0	2	0	0	20	SELF	F1	G:C	G:G	C:C	C:C	C:T	G:A	C:A	G:T	C:T	C:A	T:A	G:G	C:T	G:G	C:C	G:G	G:G	T:T	G:C	T:T	C:C	C:C
P01B10S000074	[ITO5/ITO6]-5					2	20	6	0	0	60	TRUE CROSS	F1	G:C	G:A	C:C	C:C	C:T	G:A	C:A	G:T	C:T	C:C	T:T	G:A	C:C	G:G	G:C	G:G	G:T	T:T	G:C	C:T	C:T	C:T
P01B11S000082	[ITO5/ITO6]-6					2	20	6	0	0	60	TRUE CROSS	F1	G:C	G:A	C:C	C:C	C:T	G:A	C:A	G:T	C:T	C:C	T:T	G:A	C:C	G:G	G:C	G:G	G:T	T:T	G:C	C:T	C:T	C:T
P01B12S000090	[ITO5/ITO6]-7					2	20	5	0	0	50	TRUE CROSS	F1	G:C	G:G	C:T	C:C	C:T	G:G	A:A	G:T	C:C	C:A	T:T	G:G	C:C	G:G	G:C	G:G	G:T	T:T	G:C	C:T	C:T	C:T
P01C01S000003	[ITO5/ITO6]-8					2	20	5	0	0	50	TRUE CROSS	F1	G:C	G:G	C:T	C:C	C:T	G:G	A:A	G:T	C:C	C:A	T:T	G:G	C:C	G:G	G:C	G:G	G:T	T:T	G:C	C:T	C:T	C:T
P01C02S000011	[ITO5/ITO6]-9					2	20	6	0	0	60	TRUE CROSS	F1	G:C	G:G	C:C	C:C	C:C	G:A	C:A	G:T	C:T	C:C	T:T	G:A	C:C	G:G	G:C	G:G	G:T	T:T	G:C	C:T	C:T	C:T
P01C03S000019	[ITO5/ITO6]-10					2	20	6	0	0	60	TRUE CROSS	F1	G:C	G:G	C:C	C:C	C:C	G:A	C:A	G:T	C:T	C:C	T:T	G:A	C:C	G:G	G:C	G:G	G:T	T:T	G:C	C:T	C:T	C:T
P01C04S000027	[ITO5/ITO6]-11					0	0	0	0	0	0	SELF	F1	G:G	G:G	C:C	C:C	C:C	G:G	A:A	G:G	C:C	C:C	T:T	G:G	C:C	G:G	C:C	G:G	G:G	T:T	G:G	T:T	C:C	C:C
P01C05S000035	[ITO5/ITO6]-12					2	20	6	0	0	60	TRUE CROSS	F1	G:C	G:A	C:C	C:C	C:C	G:A	C:A	G:T	C:T	C:C	Uncallable	G:A	C:C	G:G	G:C	G:G	G:T	T:T	G:C	C:T	C:T	C:T
P01C06S000043	[ITO5/ITO6]-13					2	20	6	0	0	60	TRUE CROSS	F1	G:C	G:A	C:C	C:C	C:C	G:A	C:A	G:T	C:T	C:C	T:T	G:A	C:C	G:G	G:C	G:G	G:T	T:T	G:C	C:T	C:T	C:T
P15H10S000080	ITO7	9	40.9091	0	0				0	0			Parent	G:G	G:G	C:C	C:C	C:C	G:G	A:A	G:G	C:C	C:C	T:T	G:G	C:C	G:G	C:C	G:G	G:G	T:T	G:G	T:T	C:C	C:C
P16D12S000092	ITO8	9	40.9091	3	13.6364				0	0			Parent	C:C	G:G	C:C	C:C	C:T	A:A	C:A	T:T	T:T	C:C	A:T	G:G	T:T	G:G	C:C	G:G	G:G	T:T	C:C	T:T	C:C	C:C
P01C07S000051	[ITO7/ITO8]-1					0	0	5	0	0	55.5556	TRUE CROSS	F1	G:C	G:G	C:C	C:C	C:C	G:A	C:A	G:T	C:C	C:A	T:A	G:G	C:T	G:G	C:C	G:G	G:G	T:T	G:C	T:T	C:C	C:C
P01C08S000059	[ITO7/ITO8]-2					0	0	5	0	0	55.5556	TRUE CROSS	F1	G:C	G:G	C:C	C:C	C:C	G:A	C:A	G:T	C:C	C:A	T:A	G:G	C:T	G:G	C:C	G:G	G:G	T:T	G:C	T:T	C:C	C:C
P01C09S000067	[ITO7/ITO8]-3					0	0	3	0	0	33.3333	SELF	F1	G:C	G:G	C:T	C:C	C:C	A:A	C:C	G:T	C:C	A:A	A:A	G:G	C:T	G:G	C:C	G:G	G:T	T:T	C:C	T:T	C:C	C:C
P01C10S000075	[ITO7/ITO8]-4					0	0	4	1	11.1111	50	TRUE CROSS	F1	G:C	G:G	C:C	C:C	C:T	?	C:A	G:T	C:C	C:A	T:A	G:G	C:T	G:G	C:C	G:G	G:G	T:T	G:C	T:T	C:C	C:C
P01C11S000083	[ITO7/ITO8]-5					0	0	0	0	0	0	SELF	F1	G:G	G:G	C:C	C:C	T:T	G:G	A:A	G:G	C:C	C:C	T:T	G:G	C:C	G:G	C:C	G:G	G:G	T:T	G:G	T:T	C:C	C:C
P01C12S000091	[ITO7/ITO8]-6					0	0	5	0	0	55.5556	TRUE CROSS	F1	G:C	G:G	C:C	C:C	C:T	G:A	C:A	G:T	C:C	C:A	T:A	G:G	C:T	G:G	C:C	G:G	G:G	T:T	G:C	T:T	C:C	C:C
P01D01S000004	[ITO7/ITO8]-7					0	0	5	0	0	55.5556	TRUE CROSS	F1	G:C	G:G	C:C	C:C	C:T	G:A	C:A	G:T	C:C	C:A	T:A	G:G	C:T	G:G	C:C	G:G	G:G	T:T	G:C	T:T	C:C	C:C
P01D02S000012	[ITO7/ITO8]-8					0	0	5	0	0	55.5556	TRUE CROSS	F1	G:C	G:G	C:C	C:C	C:T	G:A	C:A	G:T	C:C	C:A	T:A	G:G	C:T	G:G	C:C	G:G	G:G	T:T	G:C	T:T	C:C	C:C
P01D03S000020	[ITO7/ITO8]-9					0	0	5	0	0	55.5556	TRUE CROSS	F1	G:C	G:G	C:C	C:C	C:T	G:A	C:A	G:T	C:C	C:A	T:A	G:G	C:T	G:G	C:C	G:G	G:G	T:T	G:C	T:T	C:C	C:C
P01D04S000028	[ITO7/ITO8]-10					0	0	5	0	0	55.5556	TRUE CROSS	F1	G:C	G:G	C:C	C:C	C:T	G:A	C:A	G:T	C:C	C:A	T:A	G:G	C:T	G:G	C:C	G:G	G:G	T:T	G:C	T:T	C:C	C:C
P01D05S000036	[ITO7/ITO8]-11					0	0	5	0	0	55.5556	TRUE CROSS	F1	G:C	G:G	C:C	C:C	C:C	G:A	C:A	G:T	C:T	C:A	T:A	G:G	C:C	G:G	C:C	G:G	G:G	T:T	G:C	T:T	C:C	C:C
P01D06S000044	[ITO7/ITO8]-12					0	0	5	0	0	55.5556	TRUE CROSS	F1	G:C	G:G	C:C	C:C	C:C	G:A	C:A	G:T	C:T	C:A	T:A	G:G	C:C	G:G	C:C	G:G	G:G	T:T	G:C	T:T	C:C	C:C
P01D07S000052	[ITO7/ITO8]-13					0	0	5	0	0	55.5556	TRUE CROSS	F1	G:C	G:G	C:C	C:C	C:T	G:A	C:A	G:T	C:T	C:A	T:A	G:G	C:C	G:G	C:C	G:G	G:G	T:T	G:C	T:T	C:C	C:C
P01D08S000060	[ITO7/ITO8]-14					0	0	5	0	0	55.5556	TRUE CROSS	F1	G:C	G:G	C:C	C:C	C:T	G:A	C:A	G:T	C:T	C:A	T:A	G:G	C:C	G:G	C:C	G:G	G:G	T:T	G:C	T:T	C:C	C:C
P01D09S000068	[ITO7/ITO8]-15					0	0	6	0	0	66.6667	TRUE CROSS	F1	G:C	G:G	C:C	C:C	C:C	G:A	C:A	G:T	C:T	C:A	T:A	G:G	C:T	G:G	C:C	G:G	G:G	T:T	G:C	T:T	C:C	C:C
P01D10S000076	[ITO7/ITO8]-16					0	0	6	0	0	66.6667	TRUE CROSS	F1	G:C	G:G	C:C	C:C	C:C	G:A	C:A	G:T	C:T	C:A	T:A	G:G	C:T	G:G	C:C	G:G	G:G	T:T	G:C	T:T	C:C	C:C
P01D11S000084	[ITO7/ITO8]-17					0	0	6	0	0	66.6667	TRUE CROSS	F1	G:C	G:G	C:C	C:C	C:C	G:A	C:A	G:T	C:T	C:C	T:A	G:G	C:T	G:G	C:C	G:G	G:G	T:T	G:C	T:T	C:C	C:C
P01D12S000092	[ITO7/ITO8]-18					0	0	6	0	0	66.6667	TRUE CROSS	F1	G:C	G:G	C:C	C:C	C:C	G:A	C:A	G:T	C:T	C:C	T:A	G:G	C:T	G:G	C:C	G:G	G:G	T:T	G:C	T:T	C:C	C:C
P01E01S000005	[ITO7/ITO8]-19					0	0	6	0	0	66.6667	TRUE CROSS	F1	G:C	G:G	C:C	C:C	C:T	G:A	C:A	G:T	C:T	C:C	T:A	G:G	C:T	G:G	C:C	G:G	G:G	T:T	G:C	T:T	C:C	C:C
P01E02S000013	[ITO7/ITO8]-20					0	0	6	0	0	66.6667	TRUE CROSS	F1	G:C	G:G	C:C	C:C	C:T	G:A	C:A	G:T	C:T	C:C	T:A	G:G	C:T	G:G	C:C	G:G	G:G	T:T	G:C	T:T	C:C	C:C
P01E03S000021	[ITO7/ITO8]-21					0	0	6	0	0	66.6667	TRUE CROSS	F1	G:C	G:G	C:C	C:C	C:C	G:A	C:A	G:T	C:T	C:C	T:A	G:G	C:T	G:G	C:C	G:G	G:G	T:T	G:C	T:T	C:C	C:C
P01E04S000029	[ITO7/ITO8]-22					0	0	6	0	0	66.6667	TRUE CROSS	F1	G:C	G:G	C:C	C:C	C:C	G:A	C:A	G:T	C:T	C:C	T:A	G:G	C:T	G:G	C:C	G:G	G:G	T:T	G:C	T:T	C:C	C:C
P01E05S000037	[ITO7/ITO8]-23					0	0	4	0	0	44.4444	SELF	F1	G:C	G:G	C:C	C:C	C:T	G:A	C:A	G:T	C:C	C:A	T:A	G:G	C:C	G:G	C:C	G:G	G:G	T:T	G:C	T:T	C:C	C:C
P01E06S000045	[ITO7/ITO8]-24					0	0	5	0	0	55.5556	TRUE CROSS	F1	G:C	G:G	C:C	C:C	C:T	G:A	C:A	G:T	C:T	C:A	T:A	G:G	C:C	G:G	C:C	G:G	G:G	T:T	G:C	T:T	C:C	C:C
P01E07S000053	[ITO7/ITO8]-25					0	0	6	0	0	66.6667	TRUE CROSS	F1	G:C	G:G	C:C	C:C	C:T	G:A	C:A	G:T	C:T	C:A	T:A	G:G	C:T	G:G	C:C	G:G	G:G	T:T	G:C	T:T	C:C	C:C
P01E08S000061	[ITO7/ITO8]-26					0	0	6	0	0	66.6667	TRUE CROSS	F1	G:C	G:G	C:C	C:C	C:T	G:A	C:A	G:T	C:T	C:A	T:A	G:G	C:T	G:G	C:C	G:G	G:G	T:T	G:C	T:T	C:C	C:C
P01E09S000069	[ITO7/ITO8]-27					0	0	6	0	0	66.6667	TRUE CROSS	F1	G:C	G:G	C:C	C:C	C:T	G:A	C:A	G:T	C:T	C:C	T:A	G:G	C:T	G:G	C:C	G:G	G:G	T:T	G:C	T:T	C:C	C:C
P01E10S000077	[ITO7/ITO8]-28					0	0	6	0	0	66.6667	TRUE CROSS	F1	G:C	G:G	C:C	C:C	C:T	G:A	C:A	G:T	C:T	C:C	T:A	G:G	C:T	G:G	C:C	G:G	G:G	T:T	G:C	T:T	C:C	C:C
P01E11S000085	[ITO7/ITO8]-29					0	0	6	0	0	66.6667	TRUE CROSS	F1	G:C	G:G	C:C	C:C	C:C	G:A	C:A	G:T	C:T	C:C	T:A	G:G	C:T	G:G	C:C	G:G	G:G	T:T	G:C	T:T	C:C	C:C
P15H10S000080	ITO9	12	54.5455	1	4.54545				0	0			Parent	G:G	G:G	C:T	C:C	C:C	G:G	A:A	G:G	C:C	C:C	T:T	G:G	C:C	G:G	C:C	G:G	G:G	T:T	G:G	T:T	C:C	C:C
P16E02S000013	ITO10	12	54.5455	0	0				0	0			Parent	C:C	G:G	T:T	C:C	C:C	G:G	C:C	T:T	C:C	A:A	A:A	A:A	C:C	G:G	G:G	G:G	T:T	T:T	C:C	C:C	T:T	C:C
P01E12S000093	[ITO9/ITO10]-1					0	0	9	0	0	75	TRUE CROSS	F1	G:C	G:G	C:T	C:C	C:C	G:A	C:A	G:T	C:C	C:A	T:A	G:A	C:C	G:G	G:C	G:G	G:T	T:T	G:C	T:T	C:C	C:C
P01F01S000006	[ITO9/ITO10]-2					0	0	9	0	0	75	TRUE CROSS	F1	G:C	G:G	C:T	C:C	C:C	G:A	C:A	G:T	C:C	C:A	T:A	G:A	C:C	G:G	G:C	G:G	G:T	T:T	G:C	T:T	C:C	C:C
P01F02S000014	[ITO9/ITO10]-3					0	0	9	0	0	75	TRUE CROSS	F1	G:C	G:G	C:T	C:C	C:C	G:A	C:A	G:T	C:C	C:A	T:A	G:A	C:C	G:G	G:C	G:G	G:T	T:T	G:C	T:T	C:C	C:C
P01F03S000022	[ITO9/ITO10]-4					0	0	9	0	0	75	TRUE CROSS	F1	G:C	G:G	C:T	C:C	C:C	G:A	C:A	G:T	C:C	C:A	T:A	G:A	C:C	G:G	G:C	G:G	G:T	T:T	G:C	T:T	C:C	C:C
P01F04S000030	[ITO9/ITO10]-5					0	0	6	0	0	50	TRUE CROSS	F1	G:C	G:G	C:C	C:C	C:T	G:G	C:A	G:G	C:C	C:A	T:T	G:A	C:C	G:G	C:C	G:G	G:T	T:T	G:C	T:T	C:C	C:T
P01F05S000038	[ITO9/ITO10]-6					0	0	6	0	0	50	TRUE CROSS	F1	G:C	G:G	C:C	C:C	C:T	G:G	C:A	G:G	C:C	C:A	T:T	G:A	C:C	G:G	C:C	G:G	G:T	T:T	G:C	T:T	C:C	C:T
P01F06S000046	[ITO9/ITO10]-7					0	0	11	0	0	91.6667	TRUE CROSS	F1	G:C	G:G	C:T	C:C	C:T	G:G	C:A	G:T	C:C	C:A	T:A	G:A	C:C	G:G	G:C	G:G	G:T	T:T	G:C	C:T	C:T	C:C
P01F07S000054	[ITO9/ITO10]-8					0	0	11	0	0	91.6667	TRUE CROSS	F1	G:C	G:G	C:T	C:C	C:T	G:G	C:A	G:T	C:C	C:A	T:A	G:A	C:C	G:G	G:C	G:G	G:T	T:T	G:C	C:T	C:T	C:C
P01F08S000062	[ITO9/ITO10]-9					0	0	7	0	0	58.3333	TRUE CROSS	F1	G:C	G:A	C:T	C:C	C:T	A:A	C:A	G:T	C:C	A:A	T:A	G:A	C:C	G:G	G:C	G:A	G:T	T:T	C:C	T:T	C:C	C:T
P01F09S000070	[ITO9/ITO10]-10					0	0	7	0	0	58.3333	TRUE CROSS	F1	G:C	G:A	C:T	C:C	C:T	A:A	C:A	G:T	C:C	A:A	T:A	G:A	C:C	G:G	G:C	G:A	G:T	T:T	C:C	T:T	C:C	C:T
P01F10S000078	[ITO9/ITO10]-11					0	0	0	0	0	0	SELF	F1	G:G	G:G	C:C	C:C	T:T	G:G	A:A	G:G	C:C	C:C	T:T	G:G	C:C	G:G	C:C	G:G	G:G	T:T	G:G	T:T	C:C	C:C
P01F11S000086	[ITO9/ITO10]-12					0	0	0	0	0	0	SELF	F1	G:G	G:G	C:C	C:C	T:T	G:G	A:A	G:G	C:C	C:C	T:T	G:G	C:C	G:G	C:C	G:G	G:G	T:T	G:G	T:T	C:C	C:C
P15H10S000080	ITO11	5	22.7273	0	0				0	0			Parent	G:G	G:G	C:C	C:C	C:C	G:G	A:A	G:G	C:C	C:C	T:T	G:G	C:C	G:G	C:C	G:G	G:G	T:T	G:G	T:T	C:C	C:C
P16E04S000029	ITO12	5	22.7273	0	0				0	0			Parent	G:G	G:G	C:C	C:C	C:C	G:G	C:C	G:G	C:C	A:A	T:T	A:A	C:C	G:G	C:C	A:A	T:T	T:T	G:G	T:T	C:C	C:C
P01F12S000094	[ITO11/ITO12]-1					0	0	1	0	0	20	SELF	F1	G:G	G:G	C:T	C:C	C:C	G:A	A:A	G:G	C:C	C:C	T:T	G:G	C:C	G:G	C:C	G:G	G:T	T:T	G:G	C:T	C:T	C:C
P01G01S000007	[ITO11/ITO12]-2					0	0	1	0	0	20	SELF	F1	G:G	G:G	C:T	C:C	C:C	G:A	A:A	G:G	C:C	C:C	T:T	G:G	C:C	G:G	C:C	G:G	G:T	T:T	G:G	C:T	C:T	C:C
P01G02S000015	[ITO11/ITO12]-3					0	0	3	0	0	60	TRUE CROSS	F1	G:G	G:A	C:T	C:C	C:T	A:A	A:A	G:G	C:C	C:A	T:T	G:G	C:C	G:G	C:C	G:A	G:T	T:T	G:C	C:T	C:T	C:T
P01G03S000023	[ITO11/ITO12]-4					0	0	1	0	0	20	SELF	F1	G:G	G:G	C:T	C:C	C:T	G:A	A:A	G:G	C:C	C:C	T:T	G:G	C:C	G:G	C:C	G:G	G:T	T:T	G:G	C:T	C:T	C:C
P01G04S000031	[ITO11/ITO12]-5					0	0	2	0	0	40	SELF	F1	G:C	G:G	C:T	C:C	C:C	G:A	A:A	G:T	C:C	C:A	T:T	G:G	C:C	G:G	C:C	G:G	G:T	T:T	G:C	T:T	C:C	C:T
P01G05S000039	[ITO11/ITO12]-6					0	0	2	0	0	40	SELF	F1	G:C	G:G	C:T	C:C	C:C	G:A	A:A	G:T	C:C	C:A	T:T	G:G	C:C	G:G	C:C	G:G	G:T	T:T	G:C	T:T	C:C	C:T
P01G06S000047	[ITO11/ITO12]-7					0	0	2	0	0	40	SELF	F1	G:C	G:G	C:T	C:C	C:C	G:A	A:A	G:T	C:C	C:A	T:T	G:G	C:C	G:G	C:C	G:G	G:T	T:T	G:C	T:T	C:C	C:T
P01G07S000055	[ITO11/ITO12]-8					0	0	5	0	0	100	TRUE CROSS	F1	G:G	G:G	C:C	C:C	C:C	G:G	C:A	G:G	C:C	C:A	T:T	G:A	C:C	G:G	C:C	G:A	G:T	T:T	G:G	T:T	C:C	C:C
P01G08S000063	[ITO11/ITO12]-9					0	0	5	0	0	100	TRUE CROSS	F1	G:G	G:G	C:C	C:C	C:C	G:G	C:A	G:G	C:C	C:A	T:T	G:A	C:C	G:G	C:C	G:A	G:T	T:T	G:G	T:T	C:C	C:C
P01G09S000071	[ITO11/ITO12]-10					0	0	2	0	0	40	SELF	F1	G:C	G:G	C:T	C:C	C:C	G:A	A:A	G:T	C:C	C:A	T:T	G:G	C:C	G:G	C:C	G:G	G:T	T:T	G:C	T:T	C:C	C:T
P01G10S000079	[ITO11/ITO12]-11					0	0	2	0	0	40	SELF	F1	G:C	G:G	C:T	C:C	C:C	G:A	A:A	G:T	C:C	C:A	T:T	G:G	C:C	G:G	C:C	G:G	G:T	T:T	G:C	T:T	C:C	C:T
P01G11S000087	[ITO11/ITO12]-12					0	0	2	0	0	40	SELF	F1	G:C	G:G	C:T	C:C	C:C	G:A	A:A	G:T	C:C	C:A	T:T	G:G	C:C	G:G	C:C	G:G	G:T	T:T	G:C	T:T	C:C	C:T
P01G12S000095	[ITO11/ITO12]-13					0	0	2	1	20	NA	Undetermine: missing data	F1	G:C	G:G	C:T	C:C	C:C	G:A	A:A	G:T	C:C	C:A	T:T	Uncallable	C:C	G:G	C:C	G:G	G:T	T:T	G:C	T:T	C:C	C:T
P01H01S000008	[ITO11/ITO12]-14					0	0	2	0	0	40	SELF	F1	G:C	G:G	C:T	C:C	C:C	G:A	A:A	G:T	C:C	C:A	T:T	G:G	C:C	G:G	C:C	G:G	G:T	T:T	G:C	T:T	C:C	C:T
P01H02S000016	[ITO11/ITO12]-15					0	0	2	0	0	40	SELF	F1	G:C	G:G	C:T	C:C	C:C	G:A	A:A	G:T	C:C	C:A	T:T	G:G	C:C	G:G	C:C	G:G	G:T	T:T	G:C	T:T	C:C	C:T
P01H03S000024	[ITO11/ITO12]-16					0	0	2	0	0	40	SELF	F1	G:C	G:G	C:T	C:C	C:C	G:A	A:A	G:T	C:C	C:A	T:T	G:G	C:C	G:G	C:C	G:G	G:T	T:T	G:C	T:T	C:C	C:T
P01H04S000032	[ITO11/ITO12]-17					0	0	2	0	0	40	SELF	F1	G:C	G:G	C:T	C:C	C:T	G:A	A:A	G:T	C:C	C:A	T:T	G:G	C:C	G:G	C:C	G:G	G:T	T:T	G:C	T:T	C:C	C:T
P01H05S000040	[ITO11/ITO12]-18					0	0	2	0	0	40	SELF	F1	G:C	G:G	C:T	C:C	C:T	G:A	A:A	G:T	C:C	C:A	T:T	G:G	C:C	G:G	C:C	G:G	G:T	T:T	G:C	T:T	C:C	C:T
P01H06S000048	[ITO11/ITO12]-19					0	0	2	0	0	40	SELF	F1	G:C	G:G	C:T	C:C	C:T	G:A	A:A	G:T	C:C	C:A	T:T	G:G	C:C	G:G	C:C	G:G	G:T	T:T	G:C	T:T	C:C	C:T
P01H07S000056	[ITO11/ITO12]-20					0	0	2	0	0	40	SELF	F1	G:C	G:G	C:T	C:C	C:T	G:A	A:A	G:T	C:C	C:A	T:T	G:G	C:C	G:G	C:C	G:G	G:T	T:T	G:C	T:T	C:C	C:T
P15H10S000080	ITO13	11	50	0	0				0	0			Parent	G:G	G:G	C:C	C:C	C:C	G:G	A:A	G:G	G:G	C:C	T:T	G:G	C:C	G:G	C:C	G:G	G:G	T:T	G:G	T:T	C:C	C:C
P16E06S000045	ITO14	11	50	0	0				0	0			Parent	C:C	A:A	T:T	T:T	C:C	G:G	A:A	T:T	T:T	A:A	T:T	G:G	C:C	G:G	C:C	A:A	G:G	T:T	C:C	C:C	T:T	C:C
P01H08S000064	[ITO13/ITO14]-1					0	0	0	0	0	0	SELF	F1	G:G	G:G	C:C	C:C	T:T	G:G	A:A	G:G	C:C	C:C	T:T	G:G	C:C	G:G	C:C	G:G	G:G	T:T	G:G	T:T	C:C	C:C
P01H09S000072	[ITO13/ITO14]-2					0	0	0	0	0	0	SELF	F1	G:G	G:G	C:C	C:C	T:T	G:G	A:A	G:G	C:C	C:C	T:T	G:G	C:C	G:G	C:C	G:G	G:G	T:T	G:G	T:T	C:C	C:C
P01H10S000080	[ITO13/ITO14]-3					0	0	0	0	0	0	SELF	F1	G:G	G:G	C:C	C:C	T:T	G:G	A:A	G:G	C:C	C:C	T:T	G:G	C:C	G:G	C:C	G:G	G:G	T:T	G:G	T:T	C:C	C:C
P02A01S000001	[ITO13/ITO14]-4					1	9.09091	10	0	0	90.9091	TRUE CROSS	F1	G:C	G:A	C:T	C:T	C:T	G:G	A:A	G:T	C:T	C:A	T:T	G:G	C:C	G:G	C:C	G:A	G:G	T:T	G:C	C:T	C:T	C:C
P02A02S000009	[ITO13/ITO14]-5					1	9.09091	10	0	0	90.9091	TRUE CROSS	F1	G:C	G:A	C:T	C:T	C:T	G:G	A:A	G:T	C:T	C:A	T:T	G:G	C:C	G:G	C:C	G:A	G:G	T:T	G:C	C:T	C:T	C:C
P02A03S000017	[ITO13/ITO14]-6					1	9.09091	10	0	0	90.9091	TRUE CROSS	F1	G:C	G:A	C:T	C:T	C:C	G:G	A:A	G:T	C:T	C:A	T:T	G:G	C:C	G:G	C:C	G:A	G:G	T:T	G:C	C:T	C:T	C:C
P02A04S000025	[ITO13/ITO14]-7					1	9.09091	10	0	0	90.9091	TRUE CROSS	F1	G:C	G:A	C:T	C:T	C:C	G:G	A:A	G:T	C:T	C:A	T:T	G:G	C:C	G:G	C:C	G:A	G:G	T:T	G:C	C:T	C:T	C:C
P02A05S000033	[ITO13/ITO14]-8					1	9.09091	10	0	0	90.9091	TRUE CROSS	F1	G:C	G:A	C:T	C:T	C:T	G:G	A:A	G:T	C:T	C:A	T:T	G:G	C:C	G:G	C:C	G:A	G:G	T:T	G:C	C:T	C:T	C:C
P02A06S000041	[ITO13/ITO14]-9					1	9.09091	10	0	0	90.9091	TRUE CROSS	F1	G:C	G:A	C:T	C:T	C:T	G:G	A:A	G:T	C:T	C:A	T:T	G:G	C:C	G:G	C:C	G:A	G:G	T:T	G:C	C:T	C:T	C:C
P02A07S000049	[ITO13/ITO14]-10					1	9.09091	10	0	0	90.9091	TRUE CROSS	F1	G:C	G:A	C:T	C:T	C:T	G:G	A:A	G:T	C:T	C:A	T:T	G:G	C:C	G:G	C:C	G:A	G:G	T:T	G:C	C:T	C:T	C:C
P02A08S000057	[ITO13/ITO14]-11					1	9.09091	10	0	0	90.9091	TRUE CROSS	F1	G:C	G:A	C:T	C:T	C:C	G:G	A:A	G:T	C:T	C:A	T:T	G:G	C:C	G:G	C:C	G:A	G:G	T:T	G:C	C:T	C:T	C:C
P02A09S000065	[ITO13/ITO14]-12					1	9.09091	10	0	0	90.9091	TRUE CROSS	F1	G:C	G:A	C:T	C:T	C:C	G:G	A:A	G:T	C:T	C:A	T:T	G:G	C:C	G:G	C:C	G:A	G:G	T:T	G:C	C:T	C:T	C:C
P02A10S000073	[ITO13/ITO14]-13					1	9.09091	10	0	0	90.9091	TRUE CROSS	F1	G:C	G:A	C:T	C:T	C:C	G:G	A:A	G:T	C:T	C:A	T:T	G:G	C:C	G:G	C:C	G:A	G:G	T:T	G:C	C:T	C:T	C:C
P02A11S000081	[ITO13/ITO14]-14					1	9.09091	10	0	0	90.9091	TRUE CROSS	F1	G:C	G:A	C:T	C:T	C:C	G:G	A:A	G:T	C:T	C:A	T:T	G:G	C:C	G:G	C:C	G:A	G:G	T:T	G:C	C:T	C:T	C:C
P02A12S000089	[ITO13/ITO14]-15					1	9.09091	10	0	0	90.9091	TRUE CROSS	F1	G:C	G:A	C:T	C:T	C:C	G:G	A:A	G:T	C:T	C:A	T:T	G:G	C:C	G:G	C:C	G:A	G:G	T:T	G:C	C:T	C:T	C:C
P15H10S000080	ITO15	11	52.381	0	0				1	9.09091			Parent	G:G	G:G	C:C	C:C	C:C	?	A:A	G:G	C:C	C:C	T:T	G:G	C:C	G:G	C:C	G:G	G:G	T:T	G:G	T:T	C:C	C:C
P16E08S000061	ITO16	11	52.381	0	0				1	9.09091			Parent	C:C	A:A	T:T	T:T	C:C	G:G	A:A	T:T	T:T	C:C	T:T	G:G	C:C	A:A	C:C	A:A	G:G	T:T	C:C	C:C	T:T	C:C
P02B01S000002	[ITO15/ITO16]-1					0	0	11	0	0	100	TRUE CROSS	F1	G:C	G:A	C:T	C:T	C:C	G:G	?	G:T	C:T	C:C	T:T	G:G	C:C	G:A	C:C	G:A	G:G	T:T	G:C	C:T	C:T	C:C
P02B02S000010	[ITO15/ITO16]-2					0	0	11	0	0	100	TRUE CROSS	F1	G:C	G:A	C:T	C:T	C:C	G:G	A:A	G:T	C:T	C:C	T:T	Uncallable	C:C	G:A	C:C	G:A	G:G	T:T	G:C	C:T	C:T	C:C
P02B03S000018	[ITO15/ITO16]-3					0	0	11	0	0	100	TRUE CROSS	F1	G:C	G:A	C:T	C:T	C:C	G:G	A:A	G:T	C:T	C:C	T:T	G:G	C:C	G:A	C:C	G:A	G:G	T:T	G:C	C:T	C:T	C:C
P02B04S000026	[ITO15/ITO16]-4					0	0	11	0	0	100	TRUE CROSS	F1	G:C	G:A	C:T	C:T	C:C	G:G	A:A	G:T	C:T	C:C	T:T	G:G	C:C	G:A	C:C	G:A	G:G	T:T	G:C	C:T	C:T	C:C
P02B05S000034	[ITO15/ITO16]-5					0	0	6	0	0	54.5455	TRUE CROSS	F1	G:C	G:G	C:T	C:C	C:C	G:G	A:A	G:T	C:C	C:A	T:T	G:G	C:C	G:G	G:C	G:G	G:T	T:T	G:C	C:T	C:T	C:T
P02B06S000042	[ITO15/ITO16]-6					0	0	6	0	0	54.5455	TRUE CROSS	F1	G:C	G:G	C:T	C:C	C:C	G:G	A:A	G:T	C:C	C:A	T:T	G:G	C:C	G:G	G:C	G:G	G:T	T:T	G:C	C:T	C:T	C:T
P02B07S000050	[ITO15/ITO16]-7					0	0	7	0	0	63.6364	TRUE CROSS	F1	G:C	G:A	C:T	C:C	C:T	G:A	A:A	G:T	C:C	A:A	T:T	G:G	C:C	G:G	G:C	G:A	G:T	T:T	C:C	C:T	C:T	T:T
P02B08S000058	[ITO15/ITO16]-8					0	0	7	0	0	63.6364	TRUE CROSS	F1	G:C	G:A	C:T	C:C	C:T	G:A	A:A	G:T	C:C	A:A	T:T	G:G	C:C	G:G	G:C	G:A	G:T	T:T	C:C	C:T	C:T	T:T
P02B09S000066	[ITO15/ITO16]-9					0	0	8	0	0	72.7273	TRUE CROSS	F1	G:C	A:A	C:T	C:T	C:T	G:A	A:A	G:T	C:T	C:A	T:T	G:G	C:C	G:A	C:C	A:A	G:G	T:T	C:C	C:T	C:T	C:T
P02B10S000074	[ITO15/ITO16]-10					0	0	8	0	0	72.7273	TRUE CROSS	F1	G:C	A:A	C:T	C:T	C:T	G:A	A:A	G:T	C:T	C:A	T:T	G:G	C:C	G:A	C:C	A:A	G:G	T:T	C:C	C:T	C:T	C:T
P02B11S000082	[ITO15/ITO16]-11					0	0	4	0	0	36.3636	SELF	F1	G:C	G:G	C:T	C:C	C:T	G:A	A:A	G:T	C:C	C:A	T:T	G:G	C:C	G:G	C:C	G:G	G:T	T:T	G:C	T:T	C:C	C:T
P02B12S000090	[ITO15/ITO16]-12					0	0	4	0	0	36.3636	SELF	F1	G:C	G:G	C:T	C:C	C:T	G:A	A:A	G:T	C:C	C:A	T:T	G:G	C:C	G:G	C:C	G:G	G:T	T:T	G:C	T:T	C:C	C:T
P02C01S000003	[ITO15/ITO16]-13					0	0	11	0	0	100	TRUE CROSS	F1	G:C	G:A	C:T	C:T	C:C	G:G	A:A	G:T	C:T	C:C	T:T	G:G	C:C	G:A	C:C	G:A	G:G	T:T	G:C	C:T	C:T	C:C
P02C02S000011	[ITO15/ITO16]-14					0	0	11	0	0	100	TRUE CROSS	F1	G:C	G:A	C:T	C:T	C:C	G:G	A:A	G:T	C:T	C:C	T:T	G:G	C:C	G:A	C:C	G:A	G:G	T:T	G:C	C:T	C:T	C:C
P02C03S000019	[ITO15/ITO16]-15					0	0	8	0	0	72.7273	TRUE CROSS	F1	G:C	A:A	C:T	C:T	C:T	G:A	A:A	G:T	C:T	C:A	T:T	G:G	C:C	G:A	C:C	A:A	G:G	T:T	C:C	C:T	C:T	C:T
P02C04S000027	[ITO15/ITO16]-16					0	0	8	0	0	72.7273	TRUE CROSS	F1	G:C	A:A	C:T	C:T	C:T	G:A	A:A	G:T	C:T	C:A	T:T	G:G	C:C	G:A	C:C	A:A	G:G	T:T	C:C	C:T	C:T	C:T
P02C05S000035	[ITO15/ITO16]-17					0	0	10	0	0	90.9091	TRUE CROSS	F1	G:C	G:A	C:T	C:T	C:C	G:A	A:A	G:T	C:T	C:C	T:A	G:A	C:C	G:A	C:C	G:G	G:T	T:T	G:C	C:T	C:T	C:C
P02C06S000043	[ITO15/ITO16]-18					0	0	10	0	0	90.9091	TRUE CROSS	F1	G:C	G:A	C:T	C:T	C:C	G:A	A:A	G:T	C:T	C:C	T:A	G:A	C:C	G:A	C:C	G:G	G:T	T:T	G:C	C:T	C:T	C:C
P15H10S000080	ITO17	7	35	0	0				2	28.5714			Parent	G:G	G:G	Uncallable	C:C	C:C	G:G	G:G	G:G	C:C	C:C	T:T	G:G	C:C	G:G	C:C	G:G	G:G	T:T	G:G	T:T	C:C	C:C
P16E10S000077	ITO18	7	35	0	0				2	28.5714			Parent	C:C	G:G	T:T	C:C	C:C	A:A	A:A	Uncallable	C:C	C:C	T:T	G:G	C:C	A:A	G:G	G:G	T:T	T:T	C:C	T:T	C:C	C:C
P02C07S000051	[ITO17/ITO18]-1					1	14.2857	6	0	0	85.7143	TRUE CROSS	F1	G:C	G:G	C:T	C:C	C:T	G:A	C:A	G:T	C:C	C:C	T:T	G:G	C:C	G:A	G:C	G:G	G:T	T:T	G:C	T:T	C:C	C:C
P02C08S000059	[ITO17/ITO18]-2					1	14.2857	6	0	0	85.7143	TRUE CROSS	F1	G:C	G:G	C:T	C:C	C:T	G:A	C:A	G:T	C:C	C:C	T:T	G:G	C:C	G:A	G:C	G:G	G:T	T:T	G:C	T:T	C:C	C:C
P02C09S000067	[ITO17/ITO18]-3					1	14.2857	6	0	0	85.7143	TRUE CROSS	F1	G:C	G:G	C:T	C:C	C:C	G:A	C:A	G:T	C:C	C:C	T:T	G:G	C:C	G:A	G:C	G:G	G:T	T:T	G:C	T:T	C:C	C:C
P02C10S000075	[ITO17/ITO18]-4					1	14.2857	6	0	0	85.7143	TRUE CROSS	F1	G:C	G:G	C:T	C:C	C:C	G:A	C:A	G:T	C:C	C:C	T:T	G:G	C:C	G:A	G:C	G:G	G:T	T:T	G:C	T:T	C:C	C:C
P02C11S000083	[ITO17/ITO18]-5					1	14.2857	6	0	0	85.7143	TRUE CROSS	F1	G:C	G:G	C:T	C:C	C:T	G:A	C:A	G:T	C:C	C:C	T:T	G:G	C:C	G:A	G:C	G:G	G:T	T:T	G:C	T:T	C:C	C:C
P02C12S000091	[ITO17/ITO18]-6					1	14.2857	6	0	0	85.7143	TRUE CROSS	F1	G:C	G:G	C:T	C:C	C:T	G:A	C:A	G:T	C:C	C:C	T:T	G:G	C:C	G:A	G:C	G:G	G:T	T:T	G:C	T:T	C:C	C:C
P02D01S000004	[ITO17/ITO18]-7					0	0	4	0	0	57.1429	TRUE CROSS	F1	G:C	G:G	C:T	C:C	C:C	G:A	A:A	G:T	C:C	C:C	T:T	G:A	C:C	G:G	C:C	G:G	G:T	T:T	G:C	T:T	C:C	C:C
P02D02S000012	[ITO17/ITO18]-8					0	0	4	0	0	57.1429	TRUE CROSS	F1	G:C	G:G	C:T	C:C	C:C	G:A	A:A	G:T	C:C	C:C	T:T	G:A	C:C	G:G	C:C	G:G	G:T	T:T	G:C	T:T	C:C	C:C
P02D03S000020	[ITO17/ITO18]-9					1	14.2857	6	0	0	85.7143	TRUE CROSS	F1	G:C	G:G	C:T	C:C	C:C	G:A	C:A	G:T	C:C	C:C	T:T	G:G	C:C	G:A	G:C	G:G	G:T	T:T	G:C	T:T	C:C	C:C
P02D04S000028	[ITO17/ITO18]-10					1	14.2857	6	0	0	85.7143	TRUE CROSS	F1	G:C	G:G	C:T	C:C	C:T	G:A	C:A	G:T	C:C	C:C	T:T	G:G	C:C	G:A	G:C	G:G	G:T	T:T	G:C	T:T	C:C	C:C
P02D05S000036	[ITO17/ITO18]-11					1	14.2857	6	0	0	85.7143	TRUE CROSS	F1	G:C	G:G	C:T	C:C	C:T	G:A	C:A	G:T	C:C	C:C	T:T	G:G	C:C	G:A	G:C	G:G	G:T	T:T	G:C	T:T	C:C	C:C
P02D06S000044	[ITO17/ITO18]-12					1	14.2857	6	0	0	85.7143	TRUE CROSS	F1	G:C	G:G	C:T	C:C	C:C	G:A	C:A	G:T	C:C	C:C	T:T	G:G	C:C	G:A	G:C	G:G	G:T	T:T	G:C	T:T	C:C	C:C
P02D07S000052	[ITO17/ITO18]-13					1	14.2857	6	0	0	85.7143	TRUE CROSS	F1	G:C	G:G	C:T	C:C	C:C	G:A	C:A	G:T	C:C	C:C	T:T	G:G	C:C	G:A	G:C	G:G	G:T	T:T	G:C	T:T	C:C	C:C
P02D08S000060	[ITO17/ITO18]-14					1	14.2857	6	0	0	85.7143	TRUE CROSS	F1	G:C	G:G	C:T	C:C	C:C	G:A	C:A	G:T	C:C	C:C	T:T	G:G	C:C	G:A	G:C	G:G	G:T	T:T	G:C	T:T	C:C	C:C
P02D09S000068	[ITO17/ITO18]-15					1	16.6667	5	1	14.2857	83.3333	TRUE CROSS	F1	G:C	G:G	C:T	C:C	C:C	G:A	C:A	G:T	C:C	C:C	T:T	G:G	C:C	G:A	G:C	G:G	G:T	T:T	?	T:T	C:C	C:C
P02D10S000076	[ITO17/ITO18]-16					1	14.2857	6	0	0	85.7143	TRUE CROSS	F1	G:C	G:G	C:T	C:C	C:T	G:A	C:A	G:T	C:C	C:C	T:T	G:G	C:C	G:A	G:C	G:G	G:T	T:T	G:C	T:T	C:C	C:C
P02D11S000084	[ITO17/ITO18]-17					1	14.2857	6	0	0	85.7143	TRUE CROSS	F1	G:C	G:G	C:T	C:C	C:T	G:A	C:A	G:T	C:C	C:C	T:T	G:G	C:C	G:A	G:C	G:G	G:T	T:T	G:C	T:T	C:C	C:C
P02D12S000092	[ITO17/ITO18]-18					1	14.2857	6	0	0	85.7143	TRUE CROSS	F1	G:C	G:G	C:T	C:C	C:T	G:A	C:A	G:T	C:C	C:C	T:T	G:G	C:C	G:A	G:C	G:G	G:T	T:T	G:C	T:T	C:C	C:C
P02E01S000005	[ITO17/ITO18]-19					1	14.2857	6	0	0	85.7143	TRUE CROSS	F1	G:C	G:G	C:T	C:C	C:T	G:A	C:A	G:T	C:C	C:C	T:T	G:G	C:C	G:A	G:C	G:G	G:T	T:T	G:C	T:T	C:C	C:C
P02E02S000013	[ITO17/ITO18]-20					1	14.2857	6	0	0	85.7143	TRUE CROSS	F1	G:C	G:G	C:T	C:C	C:T	G:A	C:A	G:T	C:C	C:C	T:T	G:G	C:C	G:A	G:C	G:G	G:T	T:T	G:C	T:T	C:C	C:C
P16A02S000009	ITO19	12	63.1579	0	0				3	25			Parent	G:G	A:A	?	C:C	T:T	G:G	A:A	G:G	?	C:C	T:T	?	C:C	G:G	C:C	A:A	G:G	T:T	G:G	T:T	C:C	C:C
P16A06S000041	ITO20	12	63.1579	0	0				3	25			Parent	C:C	G:G	T:T	C:C	C:C	A:A	A:A	T:T	T:T	A:A	T:T	?	C:C	G:G	C:C	G:G	T:T	T:T	C:C	C:C	T:T	T:T
P02E03S000021	[ITO19/ITO20]-1					0	0	12	0	0	100	TRUE CROSS	F1	G:C	G:A	C:T	C:C	C:T	G:A	A:A	G:T	C:T	C:A	T:T	G:A	C:C	G:G	C:C	G:A	G:T	T:T	G:C	C:T	C:T	C:T
P02E04S000029	[ITO19/ITO20]-2					0	0	12	0	0	100	TRUE CROSS	F1	G:C	G:A	C:T	C:C	C:T	G:A	A:A	G:T	C:T	C:A	T:T	G:A	C:C	G:G	C:C	G:A	G:T	T:T	G:C	C:T	C:T	C:T
P02E05S000037	[ITO19/ITO20]-3					0	0	11	0	0	91.6667	TRUE CROSS	F1	G:C	G:A	C:T	C:C	C:T	G:A	A:A	G:T	C:T	A:A	T:T	G:A	C:C	G:G	C:C	G:A	G:T	T:T	G:C	C:T	C:T	C:T
P02E06S000045	[ITO19/ITO20]-4					0	0	11	0	0	91.6667	TRUE CROSS	F1	G:C	G:A	C:T	C:C	C:T	G:A	A:A	G:T	C:T	A:A	T:T	G:A	C:C	G:G	C:C	G:A	G:T	T:T	G:C	C:T	C:T	C:T
P02E07S000053	[ITO19/ITO20]-5					0	0	11	0	0	91.6667	TRUE CROSS	F1	G:C	G:A	C:T	C:C	C:T	G:A	A:A	G:T	C:T	A:A	T:T	G:A	C:C	G:G	C:C	G:A	G:T	T:T	G:C	C:T	C:T	C:T
P02E08S000061	[ITO19/ITO20]-6					0	0	11	0	0	91.6667	TRUE CROSS	F1	G:C	G:A	C:T	C:C	C:T	G:A	A:A	G:T	C:T	A:A	T:T	G:A	C:C	G:G	C:C	G:A	G:T	T:T	G:C	C:T	C:T	C:T
P02E09S000069	[ITO19/ITO20]-7					0	0	11	0	0	91.6667	TRUE CROSS	F1	G:C	G:A	C:T	C:C	C:T	G:A	A:A	G:T	C:T	A:A	T:T	G:A	C:C	G:G	C:C	G:A	G:T	T:T	G:C	C:T	C:T	C:T
P02E10S000077	[ITO19/ITO20]-8					0	0	11	0	0	91.6667	TRUE CROSS	F1	G:C	G:A	C:T	C:C	C:T	G:A	A:A	G:T	C:T	A:A	T:T	G:A	C:C	G:G	C:C	G:A	G:T	T:T	G:C	C:T	C:T	C:T
P02E11S000085	[ITO19/ITO20]-9					0	0	11	0	0	91.6667	TRUE CROSS	F1	G:C	G:A	C:T	C:C	C:T	G:A	A:A	G:T	C:T	A:A	T:T	G:A	C:C	G:G	C:C	G:A	G:T	T:T	G:C	C:T	C:T	C:T
P02E12S000093	[ITO19/ITO20]-10					0	0	11	0	0	91.6667	TRUE CROSS	F1	G:C	G:A	C:T	C:C	C:T	G:A	A:A	G:T	C:T	A:A	T:T	G:A	C:C	G:G	C:C	G:A	G:T	T:T	G:C	C:T	C:T	C:T
P16A02S000009	ITO21	14	63.6364	0	0				0	0			Parent	G:G	A:A	C:C	C:C	T:T	G:G	A:A	G:G	C:C	C:C	T:T	G:G	C:C	G:G	C:C	A:A	G:G	T:T	G:G	T:T	C:C	C:C
P16A08S000057	ITO22	14	63.6364	0	0				0	0			Parent	C:C	G:G	C:C	C:C	C:C	A:A	A:A	T:T	T:T	A:A	T:T	A:A	C:C	G:G	C:C	G:G	T:T	T:T	C:C	C:C	T:T	T:T
P02F01S000006	[ITO21/ITO22]-1					0	0	13	0	0	92.8571	TRUE CROSS	F1	G:C	A:A	C:T	C:C	C:T	G:A	A:A	G:T	C:T	C:A	T:T	G:A	C:C	G:G	C:C	G:A	G:T	T:T	G:C	C:T	C:T	C:T
P02F02S000014	[ITO21/ITO22]-2					0	0	13	0	0	92.8571	TRUE CROSS	F1	G:C	A:A	C:T	C:C	C:T	G:A	A:A	G:T	C:T	C:A	T:T	G:A	C:C	G:G	C:C	G:A	G:T	T:T	G:C	C:T	C:T	C:T
P02F03S000022	[ITO21/ITO22]-3					0	0	13	0	0	92.8571	TRUE CROSS	F1	G:C	A:A	C:T	C:C	C:T	G:A	A:A	G:T	C:T	C:A	T:T	G:A	C:C	G:G	Uncallable	G:A	G:T	T:T	G:C	C:T	C:T	C:T
P02F04S000030	[ITO21/ITO22]-4					0	0	13	0	0	92.8571	TRUE CROSS	F1	G:C	A:A	C:T	C:C	C:T	G:A	A:A	G:T	C:T	C:A	T:T	G:A	C:C	G:G	C:C	G:A	G:T	T:T	G:C	C:T	C:T	C:T
P02F05S000038	[ITO21/ITO22]-5					0	0	11	0	0	78.5714	TRUE CROSS	F1	G:C	A:A	C:T	C:C	C:C	G:A	C:A	T:T	C:T	C:A	T:T	G:A	C:C	G:G	C:C	G:A	G:T	T:T	G:C	C:T	C:T	C:T
P02F06S000046	[ITO21/ITO22]-6					0	0	12	0	0	85.7143	TRUE CROSS	F1	G:C	A:A	C:T	C:C	C:T	G:A	A:A	G:T	C:T	C:C	T:T	G:A	C:C	G:G	C:C	G:A	G:T	T:T	G:C	C:T	C:T	C:T
P02F07S000054	[ITO21/ITO22]-7					0	0	12	0	0	85.7143	TRUE CROSS	F1	G:C	A:A	C:T	C:C	C:T	G:A	A:A	G:T	C:T	C:C	T:T	G:A	C:C	G:G	C:C	G:A	G:T	T:T	G:C	C:T	C:T	C:T
P02F08S000062	[ITO21/ITO22]-8					0	0	12	0	0	85.7143	TRUE CROSS	F1	G:C	A:A	C:T	C:C	C:T	G:A	A:A	G:T	C:T	A:A	T:T	G:A	C:C	G:G	C:C	G:A	G:T	T:T	G:C	C:T	C:T	C:T
P02F09S000070	[ITO21/ITO22]-9					0	0	13	0	0	92.8571	TRUE CROSS	F1	G:C	A:A	C:T	C:C	C:T	G:A	A:A	G:T	C:T	C:A	T:T	G:A	C:C	G:G	C:C	G:A	G:T	T:T	G:C	C:T	C:T	C:T
P02F10S000078	[ITO21/ITO22]-10					0	0	8	0	0	57.1429	TRUE CROSS	F1	G:C	G:A	C:T	C:T	C:T	G:A	C:A	G:G	C:C	A:A	T:T	G:A	C:C	G:G	G:C	G:A	G:T	T:T	G:C	T:T	C:C	C:C
P02F11S000086	[ITO21/ITO22]-11					0	0	8	0	0	57.1429	TRUE CROSS	F1	G:C	G:A	C:T	C:T	C:T	G:A	C:A	G:G	C:C	A:A	T:T	G:A	C:C	G:G	G:C	G:A	G:T	T:T	G:C	T:T	C:C	C:C
P02F12S000094	[ITO21/ITO22]-12					0	0	8	0	0	57.1429	TRUE CROSS	F1	G:C	G:A	C:T	C:T	C:T	G:A	C:A	G:G	C:C	A:A	T:T	G:A	C:C	G:G	G:C	G:A	G:T	T:T	G:C	T:T	C:C	C:C
P16A02S000009	ITO23	7	36.8421	0	0				3	42.8571			Parent	Uncallable	A:A	C:C	C:C	T:T	G:G	A:A	G:G	C:C	C:C	T:T	G:G	C:C	G:G	C:C	A:A	G:G	T:T	G:G	T:T	C:C	C:C
P16A10S000073	ITO24	7	36.8421	0	0				3	42.8571			Parent	C:C	Uncallable	T:T	C:C	Uncallable	A:A	C:C	T:T	C:C	C:C	A:A	G:G	C:C	G:G	C:C	G:G	T:T	T:T	G:G	T:T	C:C	C:C
P02G01S000007	[ITO23/ITO24]-1					0	0	6	0	0	85.7143	TRUE CROSS	F1	G:C	A:A	C:T	C:C	C:T	G:A	C:A	G:T	C:C	C:A	T:A	G:G	C:C	G:G	C:C	G:A	G:G	T:T	G:C	T:T	C:C	C:C
P02G02S000015	[ITO23/ITO24]-2					0	0	6	0	0	85.7143	TRUE CROSS	F1	G:C	A:A	C:T	C:C	?	G:A	C:A	G:T	C:C	C:A	T:A	G:G	C:C	G:G	C:C	G:A	G:G	T:T	G:C	T:T	C:C	C:C
P02G03S000023	[ITO23/ITO24]-3					0	0	7	0	0	100	TRUE CROSS	F1	G:C	A:A	C:T	C:C	C:T	G:A	C:A	G:T	C:C	C:C	T:A	G:G	C:C	G:G	C:C	G:A	G:T	T:T	G:G	T:T	C:C	C:C
P02G04S000031	[ITO23/ITO24]-4					0	0	6	0	0	85.7143	TRUE CROSS	F1	G:C	G:A	C:T	C:C	C:T	G:A	C:A	G:T	C:C	C:C	T:T	G:G	C:C	G:G	C:C	G:A	G:T	T:T	G:C	T:T	C:C	C:T
P02G05S000039	[ITO23/ITO24]-5					0	0	6	0	0	85.7143	TRUE CROSS	F1	G:C	G:A	C:T	C:C	C:T	G:A	C:A	G:T	C:C	C:C	T:T	G:G	C:C	G:G	C:C	G:A	G:T	T:T	G:C	T:T	C:C	C:T
P02G06S000047	[ITO23/ITO24]-6					0	0	7	0	0	100	TRUE CROSS	F1	G:C	A:A	C:T	C:C	C:T	G:A	C:A	G:T	C:C	C:C	T:A	G:G	C:C	G:G	C:C	G:A	G:T	T:T	G:G	T:T	C:C	C:C
P02G07S000055	[ITO23/ITO24]-7					0	0	7	0	0	100	TRUE CROSS	F1	G:C	A:A	C:T	C:C	C:T	G:A	C:A	G:T	C:C	C:C	T:A	G:G	C:C	G:G	C:C	G:A	G:T	T:T	G:G	T:T	C:C	C:C
P02G08S000063	[ITO23/ITO24]-8					0	0	7	0	0	100	TRUE CROSS	F1	G:C	A:A	C:T	C:C	C:T	G:A	C:A	G:T	C:C	C:A	T:A	G:G	C:C	G:G	C:C	G:A	G:T	T:T	G:G	T:T	C:C	C:C
P02G09S000071	[ITO23/ITO24]-9					0	0	7	0	0	100	TRUE CROSS	F1	G:C	A:A	C:T	C:C	C:T	G:A	C:A	G:T	C:C	C:A	T:A	G:G	C:C	G:G	C:C	G:A	G:T	T:T	G:G	T:T	C:C	C:C
P02G10S000079	[ITO23/ITO24]-10					0	0	7	0	0	100	TRUE CROSS	F1	G:C	A:A	C:T	C:C	C:T	G:A	C:A	G:T	C:C	C:C	T:A	G:G	C:C	G:G	C:C	G:A	G:T	T:T	G:G	T:T	C:C	C:C
P02G11S000087	[ITO23/ITO24]-11					0	0	7	0	0	100	TRUE CROSS	F1	G:C	A:A	C:T	C:C	C:T	G:A	C:A	G:T	C:C	C:C	T:A	G:G	C:C	G:G	C:C	G:A	G:T	T:T	G:G	T:T	C:C	C:C
P02G12S000095	[ITO23/ITO24]-12					0	0	7	0	0	100	TRUE CROSS	F1	G:C	A:A	C:T	C:C	C:T	G:A	C:A	G:T	C:C	C:C	T:A	G:G	C:C	G:G	C:C	G:A	G:T	T:T	G:G	T:T	C:C	C:C
P02H01S000008	[ITO23/ITO24]-13					0	0	7	0	0	100	TRUE CROSS	F1	G:C	A:A	C:T	C:C	C:T	G:A	C:A	G:T	C:C	C:C	T:A	G:G	C:C	G:G	C:C	G:A	G:T	T:T	G:G	T:T	C:C	C:C
P16A02S000009	ITO25	9	40.9091	1	4.54545				0	0			Parent	G:C	A:A	C:C	C:C	T:T	G:G	A:A	G:G	C:C	C:C	T:T	G:G	C:C	G:G	C:C	A:A	G:G	T:T	G:G	T:T	C:C	C:C
P16B10S000074	ITO26	9	40.9091	1	4.54545				0	0			Parent	G:C	A:A	T:T	C:C	T:T	A:A	C:C	T:T	C:C	C:C	A:A	A:A	C:C	A:A	C:C	G:G	G:G	T:T	C:C	T:T	C:C	C:C
P02H02S000016	[ITO25/ITO26]-1					0	0	7	0	0	77.7778	TRUE CROSS	F1	G:C	A:A	C:T	C:T	C:T	G:A	A:A	G:T	C:C	C:A	T:A	G:A	C:C	G:G	C:C	G:A	G:G	T:T	G:C	T:T	C:C	C:T
P02H03S000024	[ITO25/ITO26]-2					0	0	6	1	11.1111	75	TRUE CROSS	F1	G:C	A:A	C:T	C:T	C:T	G:A	A:A	G:T	C:C	C:A	Uncallable	G:A	C:C	G:G	C:C	G:A	G:G	T:T	G:C	T:T	C:C	C:T
P02H04S000032	[ITO25/ITO26]-3					0	0	7	0	0	77.7778	TRUE CROSS	F1	G:C	A:A	C:T	C:C	T:T	G:A	C:A	G:T	C:C	C:A	T:A	G:G	C:C	G:G	C:C	G:A	G:G	T:T	G:C	T:T	C:C	C:C
P02H05S000040	[ITO25/ITO26]-4					0	0	7	0	0	77.7778	TRUE CROSS	F1	G:C	A:A	C:T	C:C	T:T	G:A	C:A	G:T	C:C	C:A	T:A	G:G	C:C	G:G	C:C	G:A	G:G	T:T	G:C	T:T	C:C	C:C
P02H06S000048	[ITO25/ITO26]-5					0	0	2	2	22.2222	NA	Undetermine: missing data	F1	C:C	A:A	T:T	C:C	T:T	A:A	Uncallable	Uncallable	C:C	C:C	A:A	G:G	C:C	G:G	C:C	G:A	G:G	T:T	G:C	T:T	C:C	C:C
P02H07S000056	[ITO25/ITO26]-6					0	0	2	0	0	22.2222	SELF	F1	C:C	A:A	T:T	C:C	T:T	A:A	C:C	T:T	C:C	C:C	A:A	G:G	C:C	G:G	C:C	G:A	G:G	T:T	G:C	T:T	C:C	C:C
P02H08S000064	[ITO25/ITO26]-7					0	0	7	0	0	77.7778	TRUE CROSS	F1	G:C	A:A	C:T	C:C	T:T	G:A	C:A	G:T	C:C	C:A	T:A	G:G	C:C	G:G	C:C	G:A	G:G	T:T	G:C	T:T	C:C	C:C
P02H09S000072	[ITO25/ITO26]-8					0	0	7	0	0	77.7778	TRUE CROSS	F1	G:C	A:A	C:T	C:C	T:T	G:A	C:A	G:T	C:C	C:A	T:A	G:G	C:C	G:G	C:C	G:A	G:G	T:T	G:C	T:T	C:C	C:C
P02H10S000080	[ITO25/ITO26]-9					0	0	7	0	0	77.7778	TRUE CROSS	F1	G:C	A:A	C:T	C:C	T:T	G:A	C:A	G:T	C:C	C:A	T:A	G:G	C:C	G:G	C:C	G:A	G:G	T:T	G:C	T:T	C:C	C:C
P03A01S000001	[ITO25/ITO26]-10					0	0	8	0	0	88.8889	TRUE CROSS	F1	G:C	A:A	C:T	C:C	T:T	G:A	C:A	G:T	C:C	C:A	T:A	G:A	C:C	G:G	C:C	G:A	G:G	T:T	G:C	T:T	C:C	C:C
P03A02S000009	[ITO25/ITO26]-11					0	0	7	0	0	77.7778	TRUE CROSS	F1	G:C	A:A	C:T	C:C	T:T	G:A	C:A	G:T	C:C	C:A	T:A	G:G	C:C	G:G	C:C	G:A	G:G	T:T	G:C	T:T	C:C	C:C
P03A03S000017	[ITO25/ITO26]-12					0	0	7	0	0	77.7778	TRUE CROSS	F1	G:C	A:A	C:T	C:C	T:T	G:A	C:A	G:T	C:C	C:A	T:A	G:G	C:C	G:G	C:C	G:A	G:G	T:T	G:C	T:T	C:C	C:C
P03A04S000025	[ITO25/ITO26]-13					0	0	7	0	0	77.7778	TRUE CROSS	F1	G:C	A:A	C:T	C:C	T:T	G:A	C:A	G:T	C:C	C:A	T:A	G:G	C:C	G:G	C:C	G:A	G:G	T:T	G:C	T:T	C:C	C:C
P03A05S000033	[ITO25/ITO26]-14					0	0	7	0	0	77.7778	TRUE CROSS	F1	G:C	A:A	C:T	C:C	T:T	G:A	C:A	G:T	C:C	C:A	T:A	G:G	C:C	G:G	C:C	G:A	G:G	T:T	G:C	T:T	C:C	C:C
P03A06S000041	[ITO25/ITO26]-15					0	0	9	0	0	100	TRUE CROSS	F1	G:G	A:A	C:T	C:C	T:T	G:A	C:A	G:T	C:C	C:A	T:A	G:A	C:C	G:A	C:C	G:A	G:G	T:T	G:C	T:T	C:C	C:C
P03A07S000049	[ITO25/ITO26]-16					0	0	9	0	0	100	TRUE CROSS	F1	G:G	A:A	C:T	C:C	T:T	G:A	C:A	G:T	C:C	C:A	T:A	G:A	C:C	G:A	C:C	G:A	G:G	T:T	G:C	T:T	C:C	C:C
P03A08S000057	[ITO25/ITO26]-17					0	0	5	0	0	55.5556	TRUE CROSS	F1	G:C	G:A	C:T	C:C	T:T	G:A	A:A	G:G	C:C	C:C	T:T	G:A	C:C	G:G	C:C	G:A	G:G	T:T	G:C	T:T	C:C	C:C
P03A09S000065	[ITO25/ITO26]-18					0	0	5	0	0	55.5556	TRUE CROSS	F1	G:C	G:A	C:T	C:C	T:T	G:A	A:A	G:G	C:C	C:C	T:T	G:A	C:C	G:G	C:C	G:A	G:G	T:T	G:C	T:T	C:C	C:C
P03A10S000073	[ITO25/ITO26]-19					0	0	9	0	0	100	TRUE CROSS	F1	G:G	A:A	C:T	C:C	T:T	G:A	C:A	G:T	C:C	C:A	T:A	G:A	C:C	G:A	C:C	G:A	G:G	T:T	G:C	T:T	C:C	C:C
P03A11S000081	[ITO25/ITO26]-20					0	0	9	0	0	100	TRUE CROSS	F1	G:G	A:A	C:T	C:C	T:T	G:A	C:A	G:T	C:C	C:A	T:A	G:A	C:C	G:A	C:C	G:A	G:G	T:T	G:C	T:T	C:C	C:C
P16A02S000009	ITO27	8	36.3636	0	0				0	0			Parent	G:G	A:A	C:C	C:C	T:T	G:G	A:A	G:G	C:C	C:C	T:T	G:G	C:C	G:G	C:C	A:A	G:G	T:T	G:G	T:T	C:C	C:C
P16C06S000043	ITO28	8	36.3636	0	0				0	0			Parent	G:G	G:G	T:T	C:C	C:C	A:A	A:A	G:G	C:C	C:C	T:T	G:G	C:C	G:G	C:C	G:G	T:T	T:T	G:G	C:C	T:T	C:C
P03A12S000089	[ITO27/ITO28]-1					0	0	4	0	0	50	TRUE CROSS	F1	G:C	G:A	T:T	C:C	C:T	A:A	C:A	G:T	C:C	C:C	T:T	G:G	C:C	G:G	C:C	G:G	T:T	T:T	G:G	C:T	C:T	C:C
P03B01S000002	[ITO27/ITO28]-2					0	0	8	0	0	100	TRUE CROSS	F1	G:G	G:A	C:T	C:C	C:T	G:A	A:A	G:G	C:C	C:C	T:T	G:G	C:C	G:G	C:C	G:A	G:T	T:T	G:G	C:T	C:T	C:C
P03B02S000010	[ITO27/ITO28]-3					0	0	8	0	0	100	TRUE CROSS	F1	G:G	G:A	C:T	C:C	C:T	G:A	A:A	G:G	C:C	C:C	T:T	G:G	C:C	G:G	C:C	G:A	G:T	T:T	G:G	C:T	C:T	C:C
P03B03S000018	[ITO27/ITO28]-4					0	0	3	0	0	37.5	SELF	F1	G:G	A:A	C:T	C:C	T:T	G:A	C:A	G:T	C:C	C:C	T:A	G:A	C:C	G:A	C:C	G:A	G:G	T:T	G:C	T:T	C:C	C:C
P03B04S000026	[ITO27/ITO28]-5					0	0	3	0	0	37.5	SELF	F1	G:G	A:A	C:T	C:C	T:T	G:A	C:A	G:T	C:C	C:C	T:A	G:A	C:C	G:A	C:C	G:A	G:G	T:T	G:C	T:T	C:C	C:C
P03B05S000034	[ITO27/ITO28]-6					0	0	8	0	0	100	TRUE CROSS	F1	G:G	G:A	C:T	C:C	C:T	G:A	A:A	G:G	C:C	C:A	T:T	G:G	C:C	G:G	C:C	G:A	G:T	T:T	G:G	C:T	C:T	C:C
P03B06S000042	[ITO27/ITO28]-7					0	0	8	0	0	100	TRUE CROSS	F1	G:G	G:A	C:T	C:C	C:T	G:A	A:A	G:G	C:C	C:A	T:T	G:G	C:C	G:G	C:C	G:A	G:T	T:T	G:G	C:T	C:T	C:C
P03B07S000050	[ITO27/ITO28]-8					0	0	8	0	0	100	TRUE CROSS	F1	G:G	G:A	C:T	C:C	C:T	G:A	A:A	G:G	C:C	C:C	T:T	G:G	C:C	G:G	C:C	G:A	G:T	T:T	G:G	C:T	C:T	C:C
P03B08S000058	[ITO27/ITO28]-9					0	0	8	0	0	100	TRUE CROSS	F1	G:G	G:A	C:T	C:C	C:T	G:A	A:A	G:G	C:C	C:C	T:T	G:G	C:C	G:G	C:C	G:A	G:T	T:T	G:G	C:T	C:T	C:C
P16A02S000009	ITO29	11	50	0	0				0	0			Parent	G:G	A:A	C:C	C:C	T:T	G:G	A:A	G:G	C:C	C:C	T:T	G:G	C:C	G:G	C:C	A:A	G:G	T:T	G:G	T:T	C:C	C:C
P16C10S000075	ITO30	11	50	0	0				0	0			Parent	C:C	G:G	C:C	C:C	C:C	A:A	A:A	T:T	C:C	A:A	A:A	G:G	C:C	G:G	C:C	G:G	T:T	T:T	C:C	T:T	C:C	T:T
P03B09S000066	[ITO29/ITO30]-1					0	0	6	0	0	54.5455	TRUE CROSS	F1	G:C	G:A	C:C	C:C	C:T	G:G	C:A	G:G	C:C	A:A	T:T	G:A	C:C	G:G	C:C	G:A	G:T	T:T	G:C	T:T	C:C	C:C
P03B10S000074	[ITO29/ITO30]-2					0	0	0	0	0	0	SELF	F1	G:G	A:A	C:C	C:C	T:T	G:G	A:A	G:G	C:C	A:A	T:T	G:G	C:C	G:G	C:C	A:A	G:G	T:T	G:G	T:T	C:C	C:C
P03B11S000082	[ITO29/ITO30]-3					0	0	6	0	0	54.5455	TRUE CROSS	F1	G:C	G:A	C:C	C:C	C:T	G:G	C:A	G:G	C:C	A:A	T:T	?	C:C	G:G	C:C	G:A	G:T	T:T	G:C	T:T	C:C	C:C
P03B12S000090	[ITO29/ITO30]-4					0	0	6	0	0	54.5455	TRUE CROSS	F1	G:C	G:A	C:C	C:C	C:T	G:G	C:A	G:G	C:C	A:A	T:T	G:A	C:C	G:G	C:C	G:A	G:T	T:T	G:C	T:T	C:C	C:C
P03C01S000003	[ITO29/ITO30]-5					0	0	6	1	9.09091	60	TRUE CROSS	F1	G:C	A:A	C:T	C:T	C:T	G:G	A:A	G:T	C:T	C:C	T:A	G:A	C:C	G:A	C:C	Uncallable	G:T	T:T	G:C	C:T	?	C:C
P03C02S000011	[ITO29/ITO30]-6					0	0	7	0	0	63.6364	TRUE CROSS	F1	G:C	A:A	C:T	C:T	C:T	G:G	A:A	G:T	C:T	C:C	T:A	G:A	C:C	G:A	C:C	G:A	G:T	T:T	G:C	C:T	C:T	C:C
P03C03S000019	[ITO29/ITO30]-7					0	0	5	0	0	45.4545	SELF	F1	G:G	G:A	C:C	C:C	T:T	G:G	C:A	G:G	C:T	C:A	T:A	G:A	C:C	G:G	G:C	G:A	G:G	T:T	G:C	T:T	C:C	C:C
P03C04S000027	[ITO29/ITO30]-8					0	0	5	0	0	45.4545	SELF	F1	G:G	G:A	C:C	C:C	T:T	G:G	C:A	G:G	C:T	C:A	T:A	G:A	C:C	G:G	G:C	G:A	G:G	T:T	G:C	T:T	C:C	C:C
P16A02S000009	ITO31	17	77.2727	0	0				0	0			Parent	G:G	A:A	C:C	C:C	T:T	G:G	A:A	G:G	C:C	C:C	T:T	G:G	C:C	G:G	C:C	A:A	G:G	T:T	G:G	T:T	C:C	C:C
P16C12S000091	ITO32	17	77.2727	13	59.0909				0	0			Parent	C:C	G:A	T:T	C:T	C:T	G:A	A:A	G:T	C:T	C:A	T:A	G:A	C:C	G:A	C:C	G:G	G:T	T:T	C:C	C:T	C:T	C:C
P03C05S000035	[ITO31/ITO32]-1					0	0	4	0	0	NA	Undetermine: Parent Heterozygous	F1	G:C	A:A	C:T	C:T	C:T	G:G	A:A	G:T	C:T	C:C	T:A	G:A	C:C	G:A	C:C	G:A	G:T	T:T	G:C	C:T	C:T	C:C
P03C06S000043	[ITO31/ITO32]-2					0	0	4	0	0	NA	Undetermine: Parent Heterozygous	F1	G:C	A:A	C:T	C:T	C:T	G:G	A:A	G:T	C:T	C:C	T:A	G:A	C:C	G:A	C:C	G:A	G:T	T:T	G:C	C:T	C:T	C:C
P03C07S000051	[ITO31/ITO32]-3					0	0	4	0	0	NA	Undetermine: Parent Heterozygous	F1	G:C	A:A	C:T	C:T	C:T	G:G	A:A	G:T	C:T	C:C	T:A	G:A	C:C	G:A	C:C	G:A	G:T	T:T	G:C	C:T	C:T	C:C
P03C08S000059	[ITO31/ITO32]-4					0	0	0	0	0	NA	Undetermine: Parent Heterozygous	F1	G:G	A:A	C:C	C:C	T:T	G:G	A:A	G:G	C:C	C:C	T:T	G:G	C:C	G:G	C:C	A:A	G:G	T:T	G:G	T:T	C:C	C:C
P03C09S000067	[ITO31/ITO32]-5					0	0	0	0	0	NA	Undetermine: Parent Heterozygous	F1	G:G	A:A	C:C	C:C	T:T	G:G	A:A	G:G	C:C	C:C	T:T	G:G	C:C	G:G	C:C	A:A	G:G	T:T	G:G	T:T	C:C	C:C
P03C10S000075	[ITO31/ITO32]-6					0	0	4	0	0	NA	Undetermine: Parent Heterozygous	F1	G:C	A:A	C:T	C:T	C:T	G:G	A:A	G:T	C:T	C:C	T:A	G:A	C:C	G:A	C:C	G:A	G:T	T:T	G:C	C:T	C:T	C:C
P03C11S000083	[ITO31/ITO32]-7					0	0	4	0	0	NA	Undetermine: Parent Heterozygous	F1	G:C	A:A	C:T	C:T	C:T	G:G	A:A	G:T	C:T	C:C	T:A	G:A	C:C	G:A	C:C	G:A	G:T	T:T	G:C	C:T	C:T	C:C
P03C12S000091	[ITO31/ITO32]-8					0	0	4	0	0	NA	Undetermine: Parent Heterozygous	F1	G:C	A:A	C:T	C:T	C:T	G:G	A:A	G:T	C:T	C:C	T:A	G:A	C:C	G:A	C:C	G:A	G:T	T:T	G:C	C:T	C:T	C:C
P03D01S000004	[ITO31/ITO32]-9					0	0	4	0	0	NA	Undetermine: Parent Heterozygous	F1	G:C	A:A	C:T	C:T	C:T	G:G	A:A	G:T	C:T	C:C	T:A	G:A	C:C	G:A	C:C	G:A	G:T	T:T	G:C	C:T	C:T	C:C
P03D02S000012	[ITO31/ITO32]-10					0	0	4	0	0	NA	Undetermine: Parent Heterozygous	F1	G:C	A:A	C:T	C:T	C:T	G:G	A:A	G:T	C:T	C:C	T:A	G:A	C:C	G:A	C:C	G:A	G:T	T:T	G:C	C:T	C:T	C:C
P16A02S000009	ITO33	8	36.3636	0	0				0	0			Parent	G:G	A:A	C:C	C:C	T:T	G:G	A:A	G:G	C:C	C:C	T:T	G:G	C:C	G:G	C:C	A:A	G:G	T:T	G:G	T:T	C:C	C:C
P16D02S000012	ITO34	8	36.3636	0	0				0	0			Parent	C:C	G:G	T:T	C:C	C:C	A:A	A:A	G:G	C:C	A:A	T:T	G:G	C:C	G:G	C:C	G:G	G:G	T:T	C:C	T:T	C:C	C:C
P03D03S000020	[ITO33/ITO34]-1					0	0	0	0	0	0	SELF	F1	G:G	A:A	C:C	C:C	T:T	G:G	A:A	G:G	C:C	A:A	T:T	G:G	C:C	G:G	C:C	A:A	G:G	T:T	G:G	T:T	C:C	C:C
P03D04S000028	[ITO33/ITO34]-2					0	0	0	0	0	0	SELF	F1	G:G	A:A	C:C	C:C	T:T	G:G	A:A	G:G	C:C	A:A	T:T	G:G	C:C	G:G	C:C	A:A	G:G	T:T	G:G	T:T	C:C	C:C
P03D05S000036	[ITO33/ITO34]-3					0	0	0	0	0	0	SELF	F1	G:G	A:A	C:C	C:C	T:T	G:G	A:A	G:G	C:C	A:A	T:T	G:G	C:C	G:G	C:C	A:A	G:G	T:T	G:G	T:T	C:C	C:C
P03D06S000044	[ITO33/ITO34]-4					0	0	6	0	0	75	TRUE CROSS	F1	G:G	G:A	C:T	C:C	C:T	G:A	A:A	G:G	C:C	C:A	T:T	G:G	C:C	G:G	C:C	G:A	G:T	T:T	G:G	C:T	C:T	C:C
P03D07S000052	[ITO33/ITO34]-5					0	0	6	0	0	75	TRUE CROSS	F1	G:G	G:A	C:T	C:C	C:T	G:A	A:A	G:G	C:C	C:A	T:T	G:G	C:C	G:G	C:C	G:A	G:T	T:T	G:G	C:T	C:T	C:C
P03D08S000060	[ITO33/ITO34]-6					0	0	6	0	0	75	TRUE CROSS	F1	G:G	G:A	C:T	C:C	C:T	G:A	A:A	G:G	C:C	C:A	T:T	G:G	C:C	G:G	C:C	G:A	G:T	T:T	G:G	C:T	C:T	C:C
P03D09S000068	[ITO33/ITO34]-7					0	0	7	0	0	87.5	TRUE CROSS	F1	G:C	G:A	C:T	C:C	C:T	G:A	C:A	G:T	C:C	C:C	T:T	G:G	C:C	G:G	C:C	G:A	G:T	T:T	G:C	T:T	C:C	C:T
P03D10S000076	[ITO33/ITO34]-8					0	0	7	0	0	87.5	TRUE CROSS	F1	G:C	G:A	C:T	C:C	C:T	G:A	C:A	G:T	C:C	C:C	T:T	G:G	C:C	G:G	C:C	G:A	G:T	T:T	G:C	T:T	C:C	C:T
P03D11S000084	[ITO33/ITO34]-9					0	0	7	0	0	87.5	TRUE CROSS	F1	G:C	G:A	C:T	C:C	C:T	G:A	A:A	G:G	C:C	A:A	T:T	G:G	C:C	G:G	C:C	G:A	G:G	T:T	G:C	T:T	C:C	C:C
P03D12S000092	[ITO33/ITO34]-10					0	0	7	0	0	87.5	TRUE CROSS	F1	G:C	G:A	C:T	C:C	C:T	G:A	A:A	G:G	C:C	A:A	T:T	G:G	C:C	G:G	C:C	G:A	G:G	T:T	G:C	T:T	C:C	C:C
P03E01S000005	[ITO33/ITO34]-11					0	0	7	0	0	87.5	TRUE CROSS	F1	G:C	G:A	C:T	C:C	T:T	G:A	A:A	G:G	C:C	C:A	T:T	G:G	C:C	G:G	C:C	G:A	G:G	T:T	G:C	T:T	C:C	C:C
P03E02S000013	[ITO33/ITO34]-12					0	0	7	0	0	87.5	TRUE CROSS	F1	G:C	G:A	C:T	C:C	T:T	G:A	A:A	G:G	C:C	C:A	T:T	G:G	C:C	G:G	C:C	G:A	G:G	T:T	G:C	T:T	C:C	C:C
P03E03S000021	[ITO33/ITO34]-13					0	0	7	0	0	87.5	TRUE CROSS	F1	G:C	G:A	C:T	C:C	T:T	G:A	A:A	G:G	C:C	C:A	T:T	G:G	C:C	G:G	C:C	G:A	G:G	T:T	G:C	T:T	C:C	C:C
P03E04S000029	[ITO33/ITO34]-14					0	0	7	0	0	87.5	TRUE CROSS	F1	G:C	G:A	C:T	C:C	T:T	G:A	A:A	G:G	C:C	C:A	T:T	G:G	C:C	G:G	C:C	G:A	G:G	T:T	G:C	T:T	C:C	C:C
P03E05S000037	[ITO33/ITO34]-15					0	0	8	0	0	100	TRUE CROSS	F1	G:C	G:A	C:T	C:C	C:T	G:A	A:A	G:G	C:C	C:A	T:T	G:G	C:C	G:G	C:C	G:A	G:G	T:T	G:C	T:T	C:C	C:C
P03E06S000045	[ITO33/ITO34]-16					0	0	8	0	0	100	TRUE CROSS	F1	G:C	G:A	C:T	C:C	C:T	G:A	A:A	G:G	C:C	C:A	T:T	G:G	C:C	G:G	C:C	G:A	G:G	T:T	G:C	T:T	C:C	C:C
P03E07S000053	[ITO33/ITO34]-17					0	0	7	0	0	87.5	TRUE CROSS	F1	G:C	G:A	C:T	C:C	C:T	G:A	A:A	G:G	C:C	A:A	T:T	G:G	C:C	G:G	C:C	G:A	G:G	T:T	G:C	T:T	C:C	C:C
P03E08S000061	[ITO33/ITO34]-18					0	0	7	0	0	87.5	TRUE CROSS	F1	G:C	G:A	C:T	C:C	C:T	G:A	A:A	G:G	C:C	A:A	T:T	G:G	C:C	G:G	C:C	G:A	G:G	T:T	G:C	T:T	C:C	C:C
P16A02S000009	ITO35	9	40.9091	0	0				0	0			Parent	G:G	A:A	C:C	C:C	T:T	G:G	A:A	G:G	C:C	C:C	T:T	G:G	C:C	G:G	C:C	A:A	G:G	T:T	G:G	T:T	C:C	C:C
P16D06S000044	ITO36	9	40.9091	0	0				0	0			Parent	C:C	A:A	T:T	C:C	C:C	A:A	C:C	T:T	C:C	C:C	A:A	G:G	C:C	G:G	C:C	G:G	T:T	T:T	G:G	T:T	C:C	C:C
P03E09S000069	[ITO35/ITO36]-1					0	0	6	0	0	66.6667	TRUE CROSS	F1	G:G	A:A	C:T	C:C	T:T	G:A	C:A	G:T	C:C	C:C	T:A	G:A	C:C	G:G	C:C	G:A	G:G	T:T	G:C	T:T	C:C	C:C
P03E10S000077	[ITO35/ITO36]-2					0	0	6	0	0	66.6667	TRUE CROSS	F1	G:G	A:A	C:T	C:C	T:T	G:A	C:A	G:T	C:C	C:C	T:A	G:A	C:C	G:G	C:C	G:A	G:G	T:T	G:C	T:T	C:C	C:C
P03E11S000085	[ITO35/ITO36]-3					0	0	6	0	0	66.6667	TRUE CROSS	F1	G:G	A:A	C:T	C:C	T:T	G:A	C:A	G:T	C:C	C:C	T:A	G:A	C:C	G:G	C:C	G:A	G:G	T:T	G:C	T:T	C:C	C:C
P03E12S000093	[ITO35/ITO36]-4					0	0	6	0	0	66.6667	TRUE CROSS	F1	G:G	A:A	C:T	C:C	T:T	G:A	C:A	G:T	C:C	C:C	T:A	G:A	C:C	G:G	C:C	G:A	G:G	T:T	G:C	T:T	C:C	C:C
P03F01S000006	[ITO35/ITO36]-5					0	0	6	0	0	66.6667	TRUE CROSS	F1	G:G	A:A	C:T	C:C	T:T	G:A	C:A	G:T	C:C	C:C	T:A	G:A	C:C	G:G	C:C	G:A	G:G	T:T	G:C	T:T	C:C	C:C
P03F02S000014	[ITO35/ITO36]-6					0	0	6	0	0	66.6667	TRUE CROSS	F1	G:G	A:A	C:T	C:C	T:T	G:A	C:A	G:T	C:C	C:C	T:A	G:A	C:C	G:G	C:C	G:A	G:G	T:T	G:C	T:T	C:C	C:C
P03F03S000022	[ITO35/ITO36]-7					0	0	6	0	0	66.6667	TRUE CROSS	F1	G:G	A:A	C:T	C:C	T:T	G:A	C:A	G:T	C:C	C:A	T:A	G:A	C:C	G:G	C:C	G:A	G:G	T:T	G:C	T:T	C:C	C:C
P03F04S000030	[ITO35/ITO36]-8					0	0	6	0	0	66.6667	TRUE CROSS	F1	G:G	A:A	C:T	C:C	T:T	G:A	C:A	G:T	C:C	C:A	T:A	G:A	C:C	G:G	C:C	G:A	G:G	T:T	G:C	T:T	C:C	C:C
P03F05S000038	[ITO35/ITO36]-9					0	0	6	0	0	66.6667	TRUE CROSS	F1	G:G	A:A	C:T	C:C	T:T	G:A	C:A	G:T	C:C	C:C	T:A	G:A	C:C	G:G	C:C	G:A	G:G	T:T	G:C	T:T	C:C	C:C
P03F06S000046	[ITO35/ITO36]-10					0	0	6	0	0	66.6667	TRUE CROSS	F1	G:G	A:A	C:T	C:C	T:T	G:A	C:A	G:T	C:C	C:C	T:A	G:A	C:C	G:G	C:C	G:A	G:G	T:T	G:C	T:T	C:C	C:C
P03F07S000054	[ITO35/ITO36]-11					0	0	6	0	0	66.6667	TRUE CROSS	F1	G:G	A:A	C:T	C:C	T:T	G:A	C:A	G:T	C:C	C:C	T:A	G:A	C:C	G:G	C:C	G:A	G:G	T:T	G:C	T:T	C:C	C:C
P03F08S000062	[ITO35/ITO36]-12					0	0	6	0	0	66.6667	TRUE CROSS	F1	G:G	A:A	C:T	C:C	T:T	G:A	C:A	G:T	C:C	C:C	T:A	G:A	C:C	G:G	C:C	G:A	G:G	T:T	G:C	T:T	C:C	C:C
P16A04S000025	ITO37	12	54.5455	0	0				0	0			Parent	C:C	A:A	T:T	C:C	C:C	A:A	C:C	T:T	C:C	C:C	A:A	A:A	C:C	G:G	C:C	A:A	G:G	T:T	G:G	T:T	C:C	C:C
P16A08S000057	ITO38	12	54.5455	0	0				0	0			Parent	C:C	G:G	C:C	C:C	C:C	A:A	A:A	T:T	T:T	A:A	T:T	A:A	C:C	G:G	C:C	G:G	T:T	T:T	C:C	C:C	T:T	T:T
P03F09S000070	[ITO37/ITO38]-1					0	0	10	0	0	83.3333	TRUE CROSS	F1	C:C	A:A	T:T	C:C	C:C	A:A	C:A	T:T	C:T	C:A	T:A	A:A	C:C	G:G	C:C	G:A	G:T	T:T	G:C	C:T	C:T	C:T
P03F10S000078	[ITO37/ITO38]-2					0	0	10	0	0	83.3333	TRUE CROSS	F1	C:C	A:A	T:T	C:C	C:C	A:A	C:A	T:T	C:T	C:A	T:A	A:A	C:C	G:G	C:C	G:A	G:T	T:T	G:C	C:T	C:T	C:T
P03F11S000086	[ITO37/ITO38]-3					0	0	0	0	0	0	SELF	F1	C:C	A:A	T:T	C:C	C:C	A:A	C:C	T:T	C:C	C:C	A:A	A:A	C:C	G:G	C:C	A:A	G:G	T:T	G:G	T:T	C:C	C:C
P03F12S000094	[ITO37/ITO38]-4					0	0	0	0	0	0	SELF	F1	C:C	A:A	T:T	C:C	C:C	A:A	C:C	T:T	C:C	C:C	A:A	A:A	C:C	G:G	C:C	A:A	G:G	T:T	G:G	T:T	C:C	C:C
P03G01S000007	[ITO37/ITO38]-5					0	0	10	0	0	83.3333	TRUE CROSS	F1	C:C	A:A	T:T	C:C	C:C	A:A	C:A	T:T	C:T	C:A	T:A	A:A	C:C	G:G	C:C	G:A	G:T	T:T	G:C	C:T	C:T	C:T
P03G02S000015	[ITO37/ITO38]-6					0	0	9	0	0	75	TRUE CROSS	F1	C:C	A:A	T:T	C:C	C:C	A:A	C:A	T:T	C:T	C:C	T:A	A:A	C:C	G:G	C:C	G:A	G:T	T:T	G:C	C:T	C:T	C:T
P03G03S000023	[ITO37/ITO38]-7					0	0	9	0	0	75	TRUE CROSS	F1	C:C	A:A	T:T	C:C	C:C	A:A	C:A	T:T	C:T	C:C	T:A	A:A	C:C	G:G	C:C	G:A	G:T	T:T	G:C	C:T	C:T	C:T
P03G04S000031	[ITO37/ITO38]-8					0	0	9	0	0	75	TRUE CROSS	F1	C:C	A:A	T:T	C:C	C:C	A:A	C:A	T:T	C:T	C:C	T:A	A:A	C:C	G:G	C:C	G:A	G:T	T:T	G:C	C:T	C:T	C:T
P03G05S000039	[ITO37/ITO38]-9					0	0	1	0	0	8.33333	SELF	F1	C:C	A:A	T:T	C:C	C:C	A:A	C:C	T:T	C:C	C:C	A:A	A:A	C:C	G:G	C:C	A:A	G:G	T:T	G:G	T:T	C:C	C:T
P03G06S000047	[ITO37/ITO38]-10					0	0	9	0	0	75	TRUE CROSS	F1	C:C	A:A	T:T	C:C	C:C	A:A	C:A	T:T	C:T	C:C	T:A	A:A	C:C	G:G	C:C	G:A	G:T	T:T	G:C	C:T	C:T	C:T
P03G07S000055	[ITO37/ITO38]-11					0	0	0	0	0	0	SELF	F1	C:C	A:A	T:T	C:C	C:C	A:A	C:C	T:T	C:C	C:C	A:A	A:A	C:C	G:G	C:C	A:A	G:G	T:T	G:G	T:T	C:C	C:C
P03G08S000063	[ITO37/ITO38]-12					0	0	10	0	0	83.3333	TRUE CROSS	F1	C:C	A:A	T:T	C:C	C:C	A:A	C:A	T:T	C:T	C:A	T:A	A:A	C:C	G:G	C:C	G:A	G:T	T:T	G:C	C:T	C:T	C:T
P03G09S000071	[ITO37/ITO38]-13					0	0	10	0	0	83.3333	TRUE CROSS	F1	C:C	A:A	T:T	C:C	C:C	A:A	C:A	T:T	C:T	C:A	T:A	A:A	C:C	G:G	C:C	G:A	G:T	T:T	G:C	C:T	C:T	C:T
P03G10S000079	[ITO37/ITO38]-14					0	0	0	0	0	0	SELF	F1	C:C	A:A	T:T	C:C	C:C	A:A	C:C	T:T	C:C	C:C	A:A	A:A	C:C	G:G	C:C	A:A	G:G	T:T	G:G	T:T	C:C	C:C
P03G11S000087	[ITO37/ITO38]-15					0	0	9	0	0	75	TRUE CROSS	F1	C:C	A:A	T:T	C:C	C:C	A:A	C:A	T:T	C:T	C:C	T:A	A:A	C:C	G:G	C:C	G:A	G:T	T:T	G:C	C:T	C:T	C:T
P16A04S000025	ITO39	10	45.4545	0	0				0	0			Parent	C:C	A:A	T:T	C:C	C:C	A:A	C:C	T:T	C:C	C:C	A:A	A:A	C:C	G:G	C:C	A:A	G:G	T:T	G:G	T:T	C:C	C:C
P16F02S000014	ITO40	10	45.4545	0	0				0	0			Parent	C:C	A:A	C:C	T:T	C:C	A:A	A:A	T:T	T:T	C:C	A:A	A:A	C:C	G:G	G:G	G:G	G:G	T:T	C:C	C:C	T:T	T:T
P03G12S000095	[ITO39/ITO40]-1					0	0	10	0	0	100	TRUE CROSS	F1	C:C	A:A	C:T	C:T	C:C	A:A	C:A	T:T	C:T	C:C	A:A	A:A	C:C	G:G	G:C	G:A	G:G	T:T	G:C	C:T	C:T	C:T
P03H01S000008	[ITO39/ITO40]-2					0	0	10	0	0	100	TRUE CROSS	F1	C:C	A:A	C:T	C:T	C:C	A:A	C:A	T:T	C:T	C:C	A:A	A:A	C:C	G:G	G:C	G:A	G:G	T:T	G:C	C:T	C:T	C:T
P03H02S000016	[ITO39/ITO40]-3					0	0	7	0	0	70	TRUE CROSS	F1	C:C	A:A	T:T	C:C	C:C	A:A	C:A	T:T	C:T	C:C	T:A	A:A	C:C	G:G	C:C	G:A	G:T	T:T	G:C	C:T	C:T	C:T
P03H03S000024	[ITO39/ITO40]-4					0	0	10	0	0	100	TRUE CROSS	F1	C:C	A:A	C:T	C:T	C:C	A:A	C:A	T:T	C:T	C:C	A:A	A:A	C:C	G:G	G:C	G:A	G:G	T:T	G:C	C:T	C:T	C:T
P03H04S000032	[ITO39/ITO40]-5					0	0	0	0	0	0	SELF	F1	C:C	A:A	T:T	C:C	C:C	A:A	C:C	T:T	C:C	C:C	A:A	A:A	C:C	G:G	C:C	A:A	G:G	T:T	G:G	T:T	C:C	C:C
P03H05S000040	[ITO39/ITO40]-6					0	0	10	0	0	100	TRUE CROSS	F1	C:C	A:A	C:T	C:T	C:C	A:A	C:A	T:T	C:T	C:C	A:A	A:A	C:C	G:G	G:C	G:A	G:G	T:T	G:C	C:T	C:T	C:T
P03H06S000048	[ITO39/ITO40]-7					0	0	9	1	10	100	TRUE CROSS	F1	C:C	A:A	C:T	C:T	C:C	A:A	C:A	T:T	C:T	C:C	A:A	A:A	C:C	G:G	G:C	G:A	G:G	T:T	Uncallable	C:T	C:T	C:T
P03H07S000056	[ITO39/ITO40]-8					0	0	10	0	0	100	TRUE CROSS	F1	C:C	A:A	C:T	C:T	C:C	A:A	C:A	T:T	C:T	C:C	A:A	A:A	C:C	G:G	G:C	G:A	G:G	T:T	G:C	C:T	C:T	C:T
P03H08S000064	[ITO39/ITO40]-9					0	0	10	0	0	100	TRUE CROSS	F1	C:C	A:A	C:T	C:T	C:C	A:A	C:A	T:T	C:T	C:C	A:A	A:A	C:C	G:G	G:C	G:A	G:G	T:T	G:C	C:T	C:T	C:T
P03H09S000072	[ITO39/ITO40]-10					0	0	10	0	0	100	TRUE CROSS	F1	C:C	A:A	C:T	C:T	C:C	A:A	C:A	T:T	C:T	C:C	A:A	A:A	C:C	G:G	G:C	G:A	G:G	T:T	G:C	C:T	C:T	C:T
P03H10S000080	[ITO39/ITO40]-11					0	0	0	10	100	NA	Undetermine: missing data	F1	?	?	?	?	?	?	?	?	?	?	?	?	?	?	?	?	?	?	?	?	?	?
P16A04S000025	ITO41	10	45.4545	0	0				0	0			Parent	C:C	A:A	T:T	C:C	C:C	A:A	C:C	T:T	C:C	C:C	A:A	A:A	C:C	G:G	C:C	A:A	G:G	T:T	G:G	T:T	C:C	C:C
P16F04S000030	ITO42	10	45.4545	0	0				0	0			Parent	C:C	A:A	C:C	T:T	C:C	A:A	A:A	T:T	T:T	C:C	A:A	A:A	C:C	G:G	G:G	G:G	G:G	T:T	C:C	C:C	T:T	T:T
P04A01S000001	[ITO41/ITO42]-1					0	0	10	0	0	100	TRUE CROSS	F1	C:C	A:A	C:T	C:T	C:C	A:A	C:A	T:T	C:T	C:C	A:A	A:A	C:C	G:G	G:C	G:A	G:G	T:T	G:C	C:T	C:T	C:T
P04A02S000009	[ITO41/ITO42]-2					0	0	3	0	0	30	SELF	F1	C:C	G:A	T:T	C:C	C:C	A:A	C:C	T:T	C:T	C:A	A:A	A:A	C:C	G:A	C:C	G:A	G:T	T:T	G:C	T:T	C:C	C:C
P04A03S000017	[ITO41/ITO42]-3					0	0	3	0	0	30	SELF	F1	C:C	G:A	T:T	C:C	C:C	A:A	C:C	T:T	C:C	C:A	A:A	G:A	C:C	G:A	C:C	G:A	G:T	T:T	G:C	C:T	C:C	C:C
P04A04S000025	[ITO41/ITO42]-4					0	0	3	0	0	30	SELF	F1	C:C	G:A	T:T	C:C	C:C	A:A	C:C	T:T	C:C	C:A	A:A	A:A	C:C	G:A	C:C	G:A	G:T	T:T	G:C	C:T	C:C	C:C
P04A05S000033	[ITO41/ITO42]-5					0	0	10	0	0	100	TRUE CROSS	F1	C:C	A:A	C:T	C:T	C:C	A:A	C:A	T:T	C:T	C:C	A:A	A:A	C:C	G:G	G:C	G:A	G:G	T:T	G:C	C:T	C:T	C:T
P16A04S000025	ITO43	10	45.4545	0	0				0	0			Parent	C:C	A:A	T:T	C:C	C:C	A:A	C:C	T:T	C:C	C:C	A:A	A:A	C:C	G:G	C:C	A:A	G:G	T:T	G:G	T:T	C:C	C:C
P16F06S000046	ITO44	10	45.4545	0	0				0	0			Parent	C:C	A:A	T:T	T:T	C:C	G:G	A:A	T:T	T:T	C:C	A:A	G:G	C:C	A:A	C:C	A:A	T:T	T:T	C:C	C:C	T:T	C:C
P04A07S000049	[ITO43/ITO44]-1					0	0	5	0	0	50	TRUE CROSS	F1	C:C	A:A	C:T	C:C	C:C	A:A	C:C	T:T	C:T	C:C	T:A	A:A	C:C	G:G	G:C	G:A	G:T	T:T	G:C	C:T	C:T	C:T
P04A08S000057	[ITO43/ITO44]-2					0	0	6	0	0	60	TRUE CROSS	F1	C:C	A:A	C:T	C:C	C:C	A:A	C:C	T:T	C:T	C:C	T:A	G:A	C:C	G:G	G:C	G:A	G:T	T:T	G:C	C:T	C:T	C:T
P04A09S000065	[ITO43/ITO44]-3					0	0	10	0	0	100	TRUE CROSS	F1	C:C	A:A	T:T	C:T	C:C	G:A	C:A	T:T	C:T	C:C	A:A	G:A	C:C	G:A	C:C	G:A	G:T	T:T	G:C	C:T	C:T	C:C
P04A10S000073	[ITO43/ITO44]-4					0	0	10	0	0	100	TRUE CROSS	F1	C:C	A:A	T:T	C:T	C:C	G:A	C:A	T:T	C:T	C:C	A:A	G:A	C:C	G:A	C:C	G:A	G:T	T:T	G:C	C:T	C:T	C:C
P04A11S000081	[ITO43/ITO44]-5					0	0	10	0	0	100	TRUE CROSS	F1	C:C	A:A	T:T	C:T	C:C	G:A	C:A	T:T	C:T	C:C	A:A	G:A	C:C	G:A	C:C	G:A	G:T	T:T	G:C	C:T	C:T	C:C
P04A12S000089	[ITO43/ITO44]-6					0	0	7	0	0	70	TRUE CROSS	F1	G:C	G:A	C:T	C:C	C:T	G:A	A:A	G:T	C:T	C:A	T:T	G:A	C:C	G:G	C:C	G:A	G:T	T:T	G:C	C:T	C:T	C:T
P04B01S000002	[ITO43/ITO44]-7					0	0	7	0	0	70	TRUE CROSS	F1	G:C	G:A	C:T	C:C	C:T	G:A	A:A	G:T	C:T	C:A	T:T	G:A	C:C	G:G	C:C	G:A	G:T	T:T	G:C	C:T	C:T	C:T
P04B02S000010	[ITO43/ITO44]-8					0	0	10	0	0	100	TRUE CROSS	F1	C:C	A:A	T:T	C:T	C:C	G:A	C:A	T:T	C:T	C:C	A:A	G:A	C:C	G:A	C:C	G:A	G:T	T:T	G:C	C:T	C:T	C:C
P04B03S000018	[ITO43/ITO44]-9					0	0	10	0	0	100	TRUE CROSS	F1	C:C	A:A	T:T	C:T	C:C	G:A	C:A	T:T	C:T	C:C	A:A	G:A	C:C	G:A	C:C	G:A	G:T	T:T	G:C	C:T	C:T	C:C
P16A04S000025	ITO45	10	45.4545	0	0				0	0			Parent	C:C	A:A	T:T	C:C	C:C	A:A	C:C	T:T	C:C	C:C	A:A	A:A	C:C	G:G	C:C	A:A	G:G	T:T	G:G	T:T	C:C	C:C
P16F08S000062	ITO46	10	45.4545	0	0				0	0			Parent	C:C	A:A	C:C	C:C	C:C	A:A	C:C	T:T	T:T	C:C	T:T	A:A	C:C	G:G	G:G	G:G	T:T	T:T	C:C	C:C	T:T	T:T
P04B04S000026	[ITO45/ITO46]-1					0	0	10	0	0	100	TRUE CROSS	F1	C:C	A:A	C:T	C:C	C:C	A:A	C:C	T:T	C:T	C:C	T:A	G:A	C:C	G:G	G:C	G:A	G:T	T:T	G:C	C:T	C:T	C:T
P04B05S000034	[ITO45/ITO46]-2					0	0	10	0	0	100	TRUE CROSS	F1	C:C	A:A	C:T	C:C	C:C	A:A	C:C	T:T	C:T	C:C	T:A	G:A	C:C	G:G	G:C	G:A	G:T	T:T	G:C	C:T	C:T	C:T
P04B06S000042	[ITO45/ITO46]-3					0	0	0	0	0	0	SELF	F1	C:C	A:A	T:T	C:C	C:C	A:A	C:C	T:T	C:C	C:C	A:A	A:A	C:C	G:G	C:C	A:A	G:G	T:T	G:G	T:T	C:C	C:C
P04B07S000050	[ITO45/ITO46]-4					0	0	0	0	0	0	SELF	F1	C:C	A:A	T:T	C:C	C:C	A:A	C:C	T:T	C:C	C:C	A:A	A:A	C:C	G:G	C:C	A:A	G:G	T:T	G:G	T:T	C:C	C:C
P04B08S000058	[ITO45/ITO46]-5					0	0	5	0	0	50	TRUE CROSS	F1	G:C	G:A	C:T	C:C	C:T	G:A	C:C	G:T	C:T	C:A	A:A	A:A	C:C	G:G	G:C	G:A	G:G	T:T	G:C	T:T	C:C	C:C
P04B09S000066	[ITO45/ITO46]-6					0	0	5	0	0	50	TRUE CROSS	F1	G:C	G:A	C:T	C:C	C:T	G:A	C:C	G:T	C:T	C:A	A:A	A:A	C:C	G:G	G:C	G:A	G:G	T:T	G:C	T:T	C:C	C:C
P04B10S000074	[ITO45/ITO46]-7					0	0	0	0	0	0	SELF	F1	C:C	A:A	T:T	C:C	C:C	A:A	C:C	T:T	C:C	C:C	A:A	A:A	C:C	G:G	C:C	A:A	G:G	T:T	G:G	T:T	C:C	C:C
P16A06S000041	ITO47	1	4.54545	0	0				0	0			Parent	C:C	G:G	T:T	C:C	C:C	A:A	A:A	T:T	T:T	A:A	T:T	A:A	C:C	G:G	C:C	G:G	T:T	T:T	C:C	C:C	T:T	T:T
P16A08S000057	ITO48	1	4.54545	0	0				0	0			Parent	C:C	G:G	C:C	C:C	C:C	A:A	A:A	T:T	T:T	A:A	T:T	A:A	C:C	G:G	C:C	G:G	T:T	T:T	C:C	C:C	T:T	T:T
P04B11S000082	[ITO47/ITO48]-1					0	0	0	0	0	NA	Undetermine: Parent not polymorphic	F1	C:C	G:A	T:T	C:C	C:C	A:A	A:A	T:T	T:T	C:A	T:T	A:A	C:C	G:G	C:C	G:G	T:T	T:T	C:C	C:C	T:T	T:T
P04B12S000090	[ITO47/ITO48]-2					0	0	0	0	0	NA	Undetermine: Parent not polymorphic	F1	C:C	G:A	T:T	C:C	C:C	A:A	A:A	T:T	T:T	C:A	T:T	A:A	C:C	G:G	C:C	G:G	T:T	T:T	C:C	C:C	T:T	T:T
P04C01S000003	[ITO47/ITO48]-3					0	0	0	0	0	NA	Undetermine: Parent not polymorphic	F1	C:C	G:A	T:T	C:C	C:C	A:A	A:A	T:T	T:T	A:A	T:T	A:A	C:C	G:G	C:C	G:G	T:T	T:T	C:C	C:C	T:T	T:T
P04C02S000011	[ITO47/ITO48]-4					0	0	0	0	0	NA	Undetermine: Parent not polymorphic	F1	C:C	G:A	T:T	C:C	C:C	A:A	A:A	T:T	T:T	C:A	T:T	A:A	C:C	G:G	C:C	G:G	T:T	T:T	C:C	C:C	T:T	T:T
P04C03S000019	[ITO47/ITO48]-5					0	0	0	0	0	NA	Undetermine: Parent not polymorphic	F1	C:C	G:A	T:T	C:C	C:C	A:A	A:A	T:T	T:T	C:A	T:T	A:A	C:C	G:G	C:C	G:G	T:T	T:T	C:C	C:C	T:T	T:T
P04C04S000027	[ITO47/ITO48]-6					0	0	0	0	0	NA	Undetermine: Parent not polymorphic	F1	C:C	G:G	T:T	C:T	C:C	A:A	C:A	G:T	C:T	A:A	T:T	A:A	C:C	G:G	G:C	G:G	T:T	T:T	C:C	C:T	C:T	C:T
P04C05S000035	[ITO47/ITO48]-7					0	0	0	0	0	NA	Undetermine: Parent not polymorphic	F1	C:C	G:G	T:T	C:T	C:C	A:A	C:A	G:T	C:T	A:A	T:T	A:A	C:C	G:G	G:C	G:G	T:T	T:T	C:C	C:T	C:T	C:T
P04C06S000043	[ITO47/ITO48]-8					0	0	0	0	0	NA	Undetermine: Parent not polymorphic	F1	C:C	G:A	T:T	C:C	C:C	A:A	A:A	T:T	T:T	C:A	T:T	A:A	C:C	G:G	C:C	G:G	T:T	T:T	C:C	C:C	T:T	T:T
P04C07S000051	[ITO47/ITO48]-9					0	0	0	0	0	NA	Undetermine: Parent not polymorphic	F1	C:C	G:A	T:T	C:C	C:C	A:A	A:A	T:T	T:T	C:A	T:T	A:A	C:C	G:G	C:C	G:G	T:T	T:T	C:C	C:C	T:T	T:T
P16A06S000041	ITO49	10	45.4545	0	0				0	0			Parent	C:C	G:G	T:T	C:C	C:C	A:A	A:A	T:T	T:T	A:A	T:T	A:A	C:C	G:G	C:C	G:G	T:T	T:T	C:C	C:C	T:T	T:T
P16A11S000081	ITO50	10	45.4545	0	0				0	0			Parent	C:C	A:A	T:T	C:C	C:C	A:A	C:C	T:T	C:C	C:C	A:A	G:G	C:C	G:G	C:C	G:G	T:T	T:T	G:G	T:T	C:C	C:C
P04C08S000059	[ITO49/ITO50]-1					0	0	10	0	0	100	TRUE CROSS	F1	C:C	G:A	T:T	C:C	C:C	A:A	C:A	T:T	C:T	C:A	T:A	G:A	C:C	G:G	C:C	G:G	T:T	T:T	G:C	C:T	C:T	C:T
P04C09S000067	[ITO49/ITO50]-2					0	0	10	0	0	100	TRUE CROSS	F1	C:C	G:A	T:T	C:C	C:C	A:A	C:A	T:T	C:T	C:A	T:A	G:A	C:C	G:G	C:C	G:G	T:T	T:T	G:C	C:T	C:T	C:T
P04C10S000075	[ITO49/ITO50]-3					0	0	10	0	0	100	TRUE CROSS	F1	C:C	G:A	T:T	C:C	C:C	A:A	C:A	T:T	C:T	C:A	T:A	G:A	C:C	G:G	C:C	G:G	T:T	T:T	G:C	C:T	C:T	C:T
P04C11S000083	[ITO49/ITO50]-4					0	0	10	0	0	100	TRUE CROSS	F1	C:C	G:A	T:T	C:C	C:C	A:A	C:A	T:T	C:T	C:A	T:A	G:A	C:C	G:G	C:C	G:G	T:T	T:T	G:C	C:T	C:T	C:T
P04C12S000091	[ITO49/ITO50]-5					0	0	0	0	0	0	SELF	F1	C:C	G:G	T:T	C:C	C:C	A:A	A:A	T:T	T:T	A:A	T:T	A:A	C:C	G:G	C:C	G:G	T:T	T:T	C:C	C:C	T:T	T:T
P04D01S000004	[ITO49/ITO50]-6					0	0	10	0	0	100	TRUE CROSS	F1	C:C	G:A	T:T	C:C	C:C	A:A	C:A	T:T	C:T	C:A	T:A	G:A	C:C	G:G	C:C	G:G	T:T	T:T	G:C	C:T	C:T	C:T
P04D02S000012	[ITO49/ITO50]-7					0	0	10	0	0	100	TRUE CROSS	F1	C:C	G:A	T:T	C:C	C:C	A:A	C:A	T:T	C:T	C:A	T:A	G:A	C:C	G:G	C:C	G:G	T:T	T:T	G:C	C:T	C:T	C:T
P04D03S000020	[ITO49/ITO50]-8					0	0	10	0	0	100	TRUE CROSS	F1	C:C	G:A	T:T	C:C	C:C	A:A	C:A	T:T	C:T	C:A	T:A	G:A	C:C	G:G	C:C	G:G	T:T	T:T	G:C	C:T	C:T	C:T
P04D04S000028	[ITO49/ITO50]-9					0	0	9	1	10	100	TRUE CROSS	F1	C:C	G:A	T:T	C:C	C:C	A:A	C:A	T:T	C:T	C:A	T:A	Uncallable	C:C	G:G	C:C	G:G	T:T	T:T	G:C	C:T	C:T	C:T
P04D05S000036	[ITO49/ITO50]-10					0	0	10	0	0	100	TRUE CROSS	F1	C:C	G:A	T:T	C:C	C:C	A:A	C:A	T:T	C:T	C:A	T:A	G:A	C:C	G:G	C:C	G:G	T:T	T:T	G:C	C:T	C:T	C:T
P04D06S000044	[ITO49/ITO50]-11					0	0	10	0	0	100	TRUE CROSS	F1	C:C	G:A	T:T	C:C	C:C	A:A	C:A	T:T	C:T	C:A	T:A	G:A	C:C	G:G	C:C	G:G	T:T	T:T	G:C	C:T	C:T	C:T
P04D07S000052	[ITO49/ITO50]-12					0	0	10	0	0	100	TRUE CROSS	F1	C:C	G:A	T:T	C:C	C:C	A:A	C:A	T:T	C:T	C:A	T:A	G:A	C:C	G:G	C:C	G:G	T:T	T:T	G:C	C:T	C:T	C:T
P16A06S000041	ITO51	6	27.2727	0	0				0	0			Parent	C:C	G:G	T:T	C:C	C:C	A:A	A:A	T:T	T:T	A:A	T:T	A:A	C:C	G:G	C:C	G:G	T:T	T:T	C:C	C:C	T:T	T:T
P16A12S000089	ITO52	6	27.2727	0	0				0	0			Parent	C:C	G:G	T:T	C:C	C:C	A:A	C:C	T:T	C:C	C:C	T:T	G:G	C:C	G:G	C:C	G:G	T:T	T:T	C:C	T:T	C:C	T:T
P04D08S000060	[ITO51/ITO52]-1					0	0	6	0	0	100	TRUE CROSS	F1	C:C	G:G	T:T	C:C	C:C	A:A	C:A	T:T	C:T	C:A	T:T	G:A	C:C	G:G	C:C	G:G	T:T	T:T	C:C	C:T	C:T	T:T
P04D09S000068	[ITO51/ITO52]-2					0	0	6	0	0	100	TRUE CROSS	F1	C:C	G:G	T:T	C:C	C:C	A:A	C:A	T:T	C:T	C:A	T:T	G:A	C:C	G:G	C:C	G:G	T:T	T:T	C:C	C:T	C:T	T:T
P04D10S000076	[ITO51/ITO52]-3					0	0	6	0	0	100	TRUE CROSS	F1	C:C	G:G	T:T	C:C	C:C	A:A	C:A	T:T	C:T	C:A	T:T	G:A	C:C	G:G	C:C	G:G	T:T	T:T	C:C	C:T	C:T	T:T
P04D11S000084	[ITO51/ITO52]-4					0	0	6	0	0	100	TRUE CROSS	F1	C:C	G:G	T:T	C:C	C:C	A:A	C:A	T:T	C:T	C:A	T:T	G:A	C:C	G:G	C:C	G:G	T:T	T:T	C:C	C:T	C:T	T:T
P04D12S000092	[ITO51/ITO52]-5					0	0	6	0	0	100	TRUE CROSS	F1	C:C	G:G	T:T	C:C	C:C	A:A	C:A	T:T	C:T	C:A	T:T	G:A	C:C	G:G	C:C	G:G	T:T	T:T	C:C	C:T	C:T	T:T
P04E01S000005	[ITO51/ITO52]-6					0	0	6	0	0	100	TRUE CROSS	F1	C:C	G:G	T:T	C:C	C:C	A:A	C:A	T:T	C:T	C:A	T:T	G:A	C:C	G:G	C:C	G:G	T:T	T:T	C:C	C:T	C:T	T:T
P04E02S000013	[ITO51/ITO52]-7					0	0	6	0	0	100	TRUE CROSS	F1	C:C	G:G	T:T	C:C	C:C	A:A	C:A	T:T	C:T	C:A	T:T	G:A	C:C	G:G	C:C	G:G	T:T	T:T	C:C	C:T	C:T	T:T
P04E03S000021	[ITO51/ITO52]-8					0	0	6	0	0	100	TRUE CROSS	F1	C:C	G:G	T:T	C:C	C:C	A:A	C:A	T:T	C:T	C:A	T:T	G:A	C:C	G:G	C:C	G:G	T:T	T:T	C:C	C:T	C:T	T:T
P04E04S000029	[ITO51/ITO52]-9					0	0	6	0	0	100	TRUE CROSS	F1	C:C	G:G	T:T	C:C	C:C	A:A	C:A	T:T	C:T	C:A	T:T	G:A	C:C	G:G	C:C	G:G	T:T	T:T	C:C	C:T	C:T	T:T
P04E05S000037	[ITO51/ITO52]-10					0	0	6	0	0	100	TRUE CROSS	F1	C:C	G:G	T:T	C:C	C:C	A:A	C:A	T:T	C:T	C:A	T:T	G:A	C:C	G:G	C:C	G:G	T:T	T:T	C:C	C:T	C:T	T:T
P16A06S000041	ITO53	14	63.6364	0	0				0	0			Parent	C:C	G:G	T:T	C:C	C:C	A:A	A:A	T:T	T:T	A:A	T:T	A:A	C:C	G:G	C:C	G:G	T:T	T:T	C:C	C:C	T:T	T:T
P16C12S000091	ITO54	14	63.6364	13	59.0909				0	0			Parent	C:C	G:A	T:T	C:T	C:T	G:A	A:A	G:T	C:T	C:A	T:A	G:A	C:C	G:A	C:C	G:G	G:T	T:T	C:C	C:T	C:T	C:C
P04E06S000045	[ITO53/ITO54]-1					0	0	1	0	0	NA	Undetermine: Parent Heterozygous	F1	G:C	G:A	T:T	C:C	C:C	A:A	C:A	G:T	T:T	A:A	T:T	G:A	C:C	G:G	C:C	G:G	G:T	Uncallable	C:C	C:T	C:T	C:T
P04E07S000053	[ITO53/ITO54]-2					0	0	1	0	0	NA	Undetermine: Parent Heterozygous	F1	G:C	G:G	T:T	C:C	C:C	G:A	A:A	G:T	T:T	A:A	T:T	G:A	C:C	G:G	C:C	G:G	G:T	T:T	C:C	C:T	C:T	C:T
P04E08S000061	[ITO53/ITO54]-3					0	0	0	0	0	NA	Undetermine: Parent Heterozygous	F1	C:C	G:G	T:T	C:C	C:C	A:A	A:A	T:T	T:T	A:A	T:T	A:A	C:C	G:G	C:C	G:G	T:T	T:T	C:C	C:C	T:T	T:T
P04E09S000069	[ITO53/ITO54]-4					0	0	1	0	0	NA	Undetermine: Parent Heterozygous	F1	C:C	G:A	T:T	C:T	C:C	G:A	A:A	T:T	T:T	C:A	T:A	A:A	C:C	G:A	C:C	G:G	T:T	T:T	C:C	C:C	T:T	C:T
P04E10S000077	[ITO53/ITO54]-5					0	0	1	0	0	NA	Undetermine: Parent Heterozygous	F1	C:C	G:A	T:T	C:C	C:C	A:A	C:A	T:T	C:T	C:A	T:A	G:A	C:C	G:G	C:C	G:G	T:T	T:T	G:C	C:T	C:T	C:T
P04E11S000085	[ITO53/ITO54]-6					0	0	1	0	0	NA	Undetermine: Parent Heterozygous	F1	C:C	G:A	T:T	C:T	C:C	G:A	A:A	T:T	T:T	C:A	T:A	A:A	C:C	G:A	C:C	G:G	T:T	T:T	C:C	C:C	T:T	C:T
P04E12S000093	[ITO53/ITO54]-7					0	0	1	0	0	NA	Undetermine: Parent Heterozygous	F1	C:C	G:A	T:T	C:T	C:C	G:A	A:A	T:T	T:T	C:A	T:A	A:A	C:C	G:A	C:C	G:G	T:T	T:T	C:C	C:C	T:T	C:T
P04F01S000006	[ITO53/ITO54]-8					0	0	1	0	0	NA	Undetermine: Parent Heterozygous	F1	G:C	G:A	T:T	C:C	C:T	A:A	C:A	T:T	C:T	C:A	T:A	Uncallable	C:C	G:G	C:C	G:G	G:T	T:T	C:C	C:T	C:T	C:T
P04F02S000014	[ITO53/ITO54]-9					0	0	1	0	0	NA	Undetermine: Parent Heterozygous	F1	G:C	G:A	T:T	C:C	C:T	A:A	C:A	T:T	C:T	C:A	T:A	A:A	C:C	G:G	C:C	G:G	G:T	T:T	C:C	C:T	C:T	C:T
P04F03S000022	[ITO53/ITO54]-10					0	0	1	0	0	NA	Undetermine: Parent Heterozygous	F1	C:C	G:G	T:T	C:T	C:C	A:A	C:A	G:T	C:T	A:A	T:T	A:A	C:C	G:G	G:C	G:G	T:T	T:T	C:C	C:T	C:T	C:T
P04F04S000030	[ITO53/ITO54]-11					0	0	1	0	0	NA	Undetermine: Parent Heterozygous	F1	C:C	G:G	T:T	C:T	C:C	A:A	C:A	G:T	C:T	A:A	T:T	A:A	C:C	G:G	G:C	G:G	T:T	T:T	C:C	C:T	C:T	C:T
P04F05S000038	[ITO53/ITO54]-12					0	0	1	0	0	NA	Undetermine: Parent Heterozygous	F1	C:C	G:A	T:T	C:C	C:C	A:A	A:A	T:T	T:T	A:A	T:T	G:A	C:C	G:G	C:C	G:A	T:T	T:T	G:C	C:C	T:T	C:T
P04F06S000046	[ITO53/ITO54]-13					0	0	1	0	0	NA	Undetermine: Parent Heterozygous	F1	C:C	G:A	T:T	C:T	C:C	G:A	A:A	T:T	T:T	C:A	T:A	A:A	C:C	G:A	C:C	G:G	T:T	T:T	C:C	C:C	T:T	C:T
P04F07S000054	[ITO53/ITO54]-14					0	0	1	0	0	NA	Undetermine: Parent Heterozygous	F1	C:C	G:A	T:T	C:T	C:C	G:A	A:A	T:T	T:T	C:A	T:A	A:A	C:C	G:A	C:C	G:G	T:T	T:T	C:C	C:C	T:T	C:T
P04F08S000062	[ITO53/ITO54]-15					0	0	1	0	0	NA	Undetermine: Parent Heterozygous	F1	C:C	G:A	T:T	C:T	C:C	G:A	A:A	T:T	T:T	C:A	T:A	A:A	C:C	G:A	C:C	G:G	T:T	T:T	C:C	C:C	T:T	C:T
P04F09S000070	[ITO53/ITO54]-16					0	0	1	0	0	NA	Undetermine: Parent Heterozygous	F1	C:C	G:A	T:T	C:T	C:C	G:A	A:A	T:T	T:T	C:A	T:A	A:A	C:C	G:A	C:C	G:G	T:T	T:T	C:C	C:C	T:T	C:T
P04F10S000078	[ITO53/ITO54]-17					0	0	0	0	0	NA	Undetermine: Parent Heterozygous	F1	G:G	G:G	T:T	C:C	C:C	A:A	A:A	G:G	C:C	C:C	T:T	G:G	C:C	G:G	C:C	G:G	T:T	T:T	G:G	C:C	T:T	C:C
P04F11S000086	[ITO53/ITO54]-18					0	0	0	0	0	NA	Undetermine: Parent Heterozygous	F1	G:G	G:G	T:T	C:C	C:C	A:A	A:A	G:G	C:C	C:C	T:T	G:G	C:C	G:G	C:C	G:G	T:T	T:T	G:G	C:C	T:T	C:C
P04F12S000094	[ITO53/ITO54]-19					0	0	1	0	0	NA	Undetermine: Parent Heterozygous	F1	C:C	G:A	T:T	C:T	C:C	G:A	A:A	T:T	T:T	C:A	T:A	A:A	C:C	G:A	C:C	G:G	T:T	T:T	C:C	C:C	T:T	C:T
P04G01S000007	[ITO53/ITO54]-20					0	0	1	0	0	NA	Undetermine: Parent Heterozygous	F1	C:C	G:A	T:T	C:C	C:C	A:A	A:A	T:T	T:T	A:A	T:T	G:A	C:C	G:G	C:C	G:A	T:T	T:T	G:C	C:C	T:T	C:T
P16A08S000057	ITO55	7	31.8182	0	0				0	0			Parent	C:C	G:G	C:C	C:C	C:C	A:A	A:A	T:T	T:T	A:A	T:T	A:A	C:C	G:G	C:C	G:G	T:T	T:T	C:C	C:C	T:T	T:T
P16A12S000089	ITO56	7	31.8182	0	0				0	0			Parent	C:C	G:G	T:T	C:C	C:C	A:A	C:C	T:T	C:C	C:C	T:T	G:G	C:C	G:G	C:C	G:G	T:T	T:T	C:C	T:T	C:C	T:T
P04G02S000015	[ITO55/ITO56]-1					0	0	0	0	0	0	SELF	F1	C:C	A:A	T:T	C:C	C:C	A:A	A:A	T:T	T:T	A:A	T:T	A:A	C:C	G:G	C:C	G:G	T:T	T:T	C:C	C:C	T:T	T:T
P04G03S000023	[ITO55/ITO56]-2					0	0	6	0	0	85.7143	TRUE CROSS	F1	C:C	G:A	T:T	C:C	C:C	A:A	C:A	T:T	C:T	C:A	T:T	G:A	C:C	G:G	C:C	G:G	T:T	T:T	C:C	C:T	C:T	T:T
P04G04S000031	[ITO55/ITO56]-3					0	0	5	0	0	71.4286	TRUE CROSS	F1	C:C	G:A	T:T	C:C	C:C	A:A	C:A	T:T	C:T	C:C	T:T	G:A	C:C	G:G	C:C	G:G	T:T	T:T	C:C	C:T	C:T	T:T
P04G05S000039	[ITO55/ITO56]-4					0	0	5	0	0	71.4286	TRUE CROSS	F1	C:C	G:A	T:T	C:C	C:C	A:A	C:A	T:T	C:T	C:C	T:T	G:A	C:C	G:G	C:C	G:G	T:T	T:T	C:C	C:T	C:T	T:T
P04G06S000047	[ITO55/ITO56]-5					0	0	5	0	0	71.4286	TRUE CROSS	F1	C:C	G:A	T:T	C:C	C:C	A:A	C:A	T:T	C:T	C:C	T:T	G:A	C:C	G:G	C:C	G:G	T:T	T:T	C:C	C:T	C:T	T:T
P04G07S000055	[ITO55/ITO56]-6					0	0	5	0	0	71.4286	TRUE CROSS	F1	C:C	G:A	T:T	C:C	C:C	A:A	C:A	T:T	C:T	C:C	T:T	G:A	C:C	G:G	C:C	G:G	T:T	T:T	C:C	C:T	C:T	T:T
P04G08S000063	[ITO55/ITO56]-7					0	0	6	0	0	85.7143	TRUE CROSS	F1	C:C	G:A	T:T	C:C	C:C	A:A	C:A	T:T	C:T	C:A	T:T	G:A	C:C	G:G	C:C	G:G	T:T	T:T	C:C	C:T	C:T	T:T
P04G09S000071	[ITO55/ITO56]-8					0	0	6	0	0	85.7143	TRUE CROSS	F1	C:C	G:A	T:T	C:C	C:C	A:A	C:A	T:T	C:T	C:A	T:T	G:A	C:C	G:G	C:C	G:G	T:T	T:T	C:C	C:T	C:T	T:T
P04G10S000079	[ITO55/ITO56]-9					0	0	5	0	0	71.4286	TRUE CROSS	F1	G:C	A:A	C:T	C:C	C:C	A:A	A:A	G:T	T:T	C:A	T:A	G:A	C:C	G:G	C:C	G:G	T:T	T:T	C:C	C:T	C:T	C:T
P04G11S000087	[ITO55/ITO56]-10					0	0	5	0	0	71.4286	TRUE CROSS	F1	G:C	A:A	C:T	C:C	C:C	A:A	A:A	G:T	T:T	C:A	T:A	G:A	C:C	G:G	C:C	G:G	T:T	T:T	C:C	C:T	C:T	C:T
P04G12S000095	[ITO55/ITO56]-11					0	0	5	0	0	71.4286	TRUE CROSS	F1	C:C	G:A	T:T	C:C	C:C	A:A	C:A	T:T	C:T	C:C	T:T	G:A	C:C	G:G	C:C	G:G	T:T	T:T	C:C	C:T	C:T	T:T
P04H01S000008	[ITO55/ITO56]-12					0	0	5	0	0	71.4286	TRUE CROSS	F1	C:C	G:A	T:T	C:C	C:C	A:A	C:A	T:T	C:T	C:C	T:T	G:A	C:C	G:G	C:C	G:G	T:T	T:T	C:C	C:T	C:T	T:T
P04H02S000016	[ITO55/ITO56]-13					0	0	6	0	0	85.7143	TRUE CROSS	F1	C:C	G:A	T:T	C:C	C:C	A:A	C:A	T:T	C:T	C:A	T:T	G:A	C:C	G:G	C:C	G:G	T:T	T:T	C:C	C:T	C:T	T:T
P04H03S000024	[ITO55/ITO56]-14					0	0	6	0	0	85.7143	TRUE CROSS	F1	C:C	G:A	T:T	C:C	C:C	A:A	C:A	T:T	C:T	C:A	T:T	G:A	C:C	G:G	C:C	G:G	T:T	T:T	C:C	C:T	C:T	T:T
P04H04S000032	[ITO55/ITO56]-15					0	0	5	0	0	71.4286	TRUE CROSS	F1	C:C	G:A	T:T	C:C	C:C	A:A	C:A	T:T	C:T	C:C	T:T	G:A	C:C	G:G	C:C	G:G	T:T	T:T	C:C	C:T	C:T	T:T
P04H05S000040	[ITO55/ITO56]-16					0	0	5	0	0	71.4286	TRUE CROSS	F1	C:C	G:A	T:T	C:C	C:C	A:A	C:A	T:T	C:T	C:C	T:T	G:A	C:C	G:G	C:C	G:G	T:T	T:T	C:C	C:T	C:T	T:T
P04H06S000048	[ITO55/ITO56]-17					0	0	0	0	0	0	SELF	F1	G:C	G:A	T:T	C:C	C:T	A:A	C:C	T:T	C:C	C:C	T:A	G:G	C:C	G:G	C:C	G:G	G:T	T:T	C:C	T:T	C:C	C:T
P04H07S000056	[ITO55/ITO56]-18					0	0	0	0	0	0	SELF	F1	C:C	G:A	T:T	C:C	C:T	A:A	C:C	T:T	C:C	C:C	T:A	G:G	C:C	G:G	C:C	G:G	G:T	T:T	C:C	T:T	C:C	C:T
P04H08S000064	[ITO55/ITO56]-19					0	0	5	0	0	71.4286	TRUE CROSS	F1	C:C	G:A	T:T	C:C	C:C	A:A	C:A	T:T	C:T	C:C	T:T	G:A	C:C	G:G	C:C	G:G	T:T	T:T	C:C	C:T	C:T	T:T
P04H09S000072	[ITO55/ITO56]-20					0	0	5	0	0	71.4286	TRUE CROSS	F1	C:C	G:A	T:T	C:C	C:C	A:A	C:A	T:T	C:T	C:C	T:T	G:A	C:C	G:G	C:C	G:G	T:T	T:T	C:C	C:T	C:T	T:T
P04H10S000080	[ITO55/ITO56]-21					0	0	5	0	0	71.4286	TRUE CROSS	F1	C:C	G:A	T:T	C:C	C:C	A:A	C:A	T:T	C:T	C:C	T:T	G:A	C:C	G:G	C:C	G:G	T:T	T:T	C:C	C:T	C:T	T:T
P05A01S000001	[ITO55/ITO56]-22					0	0	5	0	0	71.4286	TRUE CROSS	F1	C:C	G:A	T:T	C:C	C:C	A:A	C:A	T:T	C:T	C:C	T:T	G:A	C:C	G:G	C:C	G:G	T:T	T:T	C:C	C:T	C:T	T:T
P05A02S000009	[ITO55/ITO56]-23					0	0	5	0	0	71.4286	TRUE CROSS	F1	C:C	G:A	T:T	C:C	C:C	A:A	C:A	T:T	C:T	C:C	T:T	G:A	C:C	G:G	C:C	G:G	T:T	T:T	C:C	C:T	C:T	T:T
P05A03S000017	[ITO55/ITO56]-24					0	0	5	0	0	71.4286	TRUE CROSS	F1	C:C	G:A	T:T	C:C	C:C	A:A	C:A	T:T	C:T	C:C	T:T	G:A	C:C	G:G	C:C	G:G	T:T	T:T	C:C	C:T	C:T	T:T
P05A04S000025	[ITO55/ITO56]-25					0	0	6	0	0	85.7143	TRUE CROSS	F1	C:C	G:A	T:T	C:C	C:C	A:A	C:A	T:T	C:T	C:A	T:T	G:A	C:C	G:G	C:C	G:G	T:T	T:T	C:C	C:T	C:T	T:T
P05A05S000033	[ITO55/ITO56]-26					0	0	6	0	0	85.7143	TRUE CROSS	F1	C:C	G:A	T:T	C:C	C:C	A:A	C:A	T:T	C:T	C:A	T:T	G:A	C:C	G:G	C:C	G:G	T:T	T:T	C:C	C:T	C:T	T:T
P05A06S000041	[ITO55/ITO56]-27					0	0	6	0	0	85.7143	TRUE CROSS	F1	C:C	G:A	T:T	C:C	C:C	A:A	C:A	T:T	C:T	C:A	T:T	G:A	C:C	G:G	C:C	G:G	T:T	T:T	C:C	C:T	C:T	T:T
P05A07S000049	[ITO55/ITO56]-28					0	0	6	0	0	85.7143	TRUE CROSS	F1	C:C	G:A	T:T	C:C	C:C	A:A	C:A	T:T	C:T	C:A	T:T	G:A	C:C	G:G	C:C	G:G	T:T	T:T	C:C	C:T	C:T	T:T
P05A08S000057	[ITO55/ITO56]-29					0	0	6	0	0	85.7143	TRUE CROSS	F1	C:C	G:A	T:T	C:C	C:C	A:A	C:A	T:T	C:T	C:A	T:T	G:A	C:C	G:G	C:C	G:G	T:T	T:T	C:C	C:T	C:T	T:T
P16A08S000057	ITO57	8	36.3636	0	0				0	0			Parent	C:C	G:G	C:C	C:C	C:C	A:A	A:A	T:T	T:T	A:A	T:T	A:A	C:C	G:G	C:C	G:G	T:T	T:T	C:C	C:C	T:T	T:T
P16D02S000012	ITO58	8	36.3636	0	0				0	0			Parent	C:C	G:G	T:T	C:C	C:C	A:A	A:A	G:G	C:C	A:A	T:T	G:G	C:C	G:G	C:C	G:G	G:G	T:T	C:C	T:T	C:C	C:C
P05A09S000065	[ITO57/ITO58]-1					0	0	7	0	0	87.5	TRUE CROSS	F1	C:C	G:A	T:T	C:C	C:C	A:A	A:A	G:T	C:T	C:A	T:T	G:A	C:C	G:G	C:C	G:G	G:T	T:T	C:C	C:T	C:T	C:T
P05A10S000073	[ITO57/ITO58]-2					0	0	7	0	0	87.5	TRUE CROSS	F1	C:C	G:A	T:T	C:C	C:C	A:A	A:A	G:T	C:T	C:A	T:T	G:A	C:C	G:G	C:C	G:G	G:T	T:T	C:C	C:T	C:T	C:T
P05A11S000081	[ITO57/ITO58]-3					0	0	7	0	0	87.5	TRUE CROSS	F1	C:C	G:A	T:T	C:C	C:C	A:A	A:A	G:T	C:T	C:A	T:T	G:A	C:C	G:G	C:C	G:G	G:T	T:T	C:C	C:T	C:T	C:T
P05A12S000089	[ITO57/ITO58]-4					0	0	7	0	0	87.5	TRUE CROSS	F1	C:C	G:A	T:T	C:C	C:C	A:A	A:A	G:T	C:T	C:A	T:T	G:A	C:C	G:G	C:C	G:G	G:T	T:T	C:C	C:T	C:T	C:T
P05B01S000002	[ITO57/ITO58]-5					0	0	7	0	0	87.5	TRUE CROSS	F1	C:C	G:A	T:T	C:C	C:C	A:A	A:A	G:T	C:T	A:A	T:T	G:A	C:C	G:G	C:C	G:G	G:T	T:T	C:C	C:T	C:T	C:T
P05B02S000010	[ITO57/ITO58]-6					0	0	7	0	0	87.5	TRUE CROSS	F1	C:C	G:A	T:T	C:C	C:C	A:A	A:A	G:T	C:T	C:A	T:T	G:A	C:C	G:G	C:C	G:G	G:T	T:T	C:C	C:T	C:T	C:T
P05B03S000018	[ITO57/ITO58]-7					0	0	7	0	0	87.5	TRUE CROSS	F1	C:C	G:A	T:T	C:C	C:T	A:A	A:A	G:T	C:T	A:A	T:T	G:A	?	G:G	C:C	G:G	G:T	T:T	C:C	C:T	C:T	C:T
P05B04S000026	[ITO57/ITO58]-8					0	0	7	0	0	87.5	TRUE CROSS	F1	C:C	G:A	T:T	C:C	C:T	A:A	A:A	G:T	C:T	A:A	T:T	G:A	C:C	G:G	C:C	G:G	G:T	T:T	C:C	C:T	C:T	C:T
P05B05S000034	[ITO57/ITO58]-9					0	0	7	0	0	87.5	TRUE CROSS	F1	C:C	G:A	T:T	C:C	C:T	A:A	A:A	G:T	C:T	A:A	T:T	G:A	C:C	G:G	C:C	G:G	G:T	T:T	C:C	C:T	C:T	C:T
P05B06S000042	[ITO57/ITO58]-10					0	0	7	0	0	87.5	TRUE CROSS	F1	C:C	G:A	T:T	C:C	C:T	A:A	Uncallable	G:T	C:T	C:A	T:T	G:A	C:C	G:G	C:C	G:G	G:T	T:T	C:C	C:T	C:T	C:T
P05B07S000050	[ITO57/ITO58]-11					0	0	7	0	0	87.5	TRUE CROSS	F1	C:C	G:A	T:T	C:C	C:T	A:A	A:A	G:T	C:T	C:A	T:T	G:A	C:C	G:G	C:C	G:G	G:T	T:T	C:C	C:T	C:T	C:T
P05B08S000058	[ITO57/ITO58]-12					0	0	2	0	0	25	SELF	F1	G:C	G:A	T:T	C:C	T:T	A:A	C:A	G:T	C:C	C:A	T:A	G:A	C:C	G:G	C:C	G:G	G:G	T:T	C:C	T:T	C:C	C:C
P05B09S000066	[ITO57/ITO58]-13					0	0	2	0	0	25	SELF	F1	G:C	G:A	T:T	C:C	T:T	A:A	C:A	G:T	C:C	C:A	T:A	G:A	C:C	G:G	C:C	G:G	G:G	T:T	C:C	T:T	C:C	C:C
P05B10S000074	[ITO57/ITO58]-14					0	0	7	0	0	87.5	TRUE CROSS	F1	C:C	G:G	T:T	C:C	C:T	A:A	A:A	G:T	C:T	A:A	T:T	G:A	C:C	G:G	C:C	G:G	G:T	T:T	C:C	C:T	C:T	C:T
P05B11S000082	[ITO57/ITO58]-15					0	0	7	0	0	87.5	TRUE CROSS	F1	C:C	G:G	T:T	C:C	C:T	A:A	A:A	G:T	C:T	A:A	T:T	G:A	C:C	G:G	C:C	G:G	G:T	T:T	C:C	C:T	C:T	C:T
P05B12S000090	[ITO57/ITO58]-16					0	0	1	0	0	12.5	SELF	F1	C:C	G:A	T:T	C:C	T:T	A:A	C:A	G:T	C:C	C:A	T:A	G:G	C:C	G:G	C:C	G:G	G:G	T:T	C:C	T:T	C:C	C:C
P05C01S000003	[ITO57/ITO58]-17					0	0	1	0	0	12.5	SELF	F1	C:C	G:A	T:T	C:C	T:T	A:A	C:A	G:T	C:C	C:A	T:A	G:G	C:C	G:G	C:C	G:G	G:G	T:T	C:C	T:T	C:C	C:C
P05C02S000011	[ITO57/ITO58]-18					0	0	7	0	0	87.5	TRUE CROSS	F1	C:C	G:A	T:T	C:C	C:C	A:A	A:A	G:T	C:T	C:A	T:T	G:A	C:C	G:G	C:C	G:G	G:T	T:T	C:C	C:T	C:T	C:T
P05C03S000019	[ITO57/ITO58]-19					0	0	7	0	0	87.5	TRUE CROSS	F1	C:C	G:A	T:T	C:C	C:C	A:A	A:A	G:T	C:T	C:A	T:T	G:A	C:C	G:G	C:C	G:G	G:T	T:T	C:C	C:T	C:T	C:T
P05C04S000027	[ITO57/ITO58]-20					0	0	0	0	0	0	SELF	F1	C:C	A:A	T:T	C:C	C:C	A:A	A:A	T:T	T:T	?	T:T	A:A	C:C	G:G	C:C	G:G	T:T	T:T	C:C	C:C	T:T	T:T
P05C05S000035	[ITO57/ITO58]-21					0	0	0	0	0	0	SELF	F1	C:C	A:A	T:T	C:C	C:C	A:A	A:A	T:T	T:T	C:C	T:T	A:A	C:C	G:G	C:C	G:G	T:T	T:T	C:C	C:C	T:T	T:T
P05C06S000043	[ITO57/ITO58]-22					0	0	7	0	0	87.5	TRUE CROSS	F1	C:C	G:A	T:T	C:C	C:C	A:A	A:A	G:T	C:T	C:A	T:T	G:A	C:C	G:G	C:C	G:G	G:T	T:T	C:C	C:T	C:T	C:T
P16A10S000073	ITO59	11	50	0	0				0	0			Parent	C:C	A:A	T:T	C:C	C:C	A:A	C:C	T:T	C:C	C:C	A:A	G:G	C:C	G:G	C:C	G:G	T:T	T:T	G:G	T:T	C:C	C:C
P16A08S000057	ITO60	11	50	0	0				0	0			Parent	C:C	G:G	C:C	C:C	C:C	A:A	A:A	T:T	T:T	A:A	T:T	A:A	C:C	G:G	C:C	G:G	T:T	T:T	C:C	C:C	T:T	T:T
P05C07S000051	[ITO59/ITO60]-1					0	0	0	0	0	0	SELF	F1	C:C	A:A	T:T	C:C	C:C	A:A	C:C	T:T	C:C	C:C	A:A	G:G	C:C	G:G	C:C	G:G	T:T	T:T	G:G	T:T	C:C	C:C
P05C08S000059	[ITO59/ITO60]-2					0	0	0	0	0	0	SELF	F1	C:C	A:A	T:T	C:C	C:C	A:A	C:C	T:T	C:C	C:C	A:A	G:G	C:C	G:G	C:C	G:G	T:T	T:T	G:G	T:T	C:C	C:C
P05C09S000067	[ITO59/ITO60]-3					0	0	8	0	0	72.7273	TRUE CROSS	F1	C:C	A:A	T:T	C:C	C:C	A:A	C:A	T:T	C:T	C:C	T:A	G:A	C:C	G:G	C:C	G:G	T:T	T:T	G:C	C:T	C:T	C:T
P05C10S000075	[ITO59/ITO60]-4					0	0	8	0	0	72.7273	TRUE CROSS	F1	C:C	A:A	T:T	C:C	C:C	A:A	C:A	T:T	C:T	C:C	T:A	G:A	C:C	G:G	C:C	G:G	T:T	T:T	G:C	C:T	C:T	C:T
P05C11S000083	[ITO59/ITO60]-5					0	0	9	0	0	81.8182	TRUE CROSS	F1	C:C	A:A	T:T	C:C	C:C	A:A	C:A	T:T	C:T	C:A	T:A	G:A	Uncallable	G:G	C:C	G:G	T:T	T:T	G:C	C:T	C:T	C:T
P05C12S000091	[ITO59/ITO60]-6					0	0	9	0	0	81.8182	TRUE CROSS	F1	C:C	A:A	T:T	C:C	C:C	A:A	C:A	T:T	C:T	C:A	T:A	G:A	C:C	G:G	C:C	G:G	T:T	T:T	G:C	C:T	C:T	C:T
P05D01S000004	[ITO59/ITO60]-7					0	0	9	0	0	81.8182	TRUE CROSS	F1	C:C	A:A	T:T	C:C	C:C	A:A	C:A	T:T	C:T	C:A	T:A	G:A	C:C	G:G	C:C	G:G	T:T	T:T	G:C	C:T	C:T	C:T
P05D02S000012	[ITO59/ITO60]-8					0	0	9	0	0	81.8182	TRUE CROSS	F1	C:C	A:A	T:T	C:C	C:C	A:A	C:A	T:T	C:T	C:A	T:A	G:A	C:C	G:G	C:C	G:G	T:T	T:T	G:C	C:T	C:T	C:T
P16A10S000073	ITO61	4	18.1818	0	0				0	0			Parent	C:C	A:A	T:T	C:C	C:C	A:A	C:C	T:T	C:C	C:C	A:A	G:G	C:C	G:G	C:C	G:G	T:T	T:T	G:G	T:T	C:C	C:C
P16A12S000089	ITO62	4	18.1818	0	0				0	0			Parent	C:C	G:G	T:T	C:C	C:C	A:A	C:C	T:T	C:C	C:C	T:T	G:G	C:C	G:G	C:C	G:G	T:T	T:T	C:C	T:T	C:C	T:T
P05D03S000020	[ITO61/ITO62]-1					0	0	4	0	0	NA	Undetermine: Parent not polymorphic	F1	C:C	G:A	T:T	C:C	C:C	A:A	C:C	T:T	C:C	C:C	T:A	G:G	C:C	G:G	C:C	G:G	T:T	T:T	G:C	T:T	C:C	C:T
P05D04S000028	[ITO61/ITO62]-2					0	0	4	0	0	NA	Undetermine: Parent not polymorphic	F1	C:C	G:A	T:T	C:C	C:C	A:A	C:C	T:T	C:C	C:C	T:A	G:G	C:C	G:G	C:C	G:G	T:T	T:T	G:C	T:T	C:C	C:T
P05D05S000036	[ITO61/ITO62]-3					0	0	4	0	0	NA	Undetermine: Parent not polymorphic	F1	C:C	G:A	T:T	C:C	C:C	A:A	C:C	T:T	C:C	C:C	T:A	G:G	C:C	G:G	C:C	G:G	T:T	T:T	G:C	T:T	C:C	C:T
P05D06S000044	[ITO61/ITO62]-4					0	0	0	0	0	NA	Undetermine: Parent not polymorphic	F1	C:C	A:A	T:T	C:C	C:C	A:A	C:C	T:T	C:C	C:C	A:A	G:G	C:C	G:G	C:C	G:G	T:T	T:T	G:G	T:T	C:C	C:C
P05D07S000052	[ITO61/ITO62]-5					0	0	4	0	0	NA	Undetermine: Parent not polymorphic	F1	C:C	G:A	T:T	C:C	C:C	A:A	C:C	T:T	C:C	C:C	T:A	G:G	C:C	G:G	C:C	G:G	T:T	T:T	G:C	T:T	C:C	C:T
P05D08S000060	[ITO61/ITO62]-6					0	0	4	0	0	NA	Undetermine: Parent not polymorphic	F1	C:C	G:A	T:T	C:C	C:C	A:A	C:C	T:T	C:C	C:C	T:A	G:G	C:C	G:G	C:C	G:G	T:T	T:T	G:C	T:T	C:C	C:T
P05D09S000068	[ITO61/ITO62]-7					0	0	4	0	0	NA	Undetermine: Parent not polymorphic	F1	C:C	G:A	T:T	C:C	C:C	A:A	C:C	T:T	C:C	C:C	T:A	G:G	C:C	G:G	C:C	G:G	T:T	T:T	G:C	T:T	C:C	C:T
P05D10S000076	[ITO61/ITO62]-8					0	0	4	0	0	NA	Undetermine: Parent not polymorphic	F1	C:C	G:A	T:T	C:C	C:C	A:A	C:C	T:T	C:C	C:C	T:A	G:G	C:C	G:G	C:C	G:G	T:T	T:T	G:C	T:T	C:C	C:T
P05D11S000084	[ITO61/ITO62]-9					0	0	4	0	0	NA	Undetermine: Parent not polymorphic	F1	C:C	G:A	T:T	C:C	C:C	A:A	C:C	T:T	C:C	C:C	T:A	G:G	C:C	G:G	C:C	G:G	T:T	T:T	G:C	T:T	C:C	C:T
P05D12S000092	[ITO61/ITO62]-10					0	0	4	0	0	NA	Undetermine: Parent not polymorphic	F1	C:C	G:A	T:T	C:C	C:C	A:A	C:C	T:T	C:C	C:C	T:A	G:G	C:C	G:G	C:C	G:G	T:T	T:T	G:C	T:T	C:C	C:T
P05E01S000005	[ITO61/ITO62]-11					0	0	4	0	0	NA	Undetermine: Parent not polymorphic	F1	C:C	G:A	T:T	C:C	C:C	A:A	C:C	T:T	C:C	C:C	T:A	G:G	C:C	G:G	C:C	G:G	T:T	T:T	G:C	T:T	C:C	C:T
P16A12S000089	ITO63	11	50	0	0				0	0			Parent	C:C	G:G	T:T	C:C	C:C	A:A	C:C	T:T	C:C	C:C	T:T	G:G	C:C	G:G	C:C	G:G	T:T	T:T	C:C	T:T	C:C	T:T
P16F12S000094	ITO64	11	50	0	0				0	0			Parent	G:G	G:G	T:T	T:T	C:C	G:G	A:A	T:T	T:T	C:C	A:A	A:A	C:C	A:A	C:C	G:G	T:T	T:T	C:C	C:C	T:T	C:C
P05E02S000013	[ITO63/ITO64]-1					0	0	11	0	0	100	TRUE CROSS	F1	G:C	G:G	T:T	C:T	C:C	G:A	C:A	T:T	C:T	C:C	T:A	G:A	C:C	G:A	C:C	G:G	T:T	T:T	C:C	C:T	C:T	C:T
P05E03S000021	[ITO63/ITO64]-2					0	0	11	0	0	100	TRUE CROSS	F1	G:C	G:G	T:T	C:T	C:C	G:A	C:A	T:T	C:T	C:C	T:A	G:A	C:C	G:A	C:C	G:G	T:T	T:T	C:C	C:T	C:T	C:T
P05E04S000029	[ITO63/ITO64]-3					0	0	2	0	0	18.1818	SELF	F1	C:C	G:G	T:T	C:C	C:C	A:A	C:A	G:T	C:C	C:A	T:T	G:G	C:C	G:G	C:C	G:G	G:T	T:T	C:C	T:T	C:C	C:T
P05E05S000037	[ITO63/ITO64]-4					0	0	11	0	0	100	TRUE CROSS	F1	G:C	G:G	T:T	C:T	C:C	G:A	C:A	T:T	C:T	C:C	T:A	G:A	C:C	G:A	C:C	G:G	T:T	T:T	C:C	C:T	C:T	C:T
P05E06S000045	[ITO63/ITO64]-5					0	0	11	0	0	100	TRUE CROSS	F1	G:C	G:G	T:T	C:T	C:C	G:A	C:A	T:T	C:T	C:C	T:A	G:A	C:C	G:A	C:C	G:G	T:T	T:T	C:C	C:T	C:T	C:T
P05E07S000053	[ITO63/ITO64]-6					0	0	11	0	0	100	TRUE CROSS	F1	G:C	G:G	T:T	C:T	C:C	G:A	C:A	T:T	C:T	C:C	T:A	G:A	C:C	G:A	C:C	G:G	T:T	T:T	C:C	C:T	C:T	C:T
P05E08S000061	[ITO63/ITO64]-7					0	0	11	0	0	100	TRUE CROSS	F1	G:C	G:G	T:T	C:T	C:C	G:A	C:A	T:T	C:T	C:C	T:A	G:A	C:C	G:A	C:C	G:G	T:T	T:T	C:C	C:T	C:T	C:T
P05E09S000069	[ITO63/ITO64]-8					0	0	11	0	0	100	TRUE CROSS	F1	G:C	G:G	T:T	C:T	C:C	G:A	C:A	T:T	C:T	C:C	T:A	G:A	C:C	G:A	C:C	G:G	T:T	T:T	C:C	C:T	C:T	C:T
P05E10S000077	[ITO63/ITO64]-9					0	0	11	0	0	100	TRUE CROSS	F1	G:C	G:G	T:T	C:T	C:C	G:A	C:A	T:T	C:T	C:C	T:A	G:A	C:C	G:A	C:C	G:G	T:T	T:T	C:C	C:T	C:T	C:T
P05E11S000085	[ITO63/ITO64]-10					0	0	11	0	0	100	TRUE CROSS	F1	G:C	G:G	T:T	C:T	C:C	G:A	C:A	T:T	C:T	C:C	T:A	G:A	C:C	G:A	C:C	G:G	T:T	T:T	C:C	C:T	C:T	C:T
P05E12S000093	[ITO63/ITO64]-11					0	0	11	0	0	100	TRUE CROSS	F1	G:C	G:G	T:T	C:T	C:C	G:A	C:A	T:T	C:T	C:C	T:A	G:A	C:C	G:A	C:C	G:G	T:T	T:T	C:C	C:T	C:T	C:T
P05F01S000006	[ITO63/ITO64]-12					0	0	11	0	0	100	TRUE CROSS	F1	G:C	G:G	T:T	C:T	C:C	G:A	C:A	T:T	C:T	C:C	T:A	G:A	C:C	G:A	C:C	G:G	T:T	T:T	C:C	C:T	C:T	C:T
P16A12S000089	ITO65	7	31.8182	0	0				0	0			Parent	C:C	G:G	T:T	C:C	C:C	A:A	C:C	T:T	C:C	C:C	T:T	G:G	C:C	G:G	C:C	G:G	T:T	T:T	C:C	T:T	C:C	T:T
P16G02S000015	ITO66	7	31.8182	0	0				0	0			Parent	G:G	G:G	T:T	C:C	C:C	A:A	A:A	G:G	C:C	C:C	T:T	G:G	C:C	G:G	C:C	G:G	T:T	T:T	G:G	C:C	T:T	C:C
P05F02S000014	[ITO65/ITO66]-1					0	0	7	0	0	100	TRUE CROSS	F1	G:C	G:G	T:T	C:C	C:C	A:A	C:A	G:T	C:C	C:C	T:T	G:G	C:C	G:G	C:C	G:G	T:T	T:T	G:C	C:T	C:T	C:T
P05F03S000022	[ITO65/ITO66]-2					0	0	7	0	0	100	TRUE CROSS	F1	G:C	G:G	T:T	C:C	C:C	A:A	C:A	G:T	C:C	C:C	T:T	G:G	C:C	G:G	C:C	G:G	T:T	T:T	G:C	C:T	C:T	C:T
P05F04S000030	[ITO65/ITO66]-3					0	0	7	0	0	100	TRUE CROSS	F1	G:C	G:G	T:T	C:C	C:C	A:A	C:A	G:T	C:C	C:C	T:T	G:G	C:C	G:G	C:C	G:G	T:T	T:T	G:C	C:T	C:T	C:T
P05F05S000038	[ITO65/ITO66]-4					0	0	7	0	0	100	TRUE CROSS	F1	G:C	G:G	T:T	C:C	C:C	A:A	C:A	G:T	C:C	C:C	T:T	G:G	C:C	G:G	C:C	G:G	T:T	T:T	G:C	C:T	C:T	C:T
P05F06S000046	[ITO65/ITO66]-5					0	0	7	0	0	100	TRUE CROSS	F1	G:C	G:G	T:T	C:C	C:C	A:A	C:A	G:T	C:C	C:C	T:T	G:G	C:C	G:G	C:C	G:G	T:T	T:T	G:C	C:T	C:T	C:T
P05F07S000054	[ITO65/ITO66]-6					0	0	7	0	0	100	TRUE CROSS	F1	G:C	G:G	T:T	C:C	C:C	A:A	C:A	G:T	C:C	C:C	T:T	G:G	C:C	G:G	C:C	G:G	T:T	T:T	G:C	C:T	C:T	C:T
P05F08S000062	[ITO65/ITO66]-7					0	0	7	0	0	100	TRUE CROSS	F1	G:C	G:G	T:T	C:C	C:C	A:A	C:A	G:T	C:C	C:C	T:T	G:G	C:C	G:G	C:C	G:G	T:T	T:T	G:C	C:T	C:T	C:T
P05F09S000070	[ITO65/ITO66]-8					0	0	7	0	0	100	TRUE CROSS	F1	G:C	G:G	T:T	C:C	C:C	A:A	C:A	G:T	C:C	C:C	T:T	G:G	C:C	G:G	C:C	G:G	T:T	T:T	G:C	C:T	C:T	C:T
P05F10S000078	[ITO65/ITO66]-9					0	0	7	0	0	100	TRUE CROSS	F1	G:C	G:G	T:T	C:C	C:C	A:A	C:A	G:T	C:C	C:C	T:T	G:G	C:C	G:G	C:C	G:G	T:T	T:T	G:C	C:T	C:T	C:T
P05F11S000086	[ITO65/ITO66]-10					0	0	7	0	0	100	TRUE CROSS	F1	G:C	G:G	T:T	C:C	C:C	A:A	C:A	G:T	C:C	C:C	T:T	G:G	C:C	G:G	C:C	G:G	T:T	T:T	G:C	C:T	C:T	C:T
P16A12S000089	ITO67	7	31.8182	0	0				0	0			Parent	C:C	G:G	T:T	C:C	C:C	A:A	C:C	T:T	C:C	C:C	T:T	G:G	C:C	G:G	C:C	G:G	T:T	T:T	C:C	T:T	C:C	T:T
P16G04S000031	ITO68	7	31.8182	0	0				0	0			Parent	G:G	G:G	T:T	C:C	C:C	A:A	A:A	G:G	C:C	C:C	T:T	G:G	C:C	G:G	C:C	G:G	T:T	T:T	G:G	C:C	T:T	C:C
P05F12S000094	[ITO67/ITO68]-1					0	0	3	0	0	42.8571	SELF	F1	C:C	G:A	T:T	C:C	C:C	G:A	C:A	T:T	C:T	C:C	T:T	G:A	C:C	G:A	G:C	G:A	T:T	T:T	C:C	C:T	C:T	T:T
P05G01S000007	[ITO67/ITO68]-2					0	0	3	0	0	42.8571	SELF	F1	C:C	G:A	T:T	C:C	C:C	G:A	C:A	T:T	C:T	C:C	T:T	G:A	C:C	G:A	G:C	G:A	T:T	T:T	C:C	C:T	C:T	T:T
P05G02S000015	[ITO67/ITO68]-3					0	0	7	0	0	100	TRUE CROSS	F1	G:C	G:G	T:T	C:C	C:C	A:A	C:A	G:T	C:C	C:C	T:T	G:G	C:C	G:G	C:C	G:G	T:T	T:T	G:C	C:T	C:T	C:T
P05G03S000023	[ITO67/ITO68]-4					0	0	7	0	0	100	TRUE CROSS	F1	G:C	G:G	T:T	C:C	C:C	A:A	C:A	G:T	C:C	C:C	T:T	G:G	C:C	G:G	C:C	G:G	T:T	T:T	G:C	C:T	C:T	C:T
P05G04S000031	[ITO67/ITO68]-5					0	0	7	0	0	100	TRUE CROSS	F1	G:C	G:G	T:T	C:C	C:C	A:A	C:A	G:T	C:C	C:C	T:T	G:G	C:C	G:G	C:C	G:G	T:T	T:T	G:C	C:T	C:T	C:T
P05G05S000039	[ITO67/ITO68]-6					0	0	7	0	0	100	TRUE CROSS	F1	G:C	G:G	T:T	C:C	C:C	A:A	C:A	G:T	C:C	C:C	T:T	G:G	C:C	G:G	C:C	G:G	T:T	T:T	G:C	C:T	C:T	C:T
P05G06S000047	[ITO67/ITO68]-7					0	0	3	0	0	42.8571	SELF	F1	C:C	G:A	T:T	C:T	C:C	A:A	C:A	T:T	C:T	C:C	T:T	G:A	C:C	G:A	G:C	G:A	T:T	T:T	C:C	C:T	C:T	T:T
P05G07S000055	[ITO67/ITO68]-8					0	0	3	0	0	42.8571	SELF	F1	C:C	G:A	T:T	C:C	C:C	G:A	C:A	T:T	C:T	C:C	T:T	G:A	C:C	G:A	G:C	G:A	T:T	T:T	C:C	C:T	C:T	T:T
P16B02S000010	ITO69	8	36.3636	0	0				0	0			Parent	G:G	A:A	C:C	C:C	C:C	A:A	A:A	G:G	T:T	A:A	A:A	G:G	C:C	G:G	C:C	G:G	T:T	T:T	C:C	T:T	C:C	C:C
P16A08S000057	ITO70	8	36.3636	0	0				0	0			Parent	C:C	G:G	C:C	C:C	C:C	A:A	A:A	T:T	T:T	A:A	T:T	A:A	C:C	G:G	C:C	G:G	T:T	T:T	C:C	C:C	T:T	T:T
P05G08S000063	[ITO69/ITO70]-1					0	0	4	0	0	50	TRUE CROSS	F1	G:C	G:A	C:T	C:T	C:C	A:A	C:A	G:G	C:T	A:A	T:A	G:A	C:C	G:G	G:C	G:G	T:T	T:T	C:C	T:T	C:C	C:C
P05G09S000071	[ITO69/ITO70]-2					0	0	4	0	0	50	TRUE CROSS	F1	G:C	G:A	C:T	C:T	C:C	A:A	C:A	G:G	C:T	A:A	T:A	G:A	C:C	G:G	G:C	G:G	T:T	T:T	C:C	T:T	C:C	C:C
P05G10S000079	[ITO69/ITO70]-3					0	0	3	1	12.5	42.8571	SELF	F1	G:C	G:A	Uncallable	C:T	C:C	A:A	C:A	G:G	C:T	A:A	Uncallable	G:A	C:C	G:G	G:C	G:G	T:T	T:T	C:C	T:T	C:C	C:C
P05G11S000087	[ITO69/ITO70]-4					0	0	7	0	0	87.5	TRUE CROSS	F1	G:C	A:A	C:T	C:C	C:C	A:A	A:A	G:T	T:T	A:A	T:A	G:A	C:C	G:G	C:C	G:G	T:T	T:T	C:C	C:T	C:T	C:T
P05G12S000095	[ITO69/ITO70]-5					0	0	7	0	0	87.5	TRUE CROSS	F1	G:C	A:A	C:T	C:C	C:C	A:A	A:A	G:T	T:T	A:A	T:A	G:A	C:C	G:G	C:C	G:G	T:T	T:T	C:C	C:T	C:T	C:T
P05H01S000008	[ITO69/ITO70]-6					0	0	3	0	0	37.5	SELF	F1	C:C	G:A	T:T	C:T	C:C	G:A	C:A	T:T	T:T	A:A	T:A	A:A	C:C	G:G	G:C	G:G	T:T	T:T	C:C	C:C	T:T	C:T
P05H02S000016	[ITO69/ITO70]-7					0	0	3	0	0	37.5	SELF	F1	C:C	G:A	T:T	C:T	C:C	G:A	C:A	T:T	T:T	A:A	T:A	A:A	C:C	G:G	G:C	G:G	T:T	T:T	C:C	C:C	T:T	C:T
P05H03S000024	[ITO69/ITO70]-8					0	0	3	0	0	37.5	SELF	F1	G:C	G:A	C:C	C:C	C:C	A:A	C:A	G:T	T:T	C:A	A:A	G:G	C:T	G:G	C:C	G:G	G:T	T:T	C:C	T:T	C:C	C:C
P05H04S000032	[ITO69/ITO70]-9					0	0	3	0	0	37.5	SELF	F1	G:C	G:A	C:C	C:C	C:C	A:A	C:A	G:T	T:T	C:A	A:A	G:G	C:T	G:G	C:C	G:G	G:T	T:T	C:C	T:T	C:C	C:C
P05H05S000040	[ITO69/ITO70]-10					0	0	7	0	0	87.5	TRUE CROSS	F1	G:C	A:A	C:T	C:C	C:C	A:A	A:A	G:T	?	C:A	T:A	G:A	C:C	G:G	C:C	G:G	T:T	T:T	C:C	C:T	C:T	C:T
P05H06S000048	[ITO69/ITO70]-11					0	0	7	0	0	87.5	TRUE CROSS	F1	G:C	A:A	C:T	C:C	C:C	A:A	A:A	G:T	T:T	C:A	T:A	G:A	C:C	G:G	C:C	G:G	T:T	T:T	C:C	C:T	C:T	C:T
P05H07S000056	[ITO69/ITO70]-12					0	0	3	1	12.5	42.8571	SELF	F1	C:C	G:A	T:T	C:T	C:C	G:A	C:A	T:T	T:T	A:A	T:A	A:A	C:C	G:G	G:C	G:G	T:T	T:T	C:C	C:C	Uncallable	C:T
P05H08S000064	[ITO69/ITO70]-13					0	0	0	0	0	0	SELF	F1	C:C	G:G	T:T	T:T	C:C	G:G	C:C	T:T	T:T	A:A	A:A	A:A	C:C	G:G	G:G	G:G	T:T	T:T	C:C	C:C	T:T	C:C
P05H09S000072	[ITO69/ITO70]-14					0	0	4	0	0	50	TRUE CROSS	F1	G:C	G:A	C:T	C:T	C:C	A:A	C:A	G:G	C:T	A:A	T:A	G:A	C:C	G:G	G:C	G:G	T:T	T:T	C:C	T:T	C:C	C:C
P05H10S000080	[ITO69/ITO70]-15					0	0	4	0	0	50	TRUE CROSS	F1	G:C	G:A	C:T	C:T	C:C	A:A	C:A	G:G	C:T	A:A	T:A	G:A	C:C	G:G	G:C	G:G	T:T	T:T	C:C	T:T	C:C	C:C
P16B02S000010	ITO71	7	31.8182	0	0				0	0			Parent	G:G	A:A	C:C	C:C	C:C	A:A	A:A	G:G	T:T	A:A	A:A	G:G	C:C	G:G	C:C	G:G	T:T	T:T	C:C	T:T	C:C	C:C
P16A10S000073	ITO72	7	31.8182	0	0				0	0			Parent	C:C	A:A	T:T	C:C	C:C	A:A	C:C	T:T	C:C	C:C	A:A	G:G	C:C	G:G	C:C	G:G	T:T	T:T	G:G	T:T	C:C	C:C
P06A01S000001	[ITO71/ITO72]-1					0	0	7	0	0	100	TRUE CROSS	F1	G:C	A:A	C:T	C:C	C:C	A:A	C:A	G:T	C:T	C:A	A:A	G:G	C:C	G:G	C:C	G:G	T:T	T:T	G:C	T:T	C:C	C:C
P06A02S000009	[ITO71/ITO72]-2					0	0	7	0	0	100	TRUE CROSS	F1	G:C	A:A	C:T	C:C	C:C	A:A	C:A	G:T	C:T	C:A	A:A	G:G	C:C	G:G	C:C	G:G	T:T	T:T	G:C	T:T	C:C	C:C
P06A03S000017	[ITO71/ITO72]-3					0	0	7	0	0	100	TRUE CROSS	F1	G:C	A:A	C:T	C:C	C:C	A:A	C:A	G:T	C:T	C:A	A:A	G:G	C:C	G:G	C:C	G:G	T:T	T:T	G:C	T:T	C:C	C:C
P06A04S000025	[ITO71/ITO72]-4					0	0	7	0	0	100	TRUE CROSS	F1	G:C	A:A	C:T	C:C	C:C	A:A	C:A	G:T	C:T	C:A	A:A	G:G	C:C	G:G	C:C	G:G	T:T	T:T	G:C	T:T	C:C	C:C
P06A05S000033	[ITO71/ITO72]-5					0	0	7	0	0	100	TRUE CROSS	F1	G:C	A:A	C:T	C:C	C:C	A:A	C:A	G:T	C:T	C:A	A:A	G:G	C:C	G:G	C:C	G:G	T:T	T:T	G:C	T:T	C:C	C:C
P06A06S000041	[ITO71/ITO72]-6					0	0	7	0	0	100	TRUE CROSS	F1	G:C	A:A	C:T	C:C	C:C	A:A	C:A	G:T	C:T	C:A	A:A	G:G	C:C	G:G	C:C	G:G	T:T	T:T	G:C	T:T	C:C	C:C
P06A07S000049	[ITO71/ITO72]-7					0	0	3	0	0	42.8571	SELF	F1	C:C	G:A	T:T	C:T	C:C	G:A	C:C	T:T	C:T	C:A	A:A	G:A	C:C	G:G	G:C	G:G	T:T	T:T	G:C	C:T	C:T	C:C
P06A08S000057	[ITO71/ITO72]-8					0	0	3	0	0	42.8571	SELF	F1	C:C	G:A	T:T	C:T	C:C	G:A	C:C	T:T	C:T	C:A	A:A	G:A	C:C	G:G	G:C	G:G	T:T	T:T	G:C	C:T	C:T	C:C
P06A09S000065	[ITO71/ITO72]-9					0	0	7	0	0	100	TRUE CROSS	F1	G:C	A:A	C:T	C:C	C:C	A:A	C:A	G:T	C:T	C:A	A:A	G:G	C:C	G:G	C:C	G:G	T:T	T:T	G:C	T:T	C:C	C:C
P06A10S000073	[ITO71/ITO72]-10					0	0	3	0	0	42.8571	SELF	F1	C:C	G:A	T:T	C:T	C:C	G:A	C:C	T:T	C:T	C:A	A:A	G:A	C:C	G:G	G:C	G:G	T:T	T:T	G:C	C:T	C:T	C:C
P06A11S000081	[ITO71/ITO72]-11					0	0	7	0	0	100	TRUE CROSS	F1	G:C	A:A	C:T	C:C	C:C	A:A	C:A	G:T	C:T	C:A	A:A	G:G	C:C	G:G	C:C	G:G	T:T	T:T	G:C	T:T	C:C	C:C
P06A12S000089	[ITO71/ITO72]-12					0	0	7	0	0	100	TRUE CROSS	F1	G:C	A:A	C:T	C:C	C:C	A:A	C:A	G:T	C:T	C:A	A:A	G:G	C:C	G:G	C:C	G:G	T:T	T:T	G:C	T:T	C:C	C:C
P06B01S000002	[ITO71/ITO72]-13					0	0	7	0	0	100	TRUE CROSS	F1	G:C	A:A	C:T	C:C	C:C	A:A	C:A	G:T	C:T	C:A	A:A	G:G	C:C	G:G	C:C	G:G	T:T	T:T	G:C	T:T	C:C	C:C
P06B02S000010	[ITO71/ITO72]-14					0	0	7	0	0	100	TRUE CROSS	F1	G:C	A:A	C:T	C:C	C:C	A:A	C:A	G:T	C:T	C:A	A:A	G:G	C:C	G:G	C:C	G:G	T:T	T:T	G:C	T:T	C:C	C:C
P06B03S000018	[ITO71/ITO72]-15					0	0	7	0	0	100	TRUE CROSS	F1	G:C	A:A	C:T	C:C	C:C	A:A	C:A	G:T	C:T	C:A	A:A	G:G	C:C	G:G	C:C	G:G	T:T	T:T	G:C	T:T	C:C	C:C
P06B04S000026	[ITO71/ITO72]-16					0	0	7	0	0	100	TRUE CROSS	F1	G:C	A:A	C:T	C:C	C:C	A:A	C:A	G:T	C:T	C:A	A:A	G:G	C:C	G:G	C:C	G:G	T:T	T:T	G:C	T:T	C:C	C:C
P06B05S000034	[ITO71/ITO72]-17					0	0	7	0	0	100	TRUE CROSS	F1	G:C	A:A	C:T	C:C	C:C	A:A	C:A	G:T	C:T	C:A	A:A	G:G	C:C	G:G	C:C	G:G	T:T	T:T	G:C	T:T	C:C	C:C
P06B06S000042	[ITO71/ITO72]-18					0	0	7	0	0	100	TRUE CROSS	F1	G:C	A:A	C:T	C:C	C:C	A:A	C:A	G:T	C:T	C:A	A:A	G:G	C:C	G:G	C:C	G:G	T:T	T:T	G:C	T:T	C:C	C:C
P16B02S000010	ITO73	9	40.9091	0	0				0	0			Parent	G:G	A:A	C:C	C:C	C:C	A:A	A:A	G:G	T:T	A:A	A:A	G:G	C:C	G:G	C:C	G:G	T:T	T:T	C:C	T:T	C:C	C:C
P16A12S000089	ITO74	9	40.9091	0	0				0	0			Parent	C:C	G:G	T:T	C:C	C:C	A:A	C:C	T:T	C:C	C:C	T:T	G:G	C:C	G:G	C:C	G:G	T:T	T:T	C:C	T:T	C:C	T:T
P06B07S000050	[ITO73/ITO74]-1					0	0	9	0	0	100	TRUE CROSS	F1	G:C	G:A	C:T	Uncallable	C:C	A:A	C:A	G:T	C:T	C:A	T:A	Uncallable	C:C	G:G	Uncallable	G:G	T:T	T:T	C:C	T:T	C:C	C:T
P06B08S000058	[ITO73/ITO74]-2					0	0	9	0	0	100	TRUE CROSS	F1	G:C	G:A	C:T	C:C	C:C	A:A	C:A	G:T	C:T	C:A	T:A	G:G	C:C	G:G	C:C	G:G	T:T	T:T	C:C	T:T	C:C	C:T
P06B09S000066	[ITO73/ITO74]-3					0	0	9	0	0	100	TRUE CROSS	F1	G:C	G:A	C:T	C:C	C:C	A:A	C:A	G:T	C:T	C:A	T:A	G:G	C:C	G:G	C:C	G:G	T:T	T:T	C:C	T:T	C:C	C:T
P06B10S000074	[ITO73/ITO74]-4					0	0	9	0	0	100	TRUE CROSS	F1	G:C	G:A	C:T	C:C	C:C	A:A	C:A	G:T	C:T	C:A	T:A	G:G	C:C	G:G	C:C	G:G	T:T	T:T	C:C	T:T	C:C	C:T
P06B11S000082	[ITO73/ITO74]-5					0	0	9	0	0	100	TRUE CROSS	F1	G:C	G:A	C:T	C:C	C:C	A:A	C:A	G:T	C:T	C:A	T:A	G:G	C:C	G:G	C:C	G:G	T:T	T:T	C:C	T:T	C:C	C:T
P06B12S000090	[ITO73/ITO74]-6					0	0	9	0	0	100	TRUE CROSS	F1	G:C	G:A	C:T	C:C	C:C	A:A	C:A	G:T	C:T	C:A	T:A	G:G	C:C	G:G	C:C	G:G	T:T	T:T	C:C	T:T	C:C	C:T
P06C01S000003	[ITO73/ITO74]-7					0	0	9	0	0	100	TRUE CROSS	F1	G:C	G:A	C:T	C:C	C:C	A:A	C:A	G:T	C:T	C:A	T:A	G:G	C:C	G:G	C:C	G:G	T:T	T:T	C:C	T:T	C:C	C:T
P06C02S000011	[ITO73/ITO74]-8					0	0	9	0	0	100	TRUE CROSS	F1	G:C	G:A	C:T	C:C	C:C	A:A	C:A	G:T	C:T	C:A	T:A	G:G	C:C	G:G	C:C	G:G	T:T	T:T	C:C	T:T	C:C	C:T
P06C03S000019	[ITO73/ITO74]-9					0	0	9	0	0	100	TRUE CROSS	F1	G:C	G:A	C:T	C:C	C:C	A:A	C:A	G:T	C:T	C:A	T:A	G:G	C:C	G:G	C:C	G:G	T:T	T:T	C:C	T:T	C:C	C:T
P06C04S000027	[ITO73/ITO74]-10					0	0	9	0	0	100	TRUE CROSS	F1	G:C	G:A	C:T	C:C	C:C	A:A	C:A	G:T	C:T	C:A	T:A	G:G	C:C	G:G	C:C	G:G	T:T	T:T	C:C	T:T	C:C	C:T
P06C05S000035	[ITO73/ITO74]-11					0	0	9	0	0	100	TRUE CROSS	F1	G:C	G:A	C:T	C:C	C:C	A:A	C:A	G:T	C:T	C:A	T:A	G:G	C:C	G:G	C:C	G:G	T:T	T:T	C:C	T:T	C:C	C:T
P06C06S000043	[ITO73/ITO74]-12					0	0	4	0	0	44.4444	SELF	F1	C:C	G:G	T:T	C:T	C:C	G:A	C:C	T:T	C:T	C:A	T:A	G:A	C:C	G:G	G:C	G:G	T:T	T:T	C:C	C:T	C:T	C:T
P06C07S000051	[ITO73/ITO74]-13					0	0	4	0	0	44.4444	SELF	F1	C:C	G:G	T:T	C:T	C:C	G:A	C:C	T:T	C:T	C:A	T:A	G:A	C:C	G:G	G:C	G:G	T:T	T:T	C:C	C:T	C:T	C:T
P06C08S000059	[ITO73/ITO74]-14					0	0	2	0	0	22.2222	SELF	F1	G:G	G:A	C:C	C:C	C:T	G:A	C:A	G:G	T:T	A:A	A:A	G:A	C:C	G:G	G:C	G:G	G:T	T:T	C:C	T:T	C:C	C:C
P06C09S000067	[ITO73/ITO74]-15					0	0	2	0	0	22.2222	SELF	F1	G:G	G:A	C:C	C:C	C:T	G:A	C:A	G:G	T:T	A:A	A:A	G:A	C:C	G:G	G:C	G:G	G:T	T:T	C:C	T:T	C:C	C:C
P06C10S000075	[ITO73/ITO74]-16					0	0	9	0	0	100	TRUE CROSS	F1	G:C	G:A	C:T	C:C	C:C	A:A	C:A	G:T	C:T	C:A	T:A	G:G	C:C	G:G	C:C	G:G	T:T	T:T	C:C	T:T	C:C	C:T
P06C11S000083	[ITO73/ITO74]-17					0	0	9	0	0	100	TRUE CROSS	F1	G:C	G:A	C:T	C:C	C:C	A:A	C:A	G:T	C:T	C:A	T:A	G:G	C:C	G:G	C:C	G:G	T:T	T:T	C:C	T:T	C:C	C:T
P06C12S000091	[ITO73/ITO74]-18					0	0	9	0	0	100	TRUE CROSS	F1	G:C	G:A	C:T	C:C	C:C	A:A	C:A	G:T	C:T	C:A	T:A	G:G	C:C	G:G	C:C	G:G	T:T	T:T	C:C	T:T	C:C	C:T
P16B02S000010	ITO75	7	31.8182	0	0				0	0			Parent	G:G	A:A	C:C	C:C	C:C	A:A	A:A	G:G	T:T	A:A	A:A	G:G	C:C	G:G	C:C	G:G	T:T	T:T	C:C	T:T	C:C	C:C
P16B12S000090	ITO76	7	31.8182	0	0				0	0			Parent	G:G	G:G	C:C	C:C	T:T	G:G	C:C	G:G	T:T	A:A	A:A	A:A	C:C	G:G	G:G	G:G	G:G	T:T	C:C	T:T	C:C	C:C
P06D01S000004	[ITO75/ITO76]-1					0	0	7	0	0	100	TRUE CROSS	F1	G:G	G:A	C:C	C:C	C:T	G:A	C:A	G:G	T:T	A:A	A:A	G:A	C:C	G:G	G:C	G:G	G:T	T:T	C:C	T:T	C:C	C:C
P06D02S000012	[ITO75/ITO76]-2					0	0	7	0	0	100	TRUE CROSS	F1	G:G	G:A	C:C	C:C	C:T	G:A	C:A	G:G	T:T	A:A	A:A	G:A	C:C	G:G	G:C	G:G	G:T	T:T	C:C	T:T	C:C	C:C
P06D03S000020	[ITO75/ITO76]-3					0	0	7	0	0	100	TRUE CROSS	F1	G:G	G:A	C:C	C:C	C:T	G:A	C:A	G:G	T:T	A:A	A:A	G:A	C:C	G:G	G:C	G:G	G:T	T:T	C:C	T:T	C:C	C:C
P06D04S000028	[ITO75/ITO76]-4					0	0	7	0	0	100	TRUE CROSS	F1	G:G	G:A	C:C	C:C	C:T	G:A	C:A	G:G	T:T	A:A	A:A	G:A	C:C	G:G	G:C	G:G	G:T	T:T	C:C	T:T	C:C	C:C
P06D05S000036	[ITO75/ITO76]-5					0	0	7	0	0	100	TRUE CROSS	F1	G:G	G:A	C:C	C:C	C:T	G:A	C:A	G:G	T:T	A:A	A:A	G:A	C:C	G:G	G:C	G:G	G:T	T:T	C:C	T:T	C:C	C:C
P06D06S000044	[ITO75/ITO76]-6					0	0	7	0	0	100	TRUE CROSS	F1	G:G	G:A	C:C	C:C	C:T	G:A	C:A	G:G	T:T	A:A	A:A	G:A	C:C	G:G	G:C	G:G	G:T	T:T	C:C	T:T	C:C	C:C
P06D07S000052	[ITO75/ITO76]-7					0	0	7	0	0	100	TRUE CROSS	F1	G:G	G:A	C:C	C:C	C:T	G:A	C:A	G:G	T:T	A:A	A:A	G:A	C:C	G:G	G:C	G:G	G:T	T:T	C:C	T:T	C:C	C:C
P06D08S000060	[ITO75/ITO76]-8					0	0	7	0	0	100	TRUE CROSS	F1	G:G	G:A	C:C	C:C	C:T	G:A	C:A	G:G	T:T	A:A	A:A	G:A	C:C	G:G	G:C	G:G	G:T	T:T	C:C	T:T	C:C	C:C
P06D09S000068	[ITO75/ITO76]-9					0	0	7	0	0	100	TRUE CROSS	F1	G:G	G:A	C:C	C:C	C:T	G:A	C:A	G:G	T:T	A:A	A:A	G:A	C:C	G:G	G:C	G:G	G:T	T:T	C:C	T:T	C:C	C:C
P06D10S000076	[ITO75/ITO76]-10					0	0	7	0	0	100	TRUE CROSS	F1	G:G	G:A	C:C	C:C	C:T	G:A	C:A	G:G	T:T	A:A	A:A	G:A	C:C	G:G	G:C	G:G	G:T	T:T	C:C	T:T	C:C	C:C
P06D11S000084	[ITO75/ITO76]-11					0	0	7	0	0	100	TRUE CROSS	F1	G:G	G:A	C:C	C:C	C:T	G:A	C:A	G:G	T:T	A:A	A:A	G:A	C:C	G:G	G:C	G:G	G:T	T:T	C:C	T:T	C:C	C:C
P06D12S000092	[ITO75/ITO76]-12					0	0	7	0	0	100	TRUE CROSS	F1	G:G	G:A	C:C	C:C	C:T	G:A	C:A	G:G	T:T	A:A	A:A	G:A	C:C	G:G	G:C	G:G	G:T	T:T	C:C	T:T	C:C	C:C
P06E01S000005	[ITO75/ITO76]-13					0	0	7	0	0	100	TRUE CROSS	F1	G:G	G:A	C:C	C:C	C:T	G:A	C:A	G:G	T:T	A:A	A:A	G:A	C:C	G:G	G:C	G:G	G:T	T:T	C:C	T:T	C:C	C:C
P06E02S000013	[ITO75/ITO76]-14					0	0	7	0	0	100	TRUE CROSS	F1	G:G	G:A	C:C	C:C	C:T	G:A	C:A	G:G	T:T	A:A	A:A	G:A	C:C	G:G	G:C	G:G	G:T	T:T	C:C	T:T	C:C	C:C
P06E03S000021	[ITO75/ITO76]-15					0	0	7	0	0	100	TRUE CROSS	F1	G:G	G:A	C:C	C:C	C:T	G:A	C:A	G:G	T:T	A:A	A:A	G:A	C:C	G:G	G:C	G:G	G:T	T:T	C:C	T:T	C:C	C:C
P06E04S000029	[ITO75/ITO76]-16					0	0	7	0	0	100	TRUE CROSS	F1	G:G	G:A	C:C	C:C	C:T	G:A	C:A	G:G	T:T	A:A	A:A	G:A	C:C	G:G	G:C	G:G	G:T	T:T	C:C	T:T	C:C	C:C
P06E05S000037	[ITO75/ITO76]-17					0	0	7	0	0	100	TRUE CROSS	F1	G:G	G:A	C:C	C:C	C:T	G:A	C:A	G:G	T:T	A:A	A:A	G:A	C:C	G:G	G:C	G:G	G:T	T:T	C:C	T:T	C:C	C:C
P16B02S000010	ITO77	15	68.1818	0	0				0	0			Parent	G:G	A:A	C:C	C:C	C:C	A:A	A:A	G:G	T:T	A:A	A:A	G:G	C:C	G:G	C:C	G:G	T:T	T:T	C:C	T:T	C:C	C:C
P16C12S000091	ITO78	15	68.1818	13	59.0909				0	0			Parent	C:C	G:A	T:T	C:T	C:T	G:A	A:A	G:T	C:T	C:A	T:A	G:A	C:C	G:A	C:C	G:G	G:T	T:T	C:C	C:T	C:T	C:C
P06E06S000045	[ITO77/ITO78]-1					0	0	2	0	0	NA	Undetermine: Parent Heterozygous	F1	G:C	A:A	C:T	C:T	C:C	G:A	A:A	G:T	T:T	C:A	A:A	G:A	C:C	G:A	C:C	G:G	T:T	T:T	C:C	C:T	C:T	C:C
P06E07S000053	[ITO77/ITO78]-2					0	0	2	0	0	NA	Undetermine: Parent Heterozygous	F1	G:C	A:A	C:T	C:T	C:C	G:A	A:A	G:T	T:T	C:A	A:A	G:A	C:C	G:A	C:C	G:G	T:T	T:T	C:C	C:T	C:T	C:C
P06E08S000061	[ITO77/ITO78]-3					0	0	2	0	0	NA	Undetermine: Parent Heterozygous	F1	G:C	A:A	C:T	C:T	C:C	G:A	A:A	G:T	T:T	C:A	A:A	G:A	C:C	G:A	C:C	G:G	T:T	T:T	C:C	C:T	C:T	C:C
P06E09S000069	[ITO77/ITO78]-4					0	0	1	0	0	NA	Undetermine: Parent Heterozygous	F1	G:C	G:A	T:T	Uncallable	C:C	G:G	C:A	T:T	T:T	C:A	A:A	G:A	C:C	G:A	G:C	G:G	T:T	T:T	C:C	C:C	T:T	C:C
P06E10S000077	[ITO77/ITO78]-5					0	0	1	0	0	NA	Undetermine: Parent Heterozygous	F1	G:C	G:A	C:C	C:C	C:C	G:A	C:A	G:G	C:T	A:A	T:A	G:A	C:C	G:G	C:C	G:G	T:T	T:T	C:C	T:T	C:C	C:C
P06E11S000085	[ITO77/ITO78]-6					0	0	1	0	0	NA	Undetermine: Parent Heterozygous	F1	G:C	G:A	C:C	C:C	C:C	G:A	C:A	G:G	C:T	A:A	T:A	G:A	C:C	G:G	C:C	G:G	T:T	T:T	C:C	T:T	C:C	C:C
P06E12S000093	[ITO77/ITO78]-7					0	0	2	0	0	NA	Undetermine: Parent Heterozygous	F1	G:C	A:A	C:T	C:T	C:C	G:A	A:A	G:T	T:T	C:A	A:A	G:A	C:C	G:A	C:C	G:G	T:T	T:T	C:C	C:T	C:T	C:C
P06F01S000006	[ITO77/ITO78]-8					0	0	2	0	0	NA	Undetermine: Parent Heterozygous	F1	G:C	A:A	C:T	C:T	C:C	G:A	A:A	G:T	T:T	C:A	A:A	G:A	C:C	G:A	C:C	G:G	T:T	T:T	C:C	C:T	C:T	C:C
P06F02S000014	[ITO77/ITO78]-9					0	0	2	0	0	NA	Undetermine: Parent Heterozygous	F1	G:C	A:A	C:T	C:T	C:C	G:A	A:A	G:T	T:T	C:A	A:A	G:A	C:C	G:A	C:C	G:G	T:T	T:T	C:C	C:T	C:T	C:C
P06F03S000022	[ITO77/ITO78]-10					0	0	2	0	0	NA	Undetermine: Parent Heterozygous	F1	G:C	A:A	C:T	C:T	C:C	G:A	A:A	G:T	T:T	C:A	A:A	G:A	C:C	G:A	C:C	G:G	T:T	T:T	C:C	C:T	C:T	C:C
P06F04S000030	[ITO77/ITO78]-11					0	0	2	0	0	NA	Undetermine: Parent Heterozygous	F1	G:C	A:A	C:T	C:T	C:C	G:A	A:A	G:T	T:T	C:A	A:A	G:A	C:C	G:A	C:C	G:G	T:T	T:T	C:C	C:T	C:T	C:C
P06F05S000038	[ITO77/ITO78]-12					0	0	2	0	0	NA	Undetermine: Parent Heterozygous	F1	G:C	A:A	C:T	C:T	C:C	G:A	A:A	G:T	T:T	C:A	A:A	G:A	C:C	G:A	C:C	G:G	T:T	T:T	C:C	C:T	C:T	C:C
P06F06S000046	[ITO77/ITO78]-13					0	0	0	0	0	NA	Undetermine: Parent Heterozygous	F1	C:C	G:A	T:T	Uncallable	C:C	G:G	C:A	T:T	T:T	C:A	A:A	A:A	C:C	G:A	G:C	G:G	T:T	T:T	C:C	C:C	T:T	C:C
P06F07S000054	[ITO77/ITO78]-14					0	0	0	0	0	NA	Undetermine: Parent Heterozygous	F1	C:C	G:A	T:T	T:T	C:C	G:G	C:A	T:T	T:T	C:A	A:A	A:A	C:C	G:A	G:C	G:G	T:T	T:T	C:C	C:C	T:T	C:C
P06F08S000062	[ITO77/ITO78]-15					0	0	2	0	0	NA	Undetermine: Parent Heterozygous	F1	G:C	A:A	C:T	C:T	C:C	G:A	A:A	G:T	T:T	C:A	A:A	G:A	C:C	G:A	C:C	G:G	T:T	T:T	C:C	C:T	C:T	C:C
P06F09S000070	[ITO77/ITO78]-16					0	0	2	0	0	NA	Undetermine: Parent Heterozygous	F1	G:C	A:A	C:T	C:T	C:C	G:A	A:A	G:T	T:T	C:A	A:A	G:A	C:C	G:A	C:C	G:G	T:T	T:T	C:C	C:T	C:T	C:C
P06F10S000078	[ITO77/ITO78]-17					0	0	2	0	0	NA	Undetermine: Parent Heterozygous	F1	G:C	A:A	C:T	C:T	C:C	G:A	A:A	?	T:T	C:A	A:A	G:A	C:C	G:A	C:C	G:G	T:T	T:T	C:C	C:T	C:T	C:C
P06F11S000086	[ITO77/ITO78]-18					0	0	2	0	0	NA	Undetermine: Parent Heterozygous	F1	G:C	A:A	C:T	C:T	C:C	G:A	A:A	G:T	T:T	C:A	A:A	G:A	C:C	G:A	C:C	G:G	T:T	T:T	C:C	C:T	C:T	C:C
P06F12S000094	[ITO77/ITO78]-19					0	0	2	0	0	NA	Undetermine: Parent Heterozygous	F1	G:C	A:A	C:T	C:T	C:C	G:A	A:A	G:T	T:T	C:A	A:A	G:A	C:C	G:A	C:C	G:G	T:T	T:T	C:C	C:T	C:T	C:C
P06G01S000007	[ITO77/ITO78]-20					0	0	2	0	0	NA	Undetermine: Parent Heterozygous	F1	G:C	A:A	C:T	C:T	C:C	G:A	A:A	G:T	T:T	C:A	A:A	G:A	C:C	G:A	C:C	G:G	T:T	T:T	C:C	C:T	C:T	C:C
P06G02S000015	[ITO77/ITO78]-21					0	0	2	0	0	NA	Undetermine: Parent Heterozygous	F1	G:C	A:A	C:T	C:T	C:C	G:A	A:A	G:T	T:T	C:A	A:A	G:A	C:C	G:A	C:C	G:G	T:T	T:T	C:C	C:T	C:T	C:C
P06G03S000023	[ITO77/ITO78]-22					0	0	0	0	0	NA	Undetermine: Parent Heterozygous	F1	C:C	G:A	T:T	Uncallable	C:C	G:G	C:A	T:T	T:T	C:A	A:A	G:A	C:C	G:A	G:C	G:G	T:T	T:T	C:C	C:C	T:T	C:C
P06G04S000031	[ITO77/ITO78]-23					0	0	0	0	0	NA	Undetermine: Parent Heterozygous	F1	C:C	G:A	T:T	T:T	C:C	G:G	C:A	T:T	T:T	C:A	A:A	G:A	C:C	G:A	G:C	G:G	T:T	T:T	C:C	C:C	T:T	C:C
P06G05S000039	[ITO77/ITO78]-24					0	0	2	0	0	NA	Undetermine: Parent Heterozygous	F1	G:C	A:A	C:T	C:T	C:C	G:A	A:A	G:T	T:T	C:A	A:A	G:A	C:C	G:A	C:C	G:G	T:T	T:T	C:C	C:T	C:T	C:C
P06G06S000047	[ITO77/ITO78]-25					0	0	2	0	0	NA	Undetermine: Parent Heterozygous	F1	G:C	A:A	C:T	C:T	C:C	G:A	A:A	G:T	T:T	C:A	A:A	G:A	C:C	G:A	C:C	G:G	T:T	T:T	C:C	C:T	C:T	C:C
P06G07S000055	[ITO77/ITO78]-26					0	0	2	0	0	NA	Undetermine: Parent Heterozygous	F1	G:C	A:A	C:T	C:T	C:C	G:A	A:A	G:T	T:T	C:A	A:A	G:A	C:C	G:A	C:C	G:G	T:T	T:T	C:C	C:T	C:T	C:C
P06G08S000063	[ITO77/ITO78]-27					0	0	2	0	0	NA	Undetermine: Parent Heterozygous	F1	G:C	A:A	C:T	C:T	C:C	G:A	Uncallable	G:T	T:T	C:A	A:A	G:A	C:C	G:A	C:C	G:G	T:T	T:T	C:C	C:T	C:T	C:C
P06G09S000071	[ITO77/ITO78]-28					0	0	2	0	0	NA	Undetermine: Parent Heterozygous	F1	G:C	A:A	C:T	C:T	C:C	G:A	A:A	G:T	T:T	C:A	A:A	G:A	C:C	G:A	C:C	G:G	T:T	T:T	C:C	C:T	C:T	C:C
P06G10S000079	[ITO77/ITO78]-29					0	0	2	0	0	NA	Undetermine: Parent Heterozygous	F1	G:C	A:A	C:T	C:T	C:C	G:A	A:A	G:T	T:T	C:A	A:A	G:A	C:C	G:A	C:C	G:G	T:T	T:T	C:C	C:T	C:T	C:C
P06G11S000087	[ITO77/ITO78]-30					0	0	2	0	0	NA	Undetermine: Parent Heterozygous	F1	G:C	A:A	C:T	C:T	C:C	G:A	A:A	G:T	T:T	C:A	A:A	G:A	C:C	G:G	C:C	G:G	T:T	T:T	C:C	C:T	C:T	C:C
P06G12S000095	[ITO77/ITO78]-31					0	0	2	0	0	NA	Undetermine: Parent Heterozygous	F1	G:C	A:A	C:T	C:T	C:C	G:A	A:A	G:T	T:T	C:A	A:A	G:A	C:C	G:G	C:C	G:G	T:T	T:T	C:C	C:T	C:T	C:C
P06H01S000008	[ITO77/ITO78]-32					0	0	2	0	0	NA	Undetermine: Parent Heterozygous	F1	G:C	A:A	C:T	C:T	C:C	G:A	A:A	G:T	T:T	C:A	A:A	G:A	C:C	G:A	C:C	G:G	T:T	T:T	C:C	C:T	C:T	C:C
P16B02S000010	ITO79	6	27.2727	0	0				0	0			Parent	G:G	A:A	C:C	C:C	C:C	A:A	A:A	G:G	T:T	A:A	A:A	G:G	C:C	G:G	C:C	G:G	T:T	T:T	C:C	T:T	C:C	C:C
P16D02S000012	ITO80	6	27.2727	0	0				0	0			Parent	C:C	G:G	T:T	C:C	C:C	A:A	A:A	G:G	C:C	A:A	T:T	G:G	C:C	G:G	C:C	G:G	G:G	T:T	C:C	T:T	C:C	C:C
P06H02S000016	[ITO79/ITO80]-1					0	0	6	0	0	100	TRUE CROSS	F1	G:C	G:A	C:T	C:C	C:C	A:A	A:A	G:G	C:T	A:A	T:A	G:G	C:C	G:G	C:C	G:G	G:T	T:T	C:C	T:T	C:C	C:C
P06H03S000024	[ITO79/ITO80]-2					0	0	6	0	0	100	TRUE CROSS	F1	G:C	G:A	C:T	C:C	C:C	A:A	A:A	G:G	C:T	A:A	T:A	G:G	C:C	G:G	C:C	G:G	G:T	T:T	C:C	T:T	C:C	C:C
P06H04S000032	[ITO79/ITO80]-3					0	0	6	0	0	100	TRUE CROSS	F1	G:C	G:A	C:T	C:C	C:C	A:A	A:A	G:G	C:T	A:A	T:A	G:G	C:C	G:G	C:C	G:G	G:T	T:T	C:C	T:T	C:C	C:C
P06H05S000040	[ITO79/ITO80]-4					0	0	5	0	0	83.3333	TRUE CROSS	F1	G:C	G:A	C:T	C:C	C:C	A:A	C:A	G:G	C:T	A:A	T:A	G:G	C:C	G:G	C:C	G:A	T:T	T:T	C:C	T:T	C:C	C:C
P06H06S000048	[ITO79/ITO80]-5					0	0	4	0	0	66.6667	TRUE CROSS	F1	G:C	G:A	C:T	C:C	C:C	G:A	C:A	G:G	T:T	A:A	T:A	G:G	C:C	G:G	C:C	G:A	T:T	Uncallable	C:C	T:T	C:C	C:C
P06H07S000056	[ITO79/ITO80]-6					0	0	6	0	0	100	TRUE CROSS	F1	G:C	G:A	C:T	C:C	C:T	A:A	A:A	G:G	C:T	A:A	T:A	G:G	C:C	G:G	C:C	G:G	G:T	T:T	C:C	T:T	C:C	C:C
P06H08S000064	[ITO79/ITO80]-7					0	0	6	0	0	100	TRUE CROSS	F1	G:C	G:A	C:T	C:C	C:T	A:A	Uncallable	G:G	C:T	A:A	T:A	Uncallable	C:C	G:G	C:C	G:G	G:T	T:T	C:C	T:T	C:C	C:C
P06H09S000072	[ITO79/ITO80]-8					0	0	6	0	0	100	TRUE CROSS	F1	G:C	G:A	C:T	C:C	C:T	A:A	A:A	G:G	C:T	A:A	T:A	G:G	C:C	G:G	C:C	G:G	G:T	T:T	C:C	T:T	C:C	C:C
P06H10S000080	[ITO79/ITO80]-9					0	0	6	0	0	100	TRUE CROSS	F1	G:C	G:A	C:T	C:C	C:T	A:A	A:A	G:G	C:T	A:A	T:A	G:G	C:C	G:G	C:C	G:G	G:T	T:T	C:C	T:T	C:C	C:C
P07A01S000001	[ITO79/ITO80]-10					0	0	5	0	0	83.3333	TRUE CROSS	F1	G:C	A:A	C:T	C:C	C:C	G:A	C:A	G:G	C:T	A:A	T:A	G:G	C:C	G:G	C:C	G:G	G:T	Uncallable	C:C	T:T	C:C	C:C
P07A02S000009	[ITO79/ITO80]-11					0	0	5	0	0	83.3333	TRUE CROSS	F1	G:C	A:A	C:T	C:C	C:C	G:A	C:A	G:G	C:T	A:A	T:A	G:G	C:C	G:G	C:C	G:G	G:T	Uncallable	C:C	T:T	C:C	C:C
P07A03S000017	[ITO79/ITO80]-12					0	0	4	0	0	66.6667	TRUE CROSS	F1	G:G	G:A	C:T	C:C	C:C	A:A	A:A	G:G	C:T	A:A	T:A	G:G	C:C	G:G	C:C	G:A	T:T	Uncallable	C:C	T:T	C:C	C:C
P07A04S000025	[ITO79/ITO80]-13					0	0	3	0	0	50	TRUE CROSS	F1	G:G	G:A	C:T	C:C	C:C	A:A	A:A	G:G	T:T	A:A	T:A	G:G	C:C	G:G	C:C	G:A	T:T	Uncallable	C:C	T:T	C:C	C:C
P07A05S000033	[ITO79/ITO80]-14					0	0	3	0	0	50	TRUE CROSS	F1	G:G	A:A	C:T	C:C	C:C	A:A	A:A	G:G	C:T	A:A	T:A	G:G	C:C	G:G	C:C	G:A	T:T	Uncallable	C:C	T:T	C:C	C:C
P16B02S000010	ITO81	7	31.8182	0	0				0	0			Parent	G:G	A:A	C:C	C:C	C:C	A:A	A:A	G:G	T:T	A:A	A:A	G:G	C:C	G:G	C:C	G:G	T:T	T:T	C:C	T:T	C:C	C:C
P16D06S000044	ITO82	7	31.8182	0	0				0	0			Parent	C:C	A:A	T:T	C:C	C:C	A:A	C:C	T:T	C:C	C:C	A:A	G:G	C:C	G:G	C:C	G:G	T:T	T:T	G:G	T:T	C:C	C:C
P07A06S000041	[ITO81/ITO82]-1					0	0	5	0	0	71.4286	TRUE CROSS	F1	G:G	A:A	C:T	C:C	C:T	A:A	C:A	G:T	C:T	C:A	A:A	G:A	C:C	G:G	C:C	G:G	G:T	T:T	C:C	T:T	C:C	C:C
P07A07S000049	[ITO81/ITO82]-2					0	0	5	0	0	71.4286	TRUE CROSS	F1	G:G	A:A	C:T	C:C	C:T	A:A	C:A	G:T	C:T	C:A	A:A	G:A	C:C	G:G	C:C	G:G	G:T	T:T	C:C	T:T	C:C	C:C
P07A08S000057	[ITO81/ITO82]-3					0	0	5	0	0	71.4286	TRUE CROSS	F1	G:G	A:A	C:T	C:C	C:T	A:A	C:A	G:T	C:T	C:A	A:A	G:A	C:C	G:G	C:C	G:G	G:T	T:T	C:C	T:T	C:C	C:C
P07A09S000065	[ITO81/ITO82]-4					0	0	5	0	0	71.4286	TRUE CROSS	F1	G:G	A:A	C:T	C:C	C:T	A:A	C:A	G:T	C:T	C:A	A:A	Uncallable	C:C	G:G	C:C	G:G	G:T	T:T	C:C	T:T	C:C	C:C
P07A10S000073	[ITO81/ITO82]-5					0	0	5	0	0	71.4286	TRUE CROSS	F1	G:G	A:A	C:T	C:C	C:T	A:A	C:A	G:T	C:T	C:A	A:A	G:A	C:C	G:G	C:C	G:G	G:T	T:T	C:C	T:T	C:C	C:C
P07A11S000081	[ITO81/ITO82]-6					0	0	5	0	0	71.4286	TRUE CROSS	F1	G:G	A:A	C:T	C:C	C:T	A:A	C:A	G:T	C:T	C:A	A:A	G:A	C:C	G:G	C:C	G:G	G:T	T:T	C:C	T:T	C:C	C:C
P07A12S000089	[ITO81/ITO82]-7					0	0	5	0	0	71.4286	TRUE CROSS	F1	G:G	A:A	C:T	C:C	C:T	A:A	C:A	G:T	C:T	C:A	A:A	G:A	C:C	G:G	C:C	G:G	G:T	T:T	C:C	T:T	C:C	C:C
P07B01S000002	[ITO81/ITO82]-8					0	0	5	0	0	71.4286	TRUE CROSS	F1	G:G	A:A	C:T	C:C	C:T	A:A	C:A	G:T	C:T	C:A	A:A	G:A	C:C	G:G	C:C	G:G	G:T	T:T	C:C	T:T	C:C	C:C
P07B02S000010	[ITO81/ITO82]-9					0	0	5	0	0	71.4286	TRUE CROSS	F1	G:G	A:A	C:T	C:C	C:T	A:A	C:A	G:T	C:T	C:A	A:A	G:A	C:C	G:G	C:C	G:G	G:T	T:T	C:C	T:T	C:C	C:C
P07B03S000018	[ITO81/ITO82]-10					0	0	5	0	0	71.4286	TRUE CROSS	F1	G:G	A:A	C:T	C:C	C:T	A:A	C:A	G:T	C:T	C:A	A:A	G:A	C:C	G:G	C:C	G:G	G:T	T:T	C:C	T:T	C:C	C:C
P07B04S000026	[ITO81/ITO82]-11					0	0	5	0	0	71.4286	TRUE CROSS	F1	G:G	A:A	C:T	C:C	C:T	A:A	C:A	G:T	C:T	C:A	A:A	G:A	C:C	G:G	C:C	G:G	G:T	T:T	C:C	T:T	C:C	C:C
P07B05S000034	[ITO81/ITO82]-12					0	0	5	0	0	71.4286	TRUE CROSS	F1	G:G	A:A	C:T	C:C	C:T	A:A	C:A	G:T	C:T	C:A	A:A	G:A	C:C	G:G	C:C	G:G	G:T	T:T	C:C	T:T	C:C	C:C
P07B06S000042	[ITO81/ITO82]-13					0	0	5	0	0	71.4286	TRUE CROSS	F1	G:G	A:A	C:T	C:C	C:T	A:A	C:A	G:T	C:T	C:A	A:A	G:A	C:C	G:G	C:C	G:G	G:T	T:T	C:C	T:T	C:C	C:C
P16B02S000010	ITO83	8	36.3636	0	0				0	0			Parent	G:G	A:A	C:C	C:C	C:C	A:A	A:A	G:G	T:T	A:A	A:A	G:G	C:C	G:G	C:C	G:G	T:T	T:T	C:C	T:T	C:C	C:C
P16E12S000093	ITO84	8	36.3636	0	0				0	0			Parent	G:G	A:A	T:T	C:C	T:T	A:A	C:C	T:T	C:C	C:C	A:A	A:A	C:C	A:A	C:C	G:G	T:T	T:T	C:C	T:T	C:C	C:C
P07B07S000050	[ITO83/ITO84]-1					0	0	7	0	0	87.5	TRUE CROSS	F1	G:G	A:A	C:T	C:C	C:T	A:A	C:A	G:T	C:T	C:A	A:A	G:A	C:C	G:G	C:C	G:G	G:T	T:T	C:C	T:T	C:C	C:C
P07B08S000058	[ITO83/ITO84]-2					0	0	5	0	0	62.5	TRUE CROSS	F1	G:C	A:A	C:T	C:C	C:C	G:A	A:A	G:T	T:T	C:A	T:A	G:A	C:C	G:A	G:C	G:A	T:T	T:T	C:C	C:T	C:T	C:T
P07B09S000066	[ITO83/ITO84]-3					0	0	4	2	25	NA	Undetermine: missing data	F1	G:C	A:A	C:T	C:C	C:C	G:A	Uncallable	G:T	T:T	C:A	T:A	Uncallable	C:C	G:A	G:C	G:A	T:T	T:T	C:C	C:T	C:T	C:T
P07B10S000074	[ITO83/ITO84]-4					0	0	8	0	0	100	TRUE CROSS	F1	G:G	A:A	C:T	C:C	C:T	A:A	C:A	G:T	C:T	C:A	A:A	G:A	C:C	G:A	C:C	G:G	T:T	T:T	C:C	T:T	C:C	C:C
P07B11S000082	[ITO83/ITO84]-5					0	0	8	0	0	100	TRUE CROSS	F1	G:G	A:A	C:T	C:C	C:T	A:A	C:A	G:T	C:T	C:A	A:A	G:A	C:C	G:A	C:C	G:G	T:T	T:T	C:C	T:T	C:C	C:C
P07B12S000090	[ITO83/ITO84]-6					0	0	8	0	0	100	TRUE CROSS	F1	G:G	A:A	C:T	C:C	C:T	A:A	C:A	G:T	C:T	C:A	A:A	G:A	C:C	G:A	C:C	G:G	T:T	T:T	C:C	T:T	C:C	C:C
P07C01S000003	[ITO83/ITO84]-7					0	0	8	0	0	100	TRUE CROSS	F1	G:G	A:A	C:T	C:C	C:T	A:A	C:A	G:T	C:T	C:A	A:A	G:A	C:C	G:A	C:C	G:G	T:T	T:T	C:C	T:T	C:C	C:C
P07C02S000011	[ITO83/ITO84]-8					0	0	8	0	0	100	TRUE CROSS	F1	G:G	A:A	C:T	C:C	C:T	A:A	C:A	G:T	C:T	C:A	A:A	G:A	C:C	G:A	C:C	G:G	T:T	T:T	C:C	T:T	C:C	C:C
P07C03S000019	[ITO83/ITO84]-9					0	0	8	0	0	100	TRUE CROSS	F1	G:G	A:A	C:T	C:C	C:T	A:A	C:A	G:T	C:T	C:A	A:A	G:A	C:C	G:A	C:C	G:G	G:T	T:T	C:C	T:T	C:C	C:C
P07C04S000027	[ITO83/ITO84]-10					0	0	8	0	0	100	TRUE CROSS	F1	G:G	A:A	C:T	C:C	C:T	A:A	C:A	G:T	C:T	C:A	A:A	G:A	C:C	G:A	C:C	G:G	G:T	T:T	C:C	T:T	C:C	C:C
P07C05S000035	[ITO83/ITO84]-11					0	0	8	0	0	100	TRUE CROSS	F1	G:G	A:A	C:T	C:C	C:T	A:A	C:A	G:T	C:T	C:A	A:A	G:A	C:C	G:A	C:C	G:G	T:T	T:T	C:C	T:T	C:C	C:C
P07C06S000043	[ITO83/ITO84]-12					0	0	8	0	0	100	TRUE CROSS	F1	G:G	A:A	C:T	C:C	C:T	A:A	C:A	G:T	C:T	C:A	A:A	G:A	C:C	G:A	C:C	G:G	T:T	T:T	C:C	T:T	C:C	C:C
P07C07S000051	[ITO83/ITO84]-13					0	0	8	0	0	100	TRUE CROSS	F1	G:G	A:A	C:T	C:C	C:T	A:A	C:A	G:T	C:T	C:A	A:A	G:A	C:C	G:A	C:C	G:G	T:T	T:T	C:C	T:T	C:C	C:C
P07C08S000059	[ITO83/ITO84]-14					0	0	8	0	0	100	TRUE CROSS	F1	G:G	A:A	C:T	C:C	C:T	A:A	C:A	G:T	C:T	C:A	A:A	G:A	C:C	G:A	C:C	G:G	T:T	T:T	C:C	T:T	C:C	C:C
P07C09S000067	[ITO83/ITO84]-15					0	0	8	0	0	100	TRUE CROSS	F1	G:G	A:A	C:T	C:C	C:T	A:A	C:A	G:T	C:T	C:A	A:A	G:A	C:C	G:A	C:C	G:G	G:T	T:T	C:C	T:T	C:C	C:C
P07C10S000075	[ITO83/ITO84]-16					0	0	8	0	0	100	TRUE CROSS	F1	G:G	A:A	C:T	C:C	C:T	A:A	C:A	G:T	C:T	C:A	A:A	G:A	C:C	G:A	C:C	G:G	G:T	T:T	C:C	T:T	C:C	C:C
P07C11S000083	[ITO83/ITO84]-17					0	0	8	0	0	100	TRUE CROSS	F1	G:G	A:A	C:T	C:C	C:T	A:A	C:A	G:T	C:T	C:A	A:A	G:A	C:C	G:A	C:C	G:G	G:T	T:T	C:C	T:T	C:C	C:C
P07C12S000091	[ITO83/ITO84]-18					0	0	8	0	0	100	TRUE CROSS	F1	G:G	A:A	C:T	C:C	C:T	A:A	C:A	G:T	C:T	C:A	A:A	G:A	C:C	G:A	C:C	G:G	G:T	T:T	C:C	T:T	C:C	C:C
P16B04S000026	ITO85	6	27.2727	0	0				0	0			Parent	G:G	G:G	C:C	C:C	C:C	A:A	A:A	T:T	T:T	C:C	T:T	G:G	C:C	G:G	C:C	A:A	T:T	T:T	C:C	T:T	T:T	T:T
P16A06S000041	ITO86	6	27.2727	0	0				0	0			Parent	C:C	G:G	T:T	C:C	C:C	A:A	A:A	T:T	T:T	A:A	T:T	A:A	C:C	G:G	C:C	G:G	T:T	T:T	C:C	C:C	T:T	T:T
P07D01S000004	[ITO85/ITO86]-1					0	0	6	0	0	100	TRUE CROSS	F1	G:C	G:A	C:T	C:C	C:C	A:A	A:A	T:T	C:T	C:A	T:T	G:A	C:C	G:G	C:C	G:A	T:T	T:T	C:C	C:T	C:T	C:T
P07D02S000012	[ITO85/ITO86]-2					0	0	6	0	0	100	TRUE CROSS	F1	G:C	G:A	C:T	C:C	C:C	A:A	A:A	T:T	C:T	C:A	T:T	G:A	C:C	G:G	C:C	G:A	T:T	T:T	C:C	C:T	C:T	C:T
P07D03S000020	[ITO85/ITO86]-3					0	0	6	0	0	100	TRUE CROSS	F1	G:C	G:A	C:T	C:C	C:C	A:A	A:A	T:T	C:T	C:A	T:T	G:A	C:C	G:G	C:C	G:A	T:T	T:T	C:C	C:T	C:T	C:T
P07D04S000028	[ITO85/ITO86]-4					0	0	1	0	0	16.6667	SELF	F1	G:C	A:A	C:C	C:C	C:C	A:A	A:A	T:T	C:C	C:C	T:T	G:G	C:C	G:G	C:C	A:A	T:T	T:T	C:C	T:T	C:C	C:C
P07D05S000036	[ITO85/ITO86]-5					0	0	0	1	16.6667	0	SELF	F1	Uncallable	A:A	C:C	C:C	C:C	A:A	A:A	T:T	C:C	C:C	T:T	G:G	C:C	G:G	C:C	A:A	T:T	T:T	C:C	T:T	C:C	C:C
P07D06S000044	[ITO85/ITO86]-6					0	0	6	0	0	100	TRUE CROSS	F1	G:C	G:G	C:T	C:C	C:C	A:A	C:A	G:T	T:T	C:A	T:T	G:A	C:C	G:G	C:C	G:A	T:T	T:T	C:C	C:T	T:T	C:T
P07D07S000052	[ITO85/ITO86]-7					0	0	6	0	0	100	TRUE CROSS	F1	G:C	G:G	C:T	C:C	C:C	A:A	C:A	G:T	T:T	C:A	T:T	G:A	C:C	G:G	C:C	G:A	T:T	T:T	C:C	C:T	T:T	C:T
P16B04S000026	ITO87	5	22.7273	0	0				0	0			Parent	G:G	G:G	C:C	C:C	C:C	A:A	A:A	T:T	T:T	C:C	T:T	G:G	C:C	G:G	C:C	A:A	T:T	T:T	C:C	T:T	T:T	T:T
P16A08S000057	ITO88	5	22.7273	0	0				0	0			Parent	C:C	G:G	C:C	C:C	C:C	A:A	A:A	T:T	T:T	A:A	T:T	A:A	C:C	G:G	C:C	G:G	T:T	T:T	C:C	C:C	T:T	T:T
P07D08S000060	[ITO87/ITO88]-1					0	0	4	0	0	80	TRUE CROSS	F1	C:C	A:A	C:T	C:C	C:C	A:A	A:A	T:T	C:T	C:A	T:T	G:A	C:C	G:G	C:C	G:A	T:T	T:T	C:C	C:T	C:T	C:T
P07D09S000068	[ITO87/ITO88]-2					0	0	4	0	0	80	TRUE CROSS	F1	C:C	A:A	C:T	C:C	C:C	A:A	A:A	T:T	C:T	C:A	T:T	G:A	C:C	G:G	C:C	G:A	T:T	T:T	C:C	C:T	C:T	C:T
P07D10S000076	[ITO87/ITO88]-3					0	0	4	0	0	80	TRUE CROSS	F1	G:C	G:A	C:T	C:C	C:C	A:A	C:A	G:T	T:T	C:C	T:T	G:A	C:C	G:G	C:C	G:A	T:T	T:T	C:C	C:T	T:T	T:T
P07D11S000084	[ITO87/ITO88]-4					0	0	3	0	0	60	TRUE CROSS	F1	G:C	G:A	C:T	C:C	C:C	A:A	A:A	T:T	T:T	C:C	T:T	G:A	C:C	G:G	C:C	G:G	T:T	T:T	C:C	C:T	T:T	T:T
P07D12S000092	[ITO87/ITO88]-5					0	0	3	0	0	60	TRUE CROSS	F1	G:C	G:A	C:T	C:C	C:C	A:A	C:A	G:T	T:T	C:C	T:T	G:A	C:C	G:G	C:C	G:G	T:T	T:T	C:C	C:T	T:T	T:T
P07E01S000005	[ITO87/ITO88]-6					0	0	3	0	0	60	TRUE CROSS	F1	G:C	G:A	C:T	C:C	C:C	A:A	A:A	T:T	T:T	C:C	T:T	G:A	C:C	G:G	C:C	G:G	T:T	T:T	C:C	C:T	T:T	T:T
P07E02S000013	[ITO87/ITO88]-7					0	0	3	0	0	60	TRUE CROSS	F1	G:C	G:A	C:T	C:C	C:C	A:A	C:A	T:T	T:T	C:C	T:T	G:A	C:C	G:G	C:C	G:G	T:T	T:T	C:C	C:T	T:T	T:T
P07E03S000021	[ITO87/ITO88]-8					0	0	3	0	0	60	TRUE CROSS	F1	G:C	G:A	C:T	C:C	C:C	A:A	A:A	T:T	T:T	C:C	T:T	G:A	C:C	G:G	C:C	G:G	T:T	T:T	C:C	C:T	T:T	T:T
P16B04S000026	ITO89	6	27.2727	0	0				0	0			Parent	G:G	G:G	C:C	C:C	C:C	A:A	A:A	T:T	T:T	C:C	T:T	G:G	C:C	G:G	C:C	A:A	T:T	T:T	C:C	T:T	T:T	T:T
P16A12S000089	ITO90	6	27.2727	0	0				0	0			Parent	C:C	G:G	T:T	C:C	C:C	A:A	C:C	T:T	C:C	C:C	T:T	G:G	C:C	G:G	C:C	G:G	T:T	T:T	C:C	T:T	C:C	T:T
P07E04S000029	[ITO89/ITO90]-1					0	0	0	0	0	0	SELF	F1	G:G	A:A	C:C	C:C	C:C	A:A	A:A	T:T	C:C	C:C	T:T	G:G	C:C	G:G	C:C	A:A	T:T	T:T	C:C	T:T	C:C	C:C
P07E05S000037	[ITO89/ITO90]-2					0	0	0	0	0	0	SELF	F1	G:G	A:A	C:C	C:C	C:C	A:A	A:A	T:T	C:C	C:C	T:T	G:G	C:C	G:G	C:C	A:A	T:T	T:T	C:C	T:T	C:C	C:C
P07E06S000045	[ITO89/ITO90]-3					0	0	4	0	0	66.6667	TRUE CROSS	F1	G:C	G:A	C:T	C:C	C:C	A:A	C:A	T:T	C:C	C:C	T:T	G:G	C:C	G:G	C:C	G:A	T:T	T:T	C:C	T:T	C:C	C:T
P07E07S000053	[ITO89/ITO90]-4					0	0	4	0	0	66.6667	TRUE CROSS	F1	G:C	G:A	C:T	C:C	C:C	A:A	C:A	T:T	C:C	C:C	T:T	G:G	C:C	G:G	C:C	G:A	T:T	T:T	C:C	T:T	C:C	C:T
P07E08S000061	[ITO89/ITO90]-5					0	0	0	0	0	0	SELF	F1	G:G	A:A	C:C	C:C	C:C	A:A	A:A	T:T	C:C	C:C	T:T	G:G	C:C	G:G	C:C	A:A	T:T	T:T	C:C	T:T	C:C	C:C
P07E09S000069	[ITO89/ITO90]-6					0	0	1	1	16.6667	20	SELF	F1	G:C	A:A	C:C	C:C	C:C	A:A	Uncallable	T:T	C:C	C:C	T:T	G:G	C:C	G:G	C:C	A:A	T:T	T:T	C:C	T:T	C:C	C:C
P07E10S000077	[ITO89/ITO90]-7					0	0	0	0	0	0	SELF	F1	G:G	A:A	C:C	C:C	C:C	A:A	A:A	T:T	C:C	C:C	T:T	G:G	C:C	G:G	C:C	A:A	T:T	T:T	C:C	T:T	C:C	C:C
P07E11S000085	[ITO89/ITO90]-8					0	0	0	0	0	0	SELF	F1	G:G	A:A	C:C	C:C	C:C	A:A	A:A	T:T	C:C	C:C	T:T	G:G	C:C	G:G	C:C	A:A	T:T	T:T	C:C	T:T	C:C	C:C
P16B04S000026	ITO91	12	54.5455	0	0				0	0			Parent	G:G	G:G	C:C	C:C	C:C	A:A	A:A	T:T	T:T	C:C	T:T	G:G	C:C	G:G	C:C	A:A	T:T	T:T	C:C	T:T	T:T	T:T
P16B10S000074	ITO92	12	54.5455	0	0				0	0			Parent	G:G	A:A	T:T	C:C	T:T	A:A	C:C	T:T	C:C	C:C	A:A	A:A	C:C	A:A	C:C	G:G	G:G	T:T	C:C	T:T	C:C	C:C
P07E12S000093	[ITO91/ITO92]-1					0	0	6	0	0	50	TRUE CROSS	F1	G:C	A:A	C:T	C:C	C:T	A:A	C:A	T:T	C:C	C:C	T:A	G:G	C:C	G:G	C:C	G:A	G:T	T:T	C:C	T:T	C:C	C:C
P07F01S000006	[ITO91/ITO92]-2					0	0	6	0	0	50	TRUE CROSS	F1	G:C	A:A	C:T	C:C	C:T	A:A	C:A	T:T	C:C	C:C	T:A	G:G	C:C	G:G	C:C	G:A	G:T	T:T	C:C	T:T	C:C	C:C
P07F02S000014	[ITO91/ITO92]-3					0	0	6	0	0	50	TRUE CROSS	F1	?	A:A	C:T	C:C	C:T	A:A	C:A	T:T	C:C	C:C	T:A	G:G	C:C	G:G	C:C	G:A	G:T	T:T	C:C	T:T	C:C	C:C
P07F03S000022	[ITO91/ITO92]-4					0	0	7	0	0	58.3333	TRUE CROSS	F1	G:G	A:A	T:T	C:C	C:T	A:A	C:A	T:T	C:C	C:C	T:A	G:A	C:C	G:A	C:C	G:A	G:T	T:T	C:C	T:T	C:C	C:C
P07F04S000030	[ITO91/ITO92]-5					0	0	7	0	0	58.3333	TRUE CROSS	F1	G:G	A:A	T:T	C:C	C:T	A:A	C:A	T:T	C:C	C:C	T:A	G:A	C:C	G:A	C:C	G:A	G:T	T:T	C:C	T:T	C:C	C:C
P07F05S000038	[ITO91/ITO92]-6					0	0	6	0	0	50	TRUE CROSS	F1	G:C	A:A	C:T	C:C	C:T	A:A	C:A	T:T	C:C	C:C	T:A	G:G	C:C	G:G	C:C	G:A	G:T	T:T	C:C	T:T	C:C	C:C
P07F06S000046	[ITO91/ITO92]-7					0	0	5	1	8.33333	45.4545	SELF	F1	G:C	A:A	Uncallable	C:C	C:T	A:A	C:A	T:T	C:C	C:C	T:A	G:G	C:C	G:G	C:C	G:A	G:T	T:T	C:C	T:T	C:C	C:C
P07F07S000054	[ITO91/ITO92]-8					0	0	7	0	0	58.3333	TRUE CROSS	F1	G:G	A:A	T:T	C:C	C:T	A:A	C:A	T:T	C:C	C:C	T:A	G:A	C:C	G:A	C:C	G:A	G:T	T:T	C:C	T:T	C:C	C:C
P07F08S000062	[ITO91/ITO92]-9					0	0	7	0	0	58.3333	TRUE CROSS	F1	G:G	A:A	T:T	C:C	C:T	A:A	C:A	T:T	C:C	C:C	T:A	G:A	C:C	G:A	C:C	G:A	G:T	T:T	C:C	T:T	C:C	C:C
P07F09S000070	[ITO91/ITO92]-10					0	0	2	0	0	16.6667	SELF	F1	G:G	G:G	C:C	C:C	C:C	A:A	C:A	G:T	T:T	C:C	T:T	G:G	C:C	G:G	C:C	G:A	T:T	T:T	C:C	T:T	T:T	T:T
P07F10S000078	[ITO91/ITO92]-11					0	0	0	0	0	0	SELF	F1	G:G	G:G	C:C	C:C	C:C	A:A	A:A	G:T	T:T	C:C	T:T	G:G	C:C	G:G	C:C	A:A	T:T	T:T	C:C	T:T	T:T	T:T
P16B04S000026	ITO93	7	31.8182	0	0				0	0			Parent	G:G	G:G	C:C	C:C	C:C	A:A	A:A	T:T	T:T	C:C	T:T	G:G	C:C	G:G	C:C	A:A	T:T	T:T	C:C	T:T	T:T	T:T
P16C02S000011	ITO94	7	31.8182	0	0				0	0			Parent	G:G	G:G	T:T	C:C	C:C	A:A	A:A	G:G	C:C	C:C	T:T	G:G	C:C	G:G	C:C	G:G	T:T	T:T	G:G	C:C	T:T	C:C
P07F11S000086	[ITO93/ITO94]-1					0	0	4	0	0	57.1429	TRUE CROSS	F1	G:G	G:A	C:T	C:C	C:C	A:A	C:A	G:G	C:C	C:C	T:T	G:G	C:C	G:G	C:C	G:G	T:T	T:T	G:C	C:T	C:T	C:T
P07F12S000094	[ITO93/ITO94]-2					0	0	4	0	0	57.1429	TRUE CROSS	F1	G:G	G:A	C:T	C:C	C:C	A:A	C:A	G:G	C:C	C:C	T:T	G:G	C:C	G:G	C:C	G:A	T:T	T:T	G:C	C:T	C:T	C:C
P07G01S000007	[ITO93/ITO94]-3					0	0	5	0	0	71.4286	TRUE CROSS	F1	G:G	G:A	C:T	C:C	C:C	A:A	A:A	G:T	C:C	C:C	T:T	G:G	C:C	G:G	C:C	G:A	T:T	T:T	G:C	C:T	C:T	C:C
P07G02S000015	[ITO93/ITO94]-4					0	0	5	0	0	71.4286	TRUE CROSS	F1	G:G	G:A	C:T	C:C	C:C	A:A	A:A	G:T	C:C	C:C	T:T	G:G	C:C	G:G	C:C	G:A	T:T	T:T	G:C	C:T	C:T	C:C
P07G03S000023	[ITO93/ITO94]-5					0	0	5	0	0	71.4286	TRUE CROSS	F1	G:C	G:A	C:T	C:C	C:C	A:A	A:A	G:T	C:C	C:C	T:T	G:G	C:C	G:G	C:C	G:A	T:T	T:T	G:C	C:T	C:T	C:C
P07G04S000031	[ITO93/ITO94]-6					0	0	5	0	0	71.4286	TRUE CROSS	F1	G:G	G:A	C:T	C:C	C:C	A:A	A:A	G:T	C:C	C:C	T:T	G:G	C:C	G:G	C:C	G:A	T:T	T:T	G:C	C:T	C:T	C:C
P07G05S000039	[ITO93/ITO94]-7					0	0	5	0	0	71.4286	TRUE CROSS	F1	G:C	G:A	C:T	C:C	C:C	A:A	A:A	G:T	C:C	C:C	T:T	G:G	C:C	G:G	C:C	G:A	T:T	T:T	G:C	C:T	C:T	C:C
P07G06S000047	[ITO93/ITO94]-8					0	0	5	0	0	71.4286	TRUE CROSS	F1	G:G	G:A	C:T	C:C	C:C	A:A	A:A	G:T	C:C	C:C	T:T	G:G	C:C	G:G	C:C	G:A	T:T	T:T	G:C	C:T	C:T	C:C
P16B04S000026	ITO95	7	31.8182	0	0				0	0			Parent	G:G	G:G	C:C	C:C	C:C	A:A	A:A	T:T	T:T	C:C	T:T	G:G	C:C	G:G	C:C	A:A	T:T	T:T	C:C	T:T	T:T	T:T
P16C06S000043	ITO96	7	31.8182	0	0				0	0			Parent	G:G	G:G	T:T	C:C	C:C	A:A	A:A	G:G	C:C	C:C	T:T	G:G	C:C	G:G	C:C	G:G	T:T	T:T	G:G	C:C	T:T	C:C
P07G07S000055	[ITO95/ITO96]-1					0	0	5	0	0	71.4286	TRUE CROSS	F1	G:G	G:A	C:T	C:C	C:C	A:A	C:C	G:T	C:T	C:A	T:A	G:G	C:C	G:A	C:C	G:A	T:T	T:T	C:C	T:T	C:T	C:T
P07G08S000063	[ITO95/ITO96]-2					0	0	5	0	0	71.4286	TRUE CROSS	F1	G:C	G:A	C:T	C:C	C:C	A:A	A:A	G:T	C:C	C:C	T:T	G:G	C:C	G:G	C:C	G:A	T:T	T:T	G:C	C:T	C:T	C:C
P07G09S000071	[ITO95/ITO96]-3					0	0	5	0	0	71.4286	TRUE CROSS	F1	G:C	G:A	C:T	C:C	C:C	A:A	A:A	G:T	C:C	C:C	T:T	G:G	C:C	G:G	C:C	G:A	T:T	T:T	G:C	C:T	C:T	C:C
P07G10S000079	[ITO95/ITO96]-4					0	0	0	0	0	0	SELF	F1	G:G	A:A	C:C	C:C	C:C	A:A	A:A	T:T	C:C	C:C	T:T	G:G	C:C	G:G	C:C	A:A	T:T	T:T	C:C	T:T	C:C	C:C
P07G11S000087	[ITO95/ITO96]-5					0	0	0	0	0	0	SELF	F1	G:G	A:A	C:C	C:C	C:C	A:A	A:A	T:T	C:C	C:C	T:T	G:G	C:C	G:G	C:C	A:A	T:T	T:T	C:C	T:T	C:C	C:C
P07G12S000095	[ITO95/ITO96]-6					0	0	5	0	0	71.4286	TRUE CROSS	F1	G:G	G:A	C:T	C:C	C:C	A:A	A:A	G:T	C:C	C:C	T:T	G:G	C:C	G:G	C:C	G:A	T:T	T:T	G:C	C:T	C:T	C:C
P07H01S000008	[ITO95/ITO96]-7					0	0	5	0	0	71.4286	TRUE CROSS	F1	G:G	G:A	C:T	C:C	C:C	A:A	A:A	G:T	C:C	C:C	T:T	G:G	C:C	G:G	C:C	G:A	T:T	T:T	G:C	C:T	C:T	C:C
P07H02S000016	[ITO95/ITO96]-8					0	0	0	0	0	0	SELF	F1	G:G	A:A	T:T	C:C	C:C	A:A	A:A	T:T	C:C	C:C	T:T	G:G	C:C	G:G	C:C	A:A	T:T	T:T	C:C	T:T	C:C	C:C
P07H03S000024	[ITO95/ITO96]-9					0	0	0	0	0	0	SELF	F1	G:G	A:A	T:T	C:C	C:C	A:A	A:A	T:T	C:C	C:C	T:T	G:G	C:C	G:G	C:C	A:A	T:T	T:T	C:C	T:T	C:C	C:C
P16B04S000026	ITO97	9	40.9091	0	0				0	0			Parent	G:G	G:G	C:C	C:C	C:C	A:A	A:A	T:T	T:T	C:C	T:T	G:G	C:C	G:G	C:C	A:A	T:T	T:T	C:C	T:T	T:T	T:T
P16D02S000012	ITO98	9	40.9091	0	0				0	0			Parent	C:C	G:G	T:T	C:C	C:C	A:A	A:A	G:G	C:C	A:A	T:T	G:G	C:C	G:G	C:C	G:G	G:G	T:T	C:C	T:T	C:C	C:C
P07H04S000032	[ITO97/ITO98]-1					0	0	6	0	0	66.6667	TRUE CROSS	F1	G:C	G:A	C:T	C:C	C:T	A:A	A:A	G:T	C:C	C:A	T:T	G:G	C:C	G:G	C:C	G:A	G:T	T:T	C:C	T:T	C:C	C:C
P07H05S000040	[ITO97/ITO98]-2					0	0	6	0	0	66.6667	TRUE CROSS	F1	G:C	G:A	C:T	C:C	C:T	A:A	A:A	G:T	C:C	C:A	T:T	G:G	C:C	G:G	C:C	G:A	G:T	T:T	C:C	T:T	C:C	C:C
P07H06S000048	[ITO97/ITO98]-3					0	0	6	0	0	66.6667	TRUE CROSS	F1	G:C	G:A	C:T	C:C	C:T	A:A	A:A	G:T	C:C	C:A	T:T	G:G	C:C	G:G	C:C	G:A	G:T	T:T	C:C	T:T	C:C	C:C
P07H07S000056	[ITO97/ITO98]-4					0	0	6	0	0	66.6667	TRUE CROSS	F1	G:C	G:A	C:T	C:C	C:T	A:A	A:A	G:T	C:C	C:A	T:T	G:G	C:C	G:G	C:C	G:A	G:T	T:T	C:C	T:T	C:C	C:C
P07H08S000064	[ITO97/ITO98]-5					0	0	5	0	0	55.5556	TRUE CROSS	F1	C:C	G:A	C:T	C:C	C:T	A:A	A:A	G:T	C:C	C:A	T:T	G:G	C:C	G:G	C:C	G:A	G:T	T:T	C:C	T:T	C:C	C:C
P07H09S000072	[ITO97/ITO98]-6					0	0	5	0	0	55.5556	TRUE CROSS	F1	C:C	G:A	C:T	C:C	C:T	A:A	A:A	G:T	C:C	C:A	T:T	G:G	C:C	G:G	C:C	G:A	G:T	T:T	C:C	T:T	C:C	C:C
P07H10S000080	[ITO97/ITO98]-7					0	0	5	0	0	55.5556	TRUE CROSS	F1	C:C	G:A	C:T	C:C	C:T	A:A	A:A	G:T	C:C	C:A	T:T	G:G	C:C	G:G	C:C	G:A	G:T	T:T	C:C	T:T	C:C	C:C
P08A01S000001	[ITO97/ITO98]-8					0	0	5	0	0	55.5556	TRUE CROSS	F1	C:C	G:A	C:T	C:C	C:T	A:A	A:A	G:T	C:C	C:A	T:T	G:G	C:C	G:G	C:C	G:A	G:T	T:T	C:C	T:T	C:C	C:C
P16B04S000026	ITO99	10	45.4545	0	0				0	0			Parent	G:G	G:G	C:C	C:C	C:C	A:A	A:A	T:T	T:T	C:C	T:T	G:G	C:C	G:G	C:C	A:A	T:T	T:T	C:C	T:T	T:T	T:T
P16D06S000044	ITO100	10	45.4545	0	0				0	0			Parent	C:C	A:A	T:T	C:C	C:C	A:A	C:C	T:T	C:C	C:C	A:A	G:G	C:C	G:G	C:C	G:G	T:T	T:T	G:G	T:T	C:C	C:C
P08A02S000009	[ITO99/ITO100]-1					0	0	3	0	0	30	SELF	F1	G:G	A:A	T:T	C:C	C:T	A:A	C:A	T:T	C:C	C:C	T:A	G:A	C:C	G:G	C:C	G:A	G:T	T:T	C:C	T:T	C:C	C:C
P08A03S000017	[ITO99/ITO100]-2					0	0	3	0	0	30	SELF	F1	G:G	A:A	T:T	C:C	C:T	A:A	C:A	T:T	C:C	C:C	T:A	G:A	C:C	G:G	C:C	G:A	G:T	T:T	C:C	T:T	C:C	C:C
P08A04S000025	[ITO99/ITO100]-3					0	0	3	0	0	30	SELF	F1	G:G	A:A	T:T	C:C	C:T	A:A	C:A	T:T	C:C	C:C	T:A	G:A	C:C	G:G	C:C	G:A	G:T	T:T	C:C	T:T	C:C	C:C
P08A05S000033	[ITO99/ITO100]-4					0	0	4	0	0	40	SELF	F1	G:G	A:A	C:T	C:C	C:T	A:A	C:A	T:T	C:C	C:C	T:A	G:A	C:C	G:G	C:C	G:A	G:T	Uncallable	C:C	T:T	C:C	C:C
P08A06S000041	[ITO99/ITO100]-5					0	0	4	0	0	40	SELF	F1	G:G	A:A	C:T	C:C	C:T	A:A	C:A	T:T	C:C	C:C	T:A	G:A	C:C	G:G	C:C	G:A	G:T	T:T	C:C	T:T	C:C	C:C
P08A07S000049	[ITO99/ITO100]-6					0	0	4	0	0	40	SELF	F1	G:G	A:A	C:T	C:C	C:T	A:A	C:A	T:T	C:C	C:C	T:A	G:A	C:C	G:G	C:C	G:A	G:T	T:T	C:C	T:T	C:C	C:C
P08A08S000057	[ITO99/ITO100]-7					0	0	4	0	0	40	SELF	F1	G:G	A:A	C:T	C:C	C:T	A:A	C:A	T:T	C:C	C:C	T:A	G:A	C:C	G:G	C:C	G:A	G:T	T:T	C:C	T:T	C:C	C:C
P08A09S000065	[ITO99/ITO100]-8					0	0	4	0	0	40	SELF	F1	G:G	G:A	T:T	C:C	C:C	A:A	A:A	G:T	C:C	C:C	T:T	G:G	C:C	G:G	C:C	G:A	T:T	T:T	G:C	C:T	C:T	C:C
P08A10S000073	[ITO99/ITO100]-9					0	0	5	0	0	50	TRUE CROSS	F1	G:C	A:A	C:T	C:C	C:T	A:A	C:A	T:T	C:C	C:C	T:A	G:A	C:C	G:G	C:C	G:A	G:T	T:T	C:C	T:T	C:C	C:C
P08A11S000081	[ITO99/ITO100]-10					0	0	5	0	0	50	TRUE CROSS	F1	G:C	A:A	C:T	C:C	C:T	A:A	C:A	T:T	C:C	C:C	T:A	G:A	C:C	G:G	C:C	G:A	G:T	T:T	C:C	T:T	C:C	C:C
P08A12S000089	[ITO99/ITO100]-11					0	0	4	0	0	40	SELF	F1	G:G	A:A	C:T	C:C	C:T	A:A	C:A	T:T	C:C	C:C	T:A	G:A	C:C	G:G	C:C	G:A	G:T	T:T	C:C	T:T	C:C	C:C
P08B01S000002	[ITO99/ITO100]-12					0	0	4	0	0	40	SELF	F1	G:G	A:A	C:T	C:C	C:T	A:A	C:A	T:T	C:C	C:C	T:A	G:A	C:C	G:G	C:C	G:A	G:T	T:T	C:C	T:T	C:C	C:C
P08B02S000010	[ITO99/ITO100]-13					0	0	5	0	0	50	TRUE CROSS	F1	G:C	A:A	C:T	C:C	C:T	A:A	C:A	T:T	C:C	C:C	T:A	G:A	C:C	G:G	C:C	G:A	G:T	T:T	C:C	T:T	C:C	C:C
P08B03S000018	[ITO99/ITO100]-14					0	0	5	0	0	50	TRUE CROSS	F1	G:C	A:A	C:T	C:C	C:T	A:A	C:A	T:T	C:C	C:C	T:A	G:A	C:C	G:G	C:C	G:A	G:T	T:T	C:C	T:T	C:C	C:C
P08B04S000026	[ITO99/ITO100]-15					0	0	4	0	0	40	SELF	F1	G:G	A:A	C:T	C:C	C:T	A:A	C:A	T:T	C:C	C:C	T:A	G:A	C:C	G:G	C:C	G:A	G:T	T:T	C:C	T:T	C:C	C:C
P08B05S000034	[ITO99/ITO100]-16					0	0	4	0	0	40	SELF	F1	G:G	A:A	C:T	C:C	C:T	A:A	C:A	T:T	C:C	C:C	T:A	G:A	C:C	G:G	C:C	G:A	G:T	T:T	C:C	T:T	C:C	C:C
P08B06S000042	[ITO99/ITO100]-17					0	0	5	0	0	50	TRUE CROSS	F1	G:C	A:A	C:T	C:C	C:T	A:A	C:A	T:T	C:C	C:C	T:A	G:A	C:C	G:G	C:C	G:A	G:T	T:T	C:C	T:T	C:C	C:C
P08B07S000050	[ITO99/ITO100]-18					0	0	5	0	0	50	TRUE CROSS	F1	G:C	A:A	C:T	C:C	C:T	A:A	C:A	T:T	C:C	C:C	T:A	G:A	C:C	G:G	C:C	G:A	G:T	T:T	C:C	T:T	C:C	C:C
P08B08S000058	[ITO99/ITO100]-19					0	0	3	0	0	30	SELF	F1	G:G	A:A	T:T	C:C	C:T	A:A	C:A	T:T	C:C	C:C	T:A	G:A	C:C	G:G	C:C	G:A	G:T	T:T	C:C	T:T	C:C	C:C
P08B09S000066	[ITO99/ITO100]-20					0	0	3	0	0	30	SELF	F1	G:G	A:A	T:T	C:C	C:T	A:A	C:A	T:T	C:C	C:C	T:A	G:A	C:C	G:G	C:C	G:A	G:T	T:T	C:C	T:T	C:C	C:C
P16B04S000026	ITO101	11	50	0	0				0	0			Parent	G:G	G:G	C:C	C:C	C:C	A:A	A:A	T:T	T:T	C:C	T:T	G:G	C:C	G:G	C:C	A:A	T:T	T:T	C:C	T:T	T:T	T:T
P16E12S000093	ITO102	11	50	0	0				0	0			Parent	G:G	A:A	T:T	C:C	T:T	A:A	C:C	T:T	C:C	C:C	A:A	A:A	C:C	A:A	C:C	G:G	T:T	T:T	C:C	T:T	C:C	C:C
P08B10S000074	[ITO101/ITO102]-1					0	0	6	0	0	54.5455	TRUE CROSS	F1	C:C	A:A	C:T	C:C	C:C	G:A	A:A	T:T	C:T	C:C	T:T	G:A	C:C	G:A	G:C	A:A	T:T	T:T	C:C	C:T	C:T	C:T
P08B11S000082	[ITO101/ITO102]-2					0	0	6	0	0	54.5455	TRUE CROSS	F1	C:C	A:A	C:T	C:C	C:C	G:A	A:A	T:T	C:T	C:C	T:T	G:A	C:C	G:A	G:C	A:A	T:T	T:T	C:C	C:T	C:T	C:T
P08B12S000090	[ITO101/ITO102]-3					0	0	7	0	0	63.6364	TRUE CROSS	F1	G:G	A:A	C:T	C:C	C:T	A:A	C:A	T:T	C:C	C:C	T:A	G:A	C:C	G:A	C:C	G:A	G:T	T:T	C:C	T:T	C:C	C:C
P08C01S000003	[ITO101/ITO102]-4					0	0	7	0	0	63.6364	TRUE CROSS	F1	G:G	A:A	C:T	C:C	C:T	A:A	C:A	T:T	C:C	C:C	T:A	G:A	C:C	G:A	C:C	G:A	G:T	T:T	C:C	T:T	C:C	C:C
P08C02S000011	[ITO101/ITO102]-5					0	0	7	0	0	63.6364	TRUE CROSS	F1	G:G	A:A	C:T	C:C	C:T	A:A	C:A	T:T	C:C	?	T:A	G:A	C:C	G:A	C:C	G:A	G:T	T:T	C:C	T:T	C:C	C:C
P08C03S000019	[ITO101/ITO102]-6					0	0	7	0	0	63.6364	TRUE CROSS	F1	G:G	A:A	C:T	C:C	C:T	A:A	C:A	T:T	C:C	C:C	T:A	G:A	C:C	G:A	C:C	G:A	G:T	T:T	C:C	T:T	C:C	C:C
P08C04S000027	[ITO101/ITO102]-7					0	0	7	0	0	63.6364	TRUE CROSS	F1	G:G	A:A	C:T	C:C	C:T	A:A	C:A	T:T	C:C	C:C	T:A	G:A	C:C	G:A	C:C	G:A	G:T	T:T	C:C	T:T	C:C	C:C
P08C05S000035	[ITO101/ITO102]-8					0	0	7	0	0	63.6364	TRUE CROSS	F1	G:G	A:A	C:T	C:C	C:T	A:A	C:A	T:T	C:C	C:C	T:A	G:A	C:C	G:A	C:C	G:A	G:T	T:T	C:C	T:T	C:C	C:C
P16B06S000042	ITO103	6	27.2727	0	0				0	0			Parent	G:G	A:A	T:T	C:C	C:C	A:A	A:A	T:T	C:C	C:C	T:T	G:G	C:C	G:G	C:C	A:A	T:T	T:T	C:C	T:T	C:C	C:C
P16E12S000093	ITO104	6	27.2727	0	0				0	0			Parent	G:G	A:A	T:T	C:C	T:T	A:A	C:C	T:T	C:C	C:C	A:A	A:A	C:C	A:A	C:C	G:G	T:T	T:T	C:C	T:T	C:C	C:C
P08C06S000043	[ITO103/ITO104]-1					0	0	6	0	0	100	TRUE CROSS	F1	G:G	A:A	T:T	C:C	C:T	A:A	C:A	T:T	C:C	C:C	T:A	G:A	C:C	G:A	C:C	G:A	G:T	T:T	C:C	T:T	C:C	C:C
P08C07S000051	[ITO103/ITO104]-2					0	0	6	0	0	100	TRUE CROSS	F1	G:G	A:A	T:T	C:C	C:T	A:A	C:A	T:T	C:C	C:C	T:A	G:A	C:C	G:A	C:C	G:A	G:T	T:T	C:C	T:T	C:C	C:C
P08C08S000059	[ITO103/ITO104]-3					0	0	6	0	0	100	TRUE CROSS	F1	G:G	A:A	T:T	C:C	C:T	A:A	C:A	T:T	C:C	C:C	T:A	G:A	C:C	G:A	C:C	G:A	G:T	T:T	C:C	T:T	C:C	C:C
P08C09S000067	[ITO103/ITO104]-4					0	0	6	0	0	100	TRUE CROSS	F1	G:G	A:A	T:T	C:C	C:T	A:A	C:A	T:T	C:C	C:C	T:A	G:A	C:C	G:A	C:C	G:A	G:T	T:T	C:C	T:T	C:C	C:C
P08C10S000075	[ITO103/ITO104]-5					0	0	2	0	0	33.3333	SELF	F1	G:C	A:A	T:T	C:C	C:C	G:A	A:A	T:T	C:T	C:C	T:T	G:A	C:C	G:A	G:C	A:A	T:T	T:T	C:C	C:T	C:T	C:T
P08C11S000083	[ITO103/ITO104]-6					0	0	2	1	16.6667	40	SELF	F1	G:C	A:A	T:T	C:C	C:C	G:A	Uncallable	T:T	C:T	C:C	T:T	G:A	C:C	G:A	G:C	A:A	T:T	T:T	C:C	C:T	C:T	C:T
P08C12S000091	[ITO103/ITO104]-7					0	0	2	0	0	33.3333	SELF	F1	G:C	A:A	T:T	C:C	C:C	G:A	A:A	T:T	C:T	C:C	T:T	G:A	C:C	G:A	G:C	A:A	T:T	T:T	C:C	C:T	C:T	C:T
P08D01S000004	[ITO103/ITO104]-8					0	0	0	6	100	NA	Undetermine: missing data	F1	?	?	?	?	?	?	?	?	?	?	?	?	?	?	?	?	?	?	?	?	?	?
P16B08S000058	ITO105	6	27.2727	0	0				0	0			Parent	C:C	A:A	T:T	T:T	C:C	G:G	A:A	T:T	T:T	C:C	T:T	G:G	C:C	G:G	C:C	A:A	G:G	T:T	C:C	C:C	T:T	C:C
P16G06S000047	ITO106	6	27.2727	0	0				0	0			Parent	C:C	G:G	T:T	C:C	C:C	G:G	A:A	T:T	T:T	C:C	A:A	A:A	C:C	G:G	C:C	G:G	T:T	T:T	C:C	C:C	T:T	C:C
P08D02S000012	[ITO105/ITO106]-1					0	0	3	0	0	50	TRUE CROSS	F1	C:C	G:G	T:T	C:T	C:C	G:G	A:A	T:T	T:T	C:C	T:A	G:A	C:C	G:A	C:C	G:G	T:T	T:T	C:C	C:C	T:T	C:C
P08D03S000020	[ITO105/ITO106]-2					0	0	6	0	0	100	TRUE CROSS	F1	C:C	G:A	T:T	C:T	C:C	G:G	A:A	T:T	T:T	C:C	T:A	G:A	C:C	G:G	C:C	G:A	G:T	T:T	C:C	C:C	T:T	C:C
P08D04S000028	[ITO105/ITO106]-3					0	0	6	0	0	100	TRUE CROSS	F1	C:C	G:A	T:T	C:T	C:C	G:G	A:A	T:T	T:T	C:C	T:A	G:A	C:C	G:G	C:C	G:A	G:T	T:T	C:C	C:C	T:T	C:C
P08D05S000036	[ITO105/ITO106]-4					0	0	6	0	0	100	TRUE CROSS	F1	C:C	G:A	T:T	C:T	C:C	G:G	A:A	T:T	T:T	C:C	T:A	G:A	C:C	G:A	C:C	G:A	G:T	T:T	C:C	C:C	T:T	C:T
P08D06S000044	[ITO105/ITO106]-5					0	0	6	0	0	100	TRUE CROSS	F1	C:C	G:A	T:T	C:T	C:C	G:G	A:A	T:T	T:T	C:C	T:A	G:A	C:C	G:G	C:C	G:A	G:T	T:T	C:C	C:C	T:T	C:C
P08D07S000052	[ITO105/ITO106]-6					0	0	6	0	0	100	TRUE CROSS	F1	C:C	G:A	T:T	C:T	C:C	G:G	A:A	T:T	T:T	C:C	T:A	G:A	C:C	G:G	C:C	G:A	G:T	T:T	C:C	C:C	T:T	C:C
P08D08S000060	[ITO105/ITO106]-7					0	0	6	0	0	100	TRUE CROSS	F1	C:C	G:A	T:T	C:T	C:C	G:G	A:A	T:T	T:T	C:C	T:A	G:A	C:C	G:A	C:C	G:A	G:T	T:T	C:C	C:C	T:T	C:C
P08D09S000068	[ITO105/ITO106]-8					0	0	0	0	0	0	SELF	F1	C:C	G:G	T:T	T:T	C:C	G:G	A:A	T:T	T:T	C:C	T:T	G:G	C:C	G:G	C:C	G:G	T:T	T:T	C:C	C:C	T:T	C:C
P08D10S000076	[ITO105/ITO106]-9					0	0	0	1	16.6667	0	SELF	F1	C:C	G:G	T:T	Uncallable	C:C	G:G	Uncallable	T:T	T:T	C:C	T:T	G:G	C:C	G:G	C:C	G:G	T:T	T:T	C:C	C:C	T:T	C:C
P08D11S000084	[ITO105/ITO106]-10					0	0	0	0	0	0	SELF	F1	C:C	G:G	T:T	T:T	C:C	G:G	A:A	T:T	T:T	C:C	T:T	G:G	C:C	G:G	C:C	G:G	T:T	T:T	C:C	C:C	T:T	C:C
P16B10S000074	ITO107	12	54.5455	0	0				0	0			Parent	G:G	A:A	T:T	C:C	T:T	A:A	C:C	T:T	C:C	C:C	A:A	A:A	C:C	A:A	C:C	G:G	G:G	T:T	C:C	T:T	C:C	C:C
P16A06S000041	ITO108	12	54.5455	0	0				0	0			Parent	C:C	G:G	T:T	C:C	C:C	A:A	A:A	T:T	T:T	A:A	T:T	A:A	C:C	G:G	C:C	G:G	T:T	T:T	C:C	C:C	T:T	T:T
P08D12S000092	[ITO107/ITO108]-1					0	0	12	0	0	100	TRUE CROSS	F1	G:C	G:A	T:T	C:C	C:T	A:A	C:A	T:T	C:T	C:A	T:A	A:A	C:C	G:A	C:C	G:G	G:T	T:T	C:C	C:T	C:T	C:T
P08E01S000005	[ITO107/ITO108]-2					0	0	12	0	0	100	TRUE CROSS	F1	G:C	G:A	T:T	C:C	C:T	A:A	C:A	T:T	C:T	C:A	T:A	A:A	C:C	G:A	C:C	G:G	G:T	T:T	C:C	C:T	C:T	C:T
P08E02S000013	[ITO107/ITO108]-3					0	0	12	0	0	100	TRUE CROSS	F1	G:C	G:A	T:T	C:C	C:T	A:A	C:A	T:T	C:T	C:A	T:A	A:A	C:C	G:A	C:C	G:G	G:T	T:T	C:C	C:T	C:T	C:T
P08E03S000021	[ITO107/ITO108]-4					0	0	12	0	0	100	TRUE CROSS	F1	G:C	G:A	T:T	C:C	C:T	A:A	C:A	T:T	C:T	C:A	T:A	A:A	C:C	G:A	C:C	G:G	G:T	T:T	C:C	C:T	C:T	C:T
P08E04S000029	[ITO107/ITO108]-5					0	0	4	0	0	33.3333	SELF	F1	C:C	G:A	C:C	C:T	C:C	G:A	C:C	G:T	C:T	C:A	T:T	G:A	C:C	G:G	C:C	G:A	G:T	T:T	C:C	T:T	C:C	C:C
P08E05S000037	[ITO107/ITO108]-6					0	0	9	0	0	75	TRUE CROSS	F1	C:C	G:G	T:T	C:C	C:C	A:A	C:A	T:T	C:T	C:A	T:A	G:A	C:C	G:A	C:C	G:G	G:T	T:T	C:C	C:T	C:T	C:T
P08E06S000045	[ITO107/ITO108]-7					0	0	1	0	0	8.33333	SELF	F1	C:C	G:G	C:T	C:T	C:C	G:A	C:A	G:T	T:T	A:A	T:T	A:A	C:C	G:G	C:C	G:A	T:T	T:T	C:C	C:C	T:T	T:T
P08E07S000053	[ITO107/ITO108]-8					0	0	10	0	0	83.3333	TRUE CROSS	F1	G:C	A:A	T:T	C:C	C:T	A:A	C:A	T:T	C:T	C:C	T:A	A:A	C:C	G:A	C:C	G:G	G:T	T:T	C:C	C:T	C:T	C:T
P08E08S000061	[ITO107/ITO108]-9					0	0	9	0	0	75	TRUE CROSS	F1	G:C	A:A	T:T	C:C	C:T	A:A	C:A	T:T	C:T	C:C	T:A	A:A	C:C	G:A	C:C	G:G	T:T	T:T	C:C	C:T	C:T	C:T
P08E09S000069	[ITO107/ITO108]-10					0	0	4	0	0	33.3333	SELF	F1	C:C	G:G	C:T	Uncallable	C:C	G:A	C:C	G:G	C:T	A:A	T:T	A:A	C:C	G:G	G:C	G:A	T:T	T:T	C:C	C:T	C:T	C:T
P08E10S000077	[ITO107/ITO108]-11					0	0	4	0	0	33.3333	SELF	F1	C:C	G:G	C:T	T:T	C:C	G:A	C:C	G:G	C:T	A:A	T:T	A:A	C:C	G:G	G:C	G:A	T:T	T:T	C:C	C:T	C:T	C:T
P16B10S000074	ITO109	6	27.2727	0	0				0	0			Parent	G:G	A:A	T:T	C:C	T:T	A:A	C:C	T:T	C:C	C:C	A:A	A:A	C:C	A:A	C:C	G:G	G:G	T:T	C:C	T:T	C:C	C:C
P16A10S000073	ITO110	6	27.2727	0	0				0	0			Parent	C:C	A:A	T:T	C:C	C:C	A:A	C:C	T:T	C:C	C:C	A:A	G:G	C:C	G:G	C:C	G:G	T:T	T:T	G:G	T:T	C:C	C:C
P08E11S000085	[ITO109/ITO110]-1					0	0	6	0	0	100	TRUE CROSS	F1	G:C	A:A	T:T	C:C	C:T	A:A	C:C	T:T	C:C	C:C	A:A	G:A	C:C	G:A	C:C	G:G	G:T	T:T	G:C	T:T	C:C	C:C
P08E12S000093	[ITO109/ITO110]-2					0	0	6	0	0	100	TRUE CROSS	F1	G:C	A:A	T:T	C:C	C:T	A:A	C:C	T:T	C:C	C:C	A:A	G:A	C:C	G:A	C:C	G:G	G:T	T:T	G:C	T:T	C:C	C:C
P08F01S000006	[ITO109/ITO110]-3					0	0	6	0	0	100	TRUE CROSS	F1	G:C	A:A	T:T	C:C	C:T	A:A	C:C	T:T	C:C	C:C	A:A	G:A	C:C	G:A	C:C	G:G	G:T	T:T	G:C	T:T	C:C	C:C
P08F02S000014	[ITO109/ITO110]-4					0	0	6	0	0	100	TRUE CROSS	F1	G:C	A:A	T:T	C:C	C:T	A:A	C:C	T:T	C:C	C:C	A:A	G:A	C:C	G:A	C:C	G:G	G:T	T:T	G:C	T:T	C:C	C:C
P08F03S000022	[ITO109/ITO110]-5					0	0	6	0	0	100	TRUE CROSS	F1	G:C	A:A	T:T	C:C	C:T	A:A	C:C	T:T	C:C	C:C	A:A	G:A	C:C	G:A	C:C	G:G	G:T	T:T	G:C	T:T	C:C	C:C
P08F04S000030	[ITO109/ITO110]-6					0	0	6	0	0	100	TRUE CROSS	F1	G:C	A:A	T:T	C:C	C:T	A:A	C:C	T:T	C:C	C:C	A:A	G:A	C:C	G:A	C:C	G:G	G:T	T:T	G:C	T:T	C:C	C:C
P08F05S000038	[ITO109/ITO110]-7					0	0	5	0	0	83.3333	TRUE CROSS	F1	G:C	A:A	T:T	C:C	C:T	A:A	C:C	T:T	C:C	C:C	A:A	G:A	C:C	G:A	C:C	G:G	T:T	T:T	G:C	T:T	C:C	C:C
P08F06S000046	[ITO109/ITO110]-8					0	0	5	0	0	83.3333	TRUE CROSS	F1	G:C	A:A	T:T	C:C	C:T	A:A	C:C	T:T	C:C	C:C	A:A	G:A	C:C	G:A	C:C	G:G	T:T	T:T	G:C	T:T	C:C	C:C
P08F07S000054	[ITO109/ITO110]-9					0	0	0	0	0	0	SELF	F1	G:G	A:A	T:T	C:C	T:T	A:A	C:C	T:T	C:C	C:C	A:A	A:A	C:C	A:A	C:C	G:G	G:G	T:T	C:C	T:T	?	C:C
P08F08S000062	[ITO109/ITO110]-10					0	0	0	0	0	0	SELF	F1	G:G	A:A	T:T	C:C	T:T	A:A	C:C	T:T	C:C	C:C	A:A	A:A	C:C	A:A	C:C	G:G	G:G	T:T	C:C	T:T	C:C	C:C
P08F09S000070	[ITO109/ITO110]-11					0	0	6	0	0	100	TRUE CROSS	F1	G:C	A:A	T:T	C:C	C:T	A:A	C:C	T:T	C:C	C:C	A:A	G:A	C:C	G:A	C:C	G:G	G:T	T:T	G:C	T:T	C:C	C:C
P08F10S000078	[ITO109/ITO110]-12					0	0	6	0	0	100	TRUE CROSS	F1	G:C	A:A	T:T	C:C	C:T	A:A	C:C	T:T	C:C	C:C	A:A	G:A	C:C	G:A	C:C	G:G	G:T	T:T	G:C	T:T	C:C	C:C
P16B10S000074	ITO111	9	40.9091	0	0				0	0			Parent	G:G	A:A	T:T	C:C	T:T	A:A	C:C	T:T	C:C	C:C	A:A	A:A	C:C	A:A	C:C	G:G	G:G	T:T	C:C	T:T	C:C	C:C
P16B02S000010	ITO112	9	40.9091	0	0				0	0			Parent	G:G	A:A	C:C	C:C	C:C	A:A	A:A	G:G	T:T	A:A	A:A	G:G	C:C	G:G	C:C	G:G	T:T	T:T	C:C	T:T	C:C	C:C
P08F11S000086	[ITO111/ITO112]-1					0	0	9	0	0	100	TRUE CROSS	F1	G:G	A:A	C:T	C:C	C:T	A:A	C:A	G:T	C:T	C:A	A:A	G:A	C:C	G:A	C:C	G:G	G:T	T:T	C:C	T:T	C:C	C:C
P08F12S000094	[ITO111/ITO112]-2					0	0	8	1	11.1111	100	TRUE CROSS	F1	G:G	A:A	C:T	C:C	C:T	A:A	C:A	G:T	C:T	Uncallable	A:A	G:A	C:C	G:A	C:C	G:G	G:T	T:T	C:C	T:T	Uncallable	C:C
P08G01S000007	[ITO111/ITO112]-3					0	0	2	0	0	22.2222	SELF	F1	G:C	G:A	C:C	C:T	C:C	G:A	C:A	G:G	T:T	A:A	T:A	G:A	C:C	G:G	C:C	G:A	T:T	T:T	C:C	C:T	C:T	C:T
P08G02S000015	[ITO111/ITO112]-4					0	0	2	0	0	22.2222	SELF	F1	G:C	G:A	C:C	C:T	C:C	G:A	C:A	G:G	T:T	A:A	T:A	G:A	C:C	G:G	C:C	G:A	T:T	T:T	C:C	C:T	C:T	C:T
P08G03S000023	[ITO111/ITO112]-5					0	0	8	0	0	88.8889	TRUE CROSS	F1	G:G	A:A	C:T	C:C	C:T	A:A	C:A	G:T	C:T	C:A	A:A	G:A	C:C	G:A	C:C	G:G	T:T	T:T	C:C	T:T	C:C	C:C
P08G04S000031	[ITO111/ITO112]-6					0	0	8	0	0	88.8889	TRUE CROSS	F1	G:G	A:A	C:T	C:C	C:T	A:A	C:A	G:T	C:T	C:A	A:A	G:A	C:C	G:A	C:C	G:G	T:T	T:T	C:C	T:T	C:C	C:C
P08G05S000039	[ITO111/ITO112]-7					0	0	9	0	0	100	TRUE CROSS	F1	G:G	A:A	C:T	C:C	C:T	A:A	C:A	G:T	C:T	C:A	A:A	G:A	C:C	G:A	C:C	G:G	G:T	T:T	C:C	T:T	C:C	C:C
P08G06S000047	[ITO111/ITO112]-8					0	0	8	0	0	88.8889	TRUE CROSS	F1	G:G	A:A	C:T	C:C	C:T	A:A	C:A	G:T	C:T	C:A	A:A	G:A	C:C	G:A	C:C	G:G	T:T	T:T	C:C	T:T	C:C	C:C
P16B10S000074	ITO113	11	50	0	0				0	0			Parent	G:G	A:A	T:T	C:C	T:T	A:A	C:C	T:T	C:C	C:C	A:A	A:A	C:C	A:A	C:C	G:G	G:G	T:T	C:C	T:T	C:C	C:C
P16C06S000043	ITO114	11	50	0	0				0	0			Parent	G:G	G:G	T:T	C:C	C:C	A:A	A:A	G:G	C:C	C:C	T:T	G:G	C:C	G:G	C:C	G:G	T:T	T:T	G:G	C:C	T:T	C:C
P08G07S000055	[ITO113/ITO114]-1					0	0	11	0	0	100	TRUE CROSS	F1	G:G	G:A	T:T	C:C	C:T	A:A	C:A	G:T	C:C	C:C	T:A	G:A	C:C	G:A	C:C	G:G	G:T	T:T	G:C	C:T	C:T	C:C
P08G08S000063	[ITO113/ITO114]-2					0	0	11	0	0	100	TRUE CROSS	F1	G:G	G:A	T:T	C:C	C:T	A:A	C:A	G:T	C:C	C:C	T:A	G:A	C:C	G:A	C:C	G:G	G:T	T:T	G:C	C:T	C:T	C:C
P08G09S000071	[ITO113/ITO114]-3					0	0	11	0	0	100	TRUE CROSS	F1	G:G	G:A	T:T	C:C	C:T	A:A	C:A	G:T	C:C	C:C	T:A	G:A	C:C	G:A	C:C	G:G	G:T	T:T	G:C	C:T	C:T	C:C
P08G10S000079	[ITO113/ITO114]-4					0	0	11	0	0	100	TRUE CROSS	F1	G:G	G:A	T:T	C:C	C:T	A:A	C:A	G:T	C:C	C:C	T:A	G:A	C:C	G:A	C:C	G:G	G:T	T:T	G:C	C:T	C:T	C:C
P16B10S000074	IT704	11	50	0	0				0	0			Parent	G:G	A:A	T:T	C:C	T:T	A:A	C:C	T:T	C:C	C:C	A:A	A:A	C:C	A:A	C:C	G:G	G:G	T:T	C:C	T:T	C:C	C:C
P16C08S000059	IT1230-2-4	11	50	0	0				0	0			Parent	G:G	G:G	T:T	C:C	C:C	A:A	A:A	G:G	C:C	C:C	T:T	G:G	C:C	G:G	C:C	G:G	T:T	T:T	G:G	C:C	T:T	C:C
P08G11S000087	[IT704/IT1230-2-4]-1					0	0	11	0	0	100	TRUE CROSS	F1	G:G	G:A	T:T	C:C	C:T	A:A	C:A	G:T	C:C	C:C	T:A	G:A	C:C	G:A	C:C	G:G	G:T	T:T	G:C	C:T	C:T	C:C
P08G12S000095	[IT704/IT1230-2-4]-2					0	0	11	0	0	100	TRUE CROSS	F1	G:G	G:A	T:T	C:C	C:T	A:A	C:A	G:T	C:C	C:C	T:A	G:A	C:C	G:A	C:C	G:G	G:T	T:T	G:C	C:T	C:T	C:C
P08H01S000008	[IT704/IT1230-2-4]-3					0	0	11	0	0	100	TRUE CROSS	F1	G:G	G:A	T:T	C:C	C:T	A:A	C:A	G:T	C:C	C:C	T:A	G:A	C:C	G:A	C:C	G:G	G:T	T:T	G:C	C:T	C:T	C:C
P08H02S000016	[IT704/IT1230-2-4]-4					0	0	11	0	0	100	TRUE CROSS	F1	G:G	G:A	T:T	C:C	C:T	A:A	C:A	G:T	C:C	C:C	T:A	G:A	C:C	G:A	C:C	G:G	G:T	T:T	G:C	C:T	C:T	C:C
P16B10S000074	ITO115	15	68.1818	0	0				0	0			Parent	G:G	A:A	T:T	C:C	T:T	A:A	C:C	T:T	C:C	C:C	A:A	A:A	C:C	A:A	C:C	G:G	G:G	T:T	C:C	T:T	C:C	C:C
P16C12S000091	ITO116	15	68.1818	13	59.0909				0	0			Parent	C:C	G:A	T:T	C:T	C:T	G:A	A:A	G:T	C:T	C:A	T:A	G:A	C:C	G:A	C:C	G:G	G:T	T:T	C:C	C:T	C:T	C:C
P08H03S000024	[ITO115/ITO116]-1					0	0	1	0	0	NA	Undetermine: Parent Heterozygous	F1	C:C	G:A	C:T	T:T	C:C	G:G	C:A	G:T	T:T	C:A	T:A	A:A	C:C	G:A	C:C	G:A	T:T	T:T	C:C	C:C	T:T	C:T
P08H04S000032	[ITO115/ITO116]-2					0	0	2	0	0	NA	Undetermine: Parent Heterozygous	F1	G:C	A:A	T:T	C:T	C:T	G:A	C:A	T:T	C:T	C:C	A:A	A:A	C:C	A:A	C:C	G:G	G:T	T:T	C:C	C:T	C:T	C:C
P08H05S000040	[ITO115/ITO116]-3					0	0	2	0	0	NA	Undetermine: Parent Heterozygous	F1	G:C	A:A	T:T	C:T	C:T	G:A	C:A	T:T	C:T	C:C	A:A	A:A	C:C	A:A	C:C	G:G	G:T	T:T	C:C	C:T	C:T	C:C
P08H06S000048	[ITO115/ITO116]-4					0	0	2	0	0	NA	Undetermine: Parent Heterozygous	F1	G:C	G:A	T:T	C:T	C:T	G:A	C:A	T:T	C:T	C:C	T:A	G:A	C:C	G:A	C:C	G:G	G:T	T:T	C:C	C:C	T:T	C:C
P08H07S000056	[ITO115/ITO116]-5					0	0	2	0	0	NA	Undetermine: Parent Heterozygous	F1	G:C	G:A	T:T	C:T	C:T	G:A	C:A	T:T	C:T	C:C	A:A	A:A	C:C	A:A	C:C	G:G	T:T	T:T	G:C	C:C	T:T	C:C
P08H08S000064	[ITO115/ITO116]-6					0	0	2	0	0	NA	Undetermine: Parent Heterozygous	F1	G:C	A:A	T:T	C:T	C:T	G:A	C:A	T:T	C:T	C:C	A:A	A:A	C:C	G:A	C:C	G:G	G:T	T:T	C:C	C:T	C:T	C:C
P08H09S000072	[ITO115/ITO116]-7					0	0	1	0	0	NA	Undetermine: Parent Heterozygous	F1	C:C	G:A	C:T	Uncallable	C:C	G:G	C:A	G:T	T:T	C:A	T:A	A:A	C:C	G:A	C:C	G:A	T:T	T:T	C:C	C:C	T:T	C:T
P08H10S000080	[ITO115/ITO116]-8					0	0	1	0	0	NA	Undetermine: Parent Heterozygous	F1	C:C	G:A	C:T	Uncallable	C:C	G:G	C:A	G:T	T:T	Uncallable	Uncallable	A:A	C:C	G:A	C:C	G:A	T:T	T:T	C:C	Uncallable	T:T	C:T
P09A01S000001	[ITO115/ITO116]-9					0	0	1	0	0	NA	Undetermine: Parent Heterozygous	F1	C:C	A:A	T:T	C:T	C:T	G:A	C:A	T:T	C:T	C:C	A:A	G:A	C:C	G:A	C:C	G:G	G:T	T:T	C:C	C:T	C:T	C:C
P09A02S000009	[ITO115/ITO116]-10					0	0	1	0	0	NA	Undetermine: Parent Heterozygous	F1	C:C	A:A	T:T	C:T	C:T	G:A	C:A	T:T	C:T	C:C	A:A	G:A	C:C	G:A	C:C	G:G	G:T	T:T	C:C	C:T	C:T	C:C
P09A03S000017	[ITO115/ITO116]-11					0	0	1	0	0	NA	Undetermine: Parent Heterozygous	F1	C:C	G:A	C:T	T:T	C:C	G:G	C:A	G:T	T:T	C:A	T:A	A:A	C:C	G:A	C:C	G:A	T:T	T:T	C:C	C:C	T:T	C:T
P09A04S000025	[ITO115/ITO116]-12					0	0	1	0	0	NA	Undetermine: Parent Heterozygous	F1	C:C	G:A	C:T	T:T	C:C	G:G	C:A	G:T	T:T	C:A	T:A	A:A	C:C	G:A	C:C	G:A	T:T	T:T	C:C	C:C	T:T	C:T
P09A05S000033	[ITO115/ITO116]-13					0	0	1	0	0	NA	Undetermine: Parent Heterozygous	F1	G:C	G:A	T:T	C:T	C:T	G:A	A:A	G:T	C:T	C:C	A:A	G:A	C:C	A:A	C:C	G:G	T:T	T:T	C:C	C:C	T:T	C:C
P09A06S000041	[ITO115/ITO116]-14					0	0	2	0	0	NA	Undetermine: Parent Heterozygous	F1	G:C	A:A	T:T	C:T	C:C	G:A	C:A	T:T	C:T	C:C	A:A	A:A	C:C	A:A	C:C	G:G	T:T	T:T	G:C	C:T	C:T	C:C
P16B10S000074	ITO117	6	27.2727	0	0				0	0			Parent	G:G	A:A	T:T	C:C	T:T	A:A	C:C	T:T	C:C	C:C	A:A	A:A	C:C	A:A	C:C	G:G	G:G	T:T	C:C	T:T	C:C	C:C
P16D06S000044	ITO118	6	27.2727	0	0				0	0			Parent	C:C	A:A	T:T	C:C	C:C	A:A	C:C	T:T	C:C	C:C	A:A	G:G	C:C	G:G	C:C	G:G	T:T	T:T	G:G	T:T	C:C	C:C
P09A07S000049	[ITO117/ITO118]-1					0	0	1	0	0	16.6667	SELF	F1	G:G	A:A	T:T	C:C	T:T	A:A	C:C	T:T	C:C	C:C	A:A	A:A	C:C	G:A	C:C	G:G	G:G	T:T	C:C	T:T	C:C	C:C
P09A08S000057	[ITO117/ITO118]-2					0	0	0	0	0	0	SELF	F1	G:G	A:A	T:T	C:C	T:T	A:A	C:C	T:T	C:C	C:C	A:A	A:A	C:C	A:A	C:C	G:G	G:G	T:T	C:C	T:T	C:C	C:C
P09A09S000065	[ITO117/ITO118]-3					0	0	1	0	0	16.6667	SELF	F1	G:G	A:A	T:T	C:C	T:T	A:A	C:C	T:T	C:C	C:C	A:A	A:A	C:C	G:A	C:C	G:G	G:G	T:T	C:C	T:T	C:C	C:C
P09A10S000073	[ITO117/ITO118]-4					0	0	1	0	0	16.6667	SELF	F1	G:G	A:A	T:T	C:C	T:T	A:A	C:C	T:T	C:C	C:C	A:A	A:A	C:C	G:A	C:C	G:G	G:G	T:T	C:C	T:T	C:C	C:C
P09A11S000081	[ITO117/ITO118]-5					0	0	0	0	0	0	SELF	F1	G:G	A:A	T:T	C:C	T:T	A:A	C:C	T:T	C:C	C:C	A:A	A:A	C:C	A:A	C:C	G:G	G:G	T:T	C:C	T:T	C:C	C:C
P09A12S000089	[ITO117/ITO118]-6					0	0	0	0	0	0	SELF	F1	G:G	A:A	T:T	C:C	T:T	A:A	C:C	T:T	C:C	C:C	A:A	A:A	C:C	A:A	C:C	G:G	G:G	T:T	C:C	T:T	C:C	C:C
P09B01S000002	[ITO117/ITO118]-7					0	0	1	0	0	16.6667	SELF	F1	G:G	A:A	T:T	C:C	T:T	A:A	C:C	T:T	C:C	C:C	A:A	A:A	C:C	G:A	C:C	G:G	G:G	T:T	C:C	T:T	C:C	C:C
P09B02S000010	[ITO117/ITO118]-8					0	0	1	0	0	16.6667	SELF	F1	G:G	A:A	T:T	C:C	T:T	A:A	C:C	T:T	C:C	C:C	A:A	A:A	C:C	G:A	C:C	G:G	G:G	T:T	C:C	T:T	C:C	C:C
P09B03S000018	[ITO117/ITO118]-9					0	0	2	0	0	33.3333	SELF	F1	G:G	A:A	T:T	C:C	T:T	A:A	C:C	T:T	C:C	C:C	A:A	A:A	C:C	G:A	C:C	G:G	G:T	T:T	C:C	T:T	C:C	C:C
P09B04S000026	[ITO117/ITO118]-10					0	0	2	0	0	33.3333	SELF	F1	G:G	A:A	T:T	C:C	T:T	A:A	C:C	T:T	C:C	C:C	A:A	A:A	C:C	G:A	C:C	G:G	G:T	T:T	C:C	T:T	C:C	C:C
P09B05S000034	[ITO117/ITO118]-11					0	0	1	0	0	16.6667	SELF	F1	G:G	A:A	T:T	C:C	T:T	A:A	C:C	T:T	C:C	C:C	A:A	A:A	C:C	G:A	C:C	G:G	G:G	T:T	C:C	T:T	C:C	C:C
P09B06S000042	[ITO117/ITO118]-12					0	0	3	0	0	50	TRUE CROSS	F1	G:G	A:A	T:T	C:C	C:T	A:A	C:C	T:T	C:C	C:C	A:A	G:A	C:C	G:A	C:C	G:G	G:G	T:T	C:C	C:T	C:T	C:C
P09B07S000050	[ITO117/ITO118]-13					0	0	2	0	0	33.3333	SELF	F1	G:G	G:A	T:T	C:C	T:T	A:A	C:C	T:T	C:C	C:C	T:A	G:A	C:C	G:G	C:C	G:G	G:G	T:T	G:C	T:T	C:C	C:C
P09B08S000058	[ITO117/ITO118]-14					0	0	2	0	0	33.3333	SELF	F1	G:C	A:A	T:T	C:C	T:T	A:A	C:C	T:T	C:C	C:C	A:A	G:A	C:C	G:G	C:C	G:G	G:G	T:T	C:C	T:T	C:C	C:C
P09B09S000066	[ITO117/ITO118]-15					0	0	2	0	0	33.3333	SELF	F1	G:C	A:A	T:T	C:C	T:T	A:A	C:C	T:T	C:C	C:C	A:A	G:A	C:C	G:G	C:C	G:G	G:G	T:T	C:C	T:T	C:C	C:C
P09B10S000074	[ITO117/ITO118]-16					0	0	1	0	0	16.6667	SELF	F1	G:G	A:A	T:T	C:C	T:T	A:A	C:C	T:T	C:C	C:C	A:A	A:A	C:C	G:A	C:C	G:G	G:G	T:T	C:C	T:T	C:C	C:C
P09B11S000082	[ITO117/ITO118]-17					0	0	1	0	0	16.6667	SELF	F1	G:G	A:A	T:T	C:C	T:T	A:A	C:C	T:T	C:C	C:C	A:A	A:A	C:C	G:A	C:C	G:G	G:G	T:T	C:C	T:T	C:C	C:C
P16B12S000090	ITO119	11	50	0	0				0	0			Parent	G:G	G:G	C:C	C:C	T:T	G:G	C:C	G:G	T:T	A:A	A:A	A:A	C:C	G:G	G:G	G:G	G:G	T:T	C:C	T:T	C:C	C:C
P16A08S000057	ITO120	11	50	0	0				0	0			Parent	C:C	G:G	C:C	C:C	C:C	A:A	A:A	T:T	T:T	A:A	T:T	A:A	C:C	G:G	C:C	G:G	T:T	T:T	C:C	C:C	T:T	T:T
P09B12S000090	[ITO119/ITO120]-1					0	0	11	0	0	100	TRUE CROSS	F1	G:C	G:A	C:T	C:C	C:T	G:A	C:A	G:T	T:T	C:A	T:A	A:A	C:C	G:G	G:C	G:G	G:T	T:T	C:C	C:T	C:T	C:T
P09C01S000003	[ITO119/ITO120]-2					0	0	5	0	0	45.4545	SELF	F1	G:C	G:G	C:T	C:T	C:T	G:A	C:C	G:G	C:T	A:A	T:A	A:A	C:C	G:G	G:G	G:G	G:T	T:T	C:C	T:T	C:C	C:C
P09C02S000011	[ITO119/ITO120]-3					0	0	4	1	9.09091	40	SELF	F1	Uncallable	Uncallable	C:T	C:T	C:T	G:A	C:C	G:G	C:T	A:A	T:A	A:A	C:C	G:G	G:G	G:G	G:T	T:T	C:C	T:T	C:C	C:C
P09C03S000019	[ITO119/ITO120]-4					0	0	6	0	0	54.5455	TRUE CROSS	F1	G:C	G:A	C:T	C:C	C:T	G:A	C:C	G:T	C:T	C:A	A:A	G:A	C:C	G:G	G:C	G:G	G:T	T:T	G:C	T:T	C:C	C:C
P09C04S000027	[ITO119/ITO120]-5					0	0	6	0	0	54.5455	TRUE CROSS	F1	G:C	G:A	C:T	C:C	C:T	G:A	C:C	G:T	C:T	C:A	A:A	G:A	C:C	G:G	G:C	G:G	G:T	T:T	G:C	T:T	C:C	C:C
P09C05S000035	[ITO119/ITO120]-6					0	0	10	1	9.09091	100	TRUE CROSS	F1	Uncallable	G:A	C:T	C:C	C:T	G:A	C:A	G:T	T:T	A:A	T:A	A:A	C:C	G:G	G:C	G:G	G:T	T:T	C:C	C:T	C:T	C:T
P09C06S000043	[ITO119/ITO120]-7					0	0	11	0	0	100	TRUE CROSS	F1	G:C	G:A	C:T	C:C	C:T	G:A	C:A	G:T	T:T	A:A	T:A	A:A	C:C	G:G	G:C	G:G	G:T	T:T	C:C	C:T	C:T	C:T
P09C07S000051	[ITO119/ITO120]-8					0	0	11	0	0	100	TRUE CROSS	F1	G:C	G:A	C:T	C:C	C:T	G:A	C:A	G:T	T:T	A:A	T:A	A:A	C:C	G:G	G:C	G:G	G:T	T:T	C:C	C:T	C:T	C:T
P09C08S000059	[ITO119/ITO120]-9					0	0	10	0	0	90.9091	TRUE CROSS	F1	G:C	G:A	C:T	C:C	C:T	G:A	C:A	G:T	T:T	C:A	T:A	A:A	C:C	G:G	G:G	G:G	G:T	T:T	C:C	C:T	C:T	C:T
P09C09S000067	[ITO119/ITO120]-10					0	0	11	0	0	100	TRUE CROSS	F1	G:C	G:A	C:T	C:C	C:T	G:A	C:A	G:T	T:T	C:A	T:A	A:A	C:C	G:G	G:C	G:G	G:T	T:T	C:C	C:T	C:T	C:T
P09C10S000075	[ITO119/ITO120]-11					0	0	3	0	0	27.2727	SELF	F1	C:C	A:A	T:T	C:T	C:C	G:A	A:A	T:T	T:T	C:C	T:A	A:A	C:C	G:A	C:C	G:G	T:T	T:T	C:C	C:C	T:T	C:T
P09C11S000083	[ITO119/ITO120]-12					0	0	0	0	0	0	SELF	F1	C:C	G:G	T:T	T:T	C:C	G:G	C:C	T:T	T:T	A:A	A:A	A:A	C:C	G:G	G:G	G:G	T:T	T:T	C:C	C:C	T:T	C:C
P09C12S000091	[ITO119/ITO120]-13					0	0	11	0	0	100	TRUE CROSS	F1	G:C	G:A	C:T	Uncallable	C:T	G:A	C:A	G:T	T:T	C:A	T:A	A:A	C:C	G:G	G:C	G:G	G:T	T:T	C:C	C:T	C:T	C:T
P09D01S000004	[ITO119/ITO120]-14					0	0	11	0	0	100	TRUE CROSS	F1	G:C	G:A	C:T	C:C	C:T	G:A	C:A	G:T	T:T	A:A	T:A	A:A	C:C	G:G	G:C	G:G	G:T	T:T	C:C	C:T	C:T	C:T
P09D02S000012	[ITO119/ITO120]-15					0	0	7	4	36.3636	NA	Undetermine: missing data	F1	Uncallable	G:A	Uncallable	C:C	Uncallable	G:A	Uncallable	G:T	T:T	A:A	T:A	A:A	C:C	G:G	G:C	G:G	Uncallable	T:T	C:C	C:T	C:T	C:T
P09D03S000020	[ITO119/ITO120]-16					0	0	11	0	0	100	TRUE CROSS	F1	G:C	G:A	C:T	C:C	C:T	G:A	C:A	G:T	T:T	C:A	T:A	A:A	C:C	G:G	G:C	G:G	G:T	T:T	C:C	C:T	C:T	C:T
P09D04S000028	[ITO119/ITO120]-17					0	0	11	0	0	100	TRUE CROSS	F1	G:C	G:A	C:T	Uncallable	C:T	G:A	C:A	G:T	T:T	C:A	T:A	Uncallable	C:C	G:G	G:C	G:G	G:T	Uncallable	C:C	C:T	C:T	C:T
P09D05S000036	[ITO119/ITO120]-18					0	0	10	1	9.09091	100	TRUE CROSS	F1	G:C	G:A	C:T	C:C	C:T	Uncallable	C:A	G:T	T:T	A:A	T:A	A:A	C:C	G:G	G:C	G:G	G:T	T:T	C:C	C:T	C:T	C:T
P09D06S000044	[ITO119/ITO120]-19					0	0	11	0	0	100	TRUE CROSS	F1	G:C	G:A	C:T	C:C	C:T	G:A	C:A	G:T	T:T	A:A	T:A	A:A	C:C	G:G	G:C	G:G	G:T	T:T	C:C	C:T	C:T	C:T
P09D07S000052	[ITO119/ITO120]-20					0	0	11	0	0	100	TRUE CROSS	F1	G:C	G:A	C:T	C:C	C:T	G:A	C:A	G:T	T:T	C:A	T:A	A:A	C:C	G:G	G:C	G:G	G:T	T:T	C:C	C:T	C:T	C:T
P09D08S000060	[ITO119/ITO120]-21					0	0	3	0	0	27.2727	SELF	F1	G:G	G:A	C:T	C:C	T:T	G:A	C:C	G:T	C:T	C:A	A:A	A:A	C:C	G:A	G:C	G:G	G:G	T:T	C:C	T:T	C:C	C:C
P09D09S000068	[ITO119/ITO120]-22					0	0	3	0	0	27.2727	SELF	F1	G:G	G:A	C:T	C:C	T:T	G:A	C:C	G:T	C:T	C:A	A:A	A:A	C:C	G:A	G:C	G:G	G:G	T:T	C:C	T:T	C:C	C:C
P09D10S000076	[ITO119/ITO120]-23					0	0	0	0	0	0	SELF	F1	G:G	G:G	C:C	C:C	T:T	G:G	C:C	G:G	T:T	A:A	A:A	A:A	C:C	G:G	G:G	G:G	G:G	T:T	C:C	T:T	C:C	C:C
P09D11S000084	[ITO119/ITO120]-24					0	0	0	0	0	0	SELF	F1	G:G	G:G	C:C	C:C	T:T	G:G	C:C	G:G	T:T	A:A	A:A	A:A	C:C	G:G	G:G	G:G	G:G	T:T	C:C	T:T	C:C	C:C
P09D12S000092	[ITO119/ITO120]-25					0	0	11	0	0	100	TRUE CROSS	F1	G:C	G:A	C:T	C:C	C:T	G:A	C:A	G:T	T:T	Uncallable	T:A	A:A	C:C	G:G	G:C	G:G	G:T	T:T	C:C	C:T	C:T	C:T
P09E01S000005	[ITO119/ITO120]-26					0	0	11	0	0	100	TRUE CROSS	F1	G:C	G:A	C:T	C:C	C:T	G:A	C:A	G:T	T:T	A:A	T:A	A:A	C:C	G:G	G:C	G:G	G:T	T:T	C:C	C:T	C:T	C:T
P09E02S000013	[ITO119/ITO120]-27					0	0	3	0	0	27.2727	SELF	F1	G:G	G:A	C:T	C:C	T:T	G:A	C:C	G:T	C:T	C:A	A:A	G:A	C:C	G:G	G:C	G:G	G:G	T:T	C:C	T:T	C:C	C:C
P09E03S000021	[ITO119/ITO120]-28					0	0	3	0	0	27.2727	SELF	F1	G:G	G:A	C:T	C:C	T:T	G:A	C:C	G:T	C:T	C:A	A:A	G:A	C:C	G:G	G:C	G:G	G:G	T:T	C:C	T:T	C:C	C:C
P09E04S000029	[ITO119/ITO120]-29					0	0	4	0	0	36.3636	SELF	F1	G:C	G:A	C:T	C:C	T:T	G:A	C:C	G:T	C:T	C:A	A:A	G:A	C:C	G:G	G:C	G:G	G:G	T:T	C:C	T:T	C:C	C:C
P09E05S000037	[ITO119/ITO120]-30					0	0	11	0	0	100	TRUE CROSS	F1	G:C	G:A	C:T	C:C	C:T	G:A	C:A	G:T	T:T	C:A	T:A	A:A	C:C	G:G	G:C	G:G	G:T	T:T	C:C	C:T	C:T	C:T
P09E06S000045	[ITO119/ITO120]-31					0	0	11	0	0	100	TRUE CROSS	F1	G:C	G:A	C:T	C:C	C:T	G:A	C:A	G:T	T:T	C:A	T:A	A:A	C:C	G:G	G:C	G:G	G:T	T:T	C:C	C:T	C:T	C:T
P09E07S000053	[ITO119/ITO120]-32					0	0	11	0	0	100	TRUE CROSS	F1	G:C	G:A	C:T	C:C	C:T	G:A	C:A	G:T	T:T	C:A	T:A	A:A	C:C	G:G	G:C	G:G	G:T	T:T	C:C	C:T	C:T	C:T
P09E08S000061	[ITO119/ITO120]-33					0	0	11	0	0	100	TRUE CROSS	F1	G:C	G:A	C:T	C:C	C:T	G:A	C:A	G:T	T:T	C:A	T:A	A:A	C:C	G:G	G:C	G:G	G:T	T:T	C:C	C:T	C:T	C:T
P09E09S000069	[ITO119/ITO120]-34					0	0	11	0	0	100	TRUE CROSS	F1	G:C	G:A	C:T	C:C	C:T	G:A	C:A	G:T	T:T	C:A	T:A	A:A	C:C	G:G	G:C	G:G	G:T	T:T	C:C	C:T	C:T	C:T
P16B12S000090	ITO121	12	54.5455	0	0				0	0			Parent	G:G	G:G	C:C	C:C	T:T	G:G	C:C	G:G	T:T	A:A	A:A	A:A	C:C	G:G	G:G	G:G	G:G	T:T	C:C	T:T	C:C	C:C
P16A10S000073	ITO122	12	54.5455	0	0				0	0			Parent	C:C	A:A	T:T	C:C	C:C	A:A	C:C	T:T	C:C	C:C	A:A	G:G	C:C	G:G	C:C	G:G	T:T	T:T	G:G	T:T	C:C	C:C
P09E10S000077	[ITO121/ITO122]-1					0	0	12	0	0	100	TRUE CROSS	F1	G:C	G:A	C:T	C:C	C:T	G:A	C:C	G:T	C:T	C:A	A:A	G:A	C:C	G:G	G:C	G:G	G:T	T:T	G:C	T:T	C:C	C:C
P09E11S000085	[ITO121/ITO122]-2					0	0	12	0	0	100	TRUE CROSS	F1	G:C	G:A	C:T	C:C	C:T	G:A	C:C	G:T	C:T	C:A	A:A	G:A	C:C	G:G	G:C	G:G	G:T	T:T	G:C	T:T	C:C	C:C
P09E12S000093	[ITO121/ITO122]-3					0	0	12	0	0	100	TRUE CROSS	F1	G:C	G:A	C:T	C:C	C:T	G:A	C:C	G:T	C:T	C:A	A:A	G:A	C:C	G:G	G:C	G:G	G:T	T:T	G:C	T:T	C:C	C:C
P09F01S000006	[ITO121/ITO122]-4					0	0	12	0	0	100	TRUE CROSS	F1	G:C	G:A	C:T	C:C	C:T	G:A	C:C	G:T	C:T	C:A	A:A	G:A	C:C	G:G	G:C	G:G	G:T	T:T	G:C	T:T	C:C	C:C
P09F02S000014	[ITO121/ITO122]-5					0	0	12	0	0	100	TRUE CROSS	F1	G:C	G:A	C:T	C:C	C:T	G:A	C:C	G:T	C:T	C:A	A:A	G:A	C:C	G:G	G:C	G:G	G:T	T:T	G:C	T:T	C:C	C:C
P09F03S000022	[ITO121/ITO122]-6					0	0	12	0	0	100	TRUE CROSS	F1	G:C	G:A	C:T	C:C	C:T	G:A	C:C	G:T	C:T	C:A	A:A	G:A	C:C	G:G	G:C	G:G	G:T	T:T	G:C	T:T	C:C	C:C
P09F04S000030	[ITO121/ITO122]-7					0	0	12	0	0	100	TRUE CROSS	F1	G:C	G:A	C:T	C:C	C:T	G:A	C:C	G:T	C:T	C:A	A:A	G:A	C:C	G:G	G:C	G:G	G:T	T:T	G:C	T:T	C:C	C:C
P09F05S000038	[ITO121/ITO122]-8					0	0	12	0	0	100	TRUE CROSS	F1	G:C	G:A	C:T	C:C	C:T	G:A	C:C	G:T	C:T	C:A	A:A	G:A	C:C	G:G	G:C	G:G	G:T	T:T	G:C	T:T	C:C	C:C
P09F06S000046	[ITO121/ITO122]-9					0	0	8	0	0	66.6667	TRUE CROSS	F1	G:C	G:A	C:T	C:T	C:T	G:G	C:A	G:T	T:T	C:A	A:A	A:A	C:C	G:A	G:C	G:G	G:T	T:T	C:C	C:T	C:T	C:C
P09F07S000054	[ITO121/ITO122]-10					0	0	8	0	0	66.6667	TRUE CROSS	F1	G:C	G:A	C:T	C:T	C:T	G:G	C:A	G:T	T:T	C:A	A:A	A:A	C:C	G:A	G:C	G:G	G:T	T:T	C:C	C:T	C:T	C:C
P09F08S000062	[ITO121/ITO122]-11					0	0	12	0	0	100	TRUE CROSS	F1	G:C	G:A	C:T	C:C	C:T	G:A	C:C	G:T	C:T	C:A	A:A	G:A	C:C	G:G	G:C	G:G	G:T	T:T	G:C	T:T	C:C	C:C
P09F09S000070	[ITO121/ITO122]-12					0	0	11	1	8.33333	100	TRUE CROSS	F1	G:C	G:A	C:T	C:C	C:T	Uncallable	C:C	G:T	C:T	C:A	A:A	G:A	C:C	G:G	G:C	G:G	G:T	T:T	G:C	T:T	C:C	C:C
P09F10S000078	[ITO121/ITO122]-13					0	0	12	0	0	100	TRUE CROSS	F1	G:C	G:A	C:T	C:C	C:T	G:A	C:C	G:T	C:T	C:A	A:A	G:A	C:C	G:G	G:C	G:G	G:T	T:T	G:C	T:T	C:C	C:C
P09F11S000086	[ITO121/ITO122]-14					0	0	12	0	0	100	TRUE CROSS	F1	G:C	G:A	C:T	C:C	C:T	G:A	C:C	G:T	C:T	C:A	A:A	G:A	C:C	G:G	G:C	G:G	G:T	T:T	G:C	T:T	C:C	C:C
P09F12S000094	[ITO121/ITO122]-15					0	0	10	1	8.33333	90.9091	TRUE CROSS	F1	G:C	G:A	C:T	C:C	C:T	G:A	C:C	T:T	C:T	C:A	A:A	Uncallable	Uncallable	G:G	G:C	G:G	G:T	?	G:C	T:T	C:C	C:C
P09G01S000007	[ITO121/ITO122]-16					0	0	10	2	16.6667	100	TRUE CROSS	F1	Uncallable	G:A	C:T	C:C	C:T	G:A	C:C	G:T	C:T	C:A	A:A	Uncallable	C:C	G:G	G:C	G:G	G:T	T:T	G:C	T:T	C:C	C:C
P09G02S000015	[ITO121/ITO122]-17					0	0	8	4	33.3333	NA	Undetermine: missing data	F1	Uncallable	G:A	C:T	C:C	C:T	Uncallable	C:C	G:T	C:T	Uncallable	A:A	Uncallable	C:C	G:G	G:C	G:G	G:T	T:T	G:C	T:T	C:C	C:C
P09G03S000023	[ITO121/ITO122]-18					0	0	11	1	8.33333	100	TRUE CROSS	F1	Uncallable	G:A	C:T	C:C	C:T	G:A	C:C	G:T	C:T	C:A	A:A	G:A	C:C	G:G	G:C	G:G	G:T	T:T	G:C	T:T	C:C	C:C
P09G04S000031	[ITO121/ITO122]-19					0	0	12	0	0	100	TRUE CROSS	F1	G:C	G:A	C:T	C:C	C:T	G:A	C:C	G:T	C:T	C:A	A:A	G:A	C:C	G:G	G:C	G:G	G:T	T:T	G:C	T:T	C:C	C:C
P09G05S000039	[ITO121/ITO122]-20					0	0	12	0	0	100	TRUE CROSS	F1	G:C	G:A	C:T	C:C	C:T	G:A	C:C	G:T	C:T	C:A	A:A	G:A	C:C	G:G	G:C	G:G	G:T	T:T	G:C	T:T	C:C	C:C
P09G06S000047	[ITO121/ITO122]-21					0	0	12	0	0	100	TRUE CROSS	F1	G:C	G:A	C:T	C:C	C:T	G:A	C:C	G:T	C:T	C:A	A:A	G:A	C:C	G:G	G:C	G:G	G:T	T:T	G:C	T:T	C:C	C:C
P09G07S000055	[ITO121/ITO122]-22					0	0	12	0	0	100	TRUE CROSS	F1	G:C	G:A	C:T	C:C	C:T	G:A	C:C	G:T	C:T	C:A	A:A	G:A	C:C	G:G	G:C	G:G	G:T	T:T	G:C	T:T	C:C	C:C
P09G08S000063	[ITO121/ITO122]-23					0	0	11	1	8.33333	100	TRUE CROSS	F1	G:C	G:A	C:T	C:C	C:T	G:A	C:C	G:T	C:T	C:A	A:A	Uncallable	C:C	G:G	G:C	G:G	G:T	T:T	G:C	T:T	C:C	C:C
P09G09S000071	[ITO121/ITO122]-24					0	0	11	1	8.33333	100	TRUE CROSS	F1	G:C	G:A	C:T	C:C	C:T	G:A	C:C	G:T	C:T	Uncallable	A:A	G:A	C:C	G:G	G:C	G:G	G:T	T:T	G:C	T:T	C:C	C:C
P09G10S000079	[ITO121/ITO122]-25					0	0	6	5	41.6667	NA	Undetermine: missing data	F1	G:C	G:A	Uncallable	C:C	C:C	G:A	C:C	G:T	C:T	Uncallable	A:A	?	C:C	G:G	Uncallable	G:G	G:T	?	Uncallable	T:T	C:C	C:C
P09G11S000087	[ITO121/ITO122]-26					0	0	12	0	0	100	TRUE CROSS	F1	G:C	G:A	C:T	C:C	C:T	G:A	C:C	G:T	C:T	C:A	A:A	G:A	C:C	G:G	G:C	G:G	G:T	T:T	G:C	T:T	C:C	C:C
P09G12S000095	[ITO121/ITO122]-27					0	0	0	0	0	0	SELF	F1	G:G	G:G	C:C	C:C	T:T	G:G	C:C	G:G	T:T	A:A	A:A	A:A	C:C	G:G	G:G	G:G	G:G	T:T	C:C	T:T	C:C	C:C
P09H01S000008	[ITO121/ITO122]-28					0	0	0	0	0	0	SELF	F1	G:G	G:G	C:C	C:C	T:T	G:G	C:C	G:G	T:T	A:A	A:A	A:A	C:C	G:G	G:G	G:G	G:G	T:T	C:C	T:T	C:C	C:C
P16B12S000090	ITO123	12	54.5455	0	0				0	0			Parent	G:G	G:G	C:C	C:C	T:T	G:G	C:C	G:G	T:T	A:A	A:A	A:A	C:C	G:G	G:G	G:G	G:G	T:T	C:C	T:T	C:C	C:C
P16A12S000089	ITO124	12	54.5455	0	0				0	0			Parent	C:C	G:G	T:T	C:C	C:C	A:A	C:C	T:T	C:C	C:C	T:T	G:G	C:C	G:G	C:C	G:G	T:T	T:T	C:C	T:T	C:C	T:T
P09H02S000016	[ITO123/ITO124]-1					0	0	12	0	0	100	TRUE CROSS	F1	G:C	G:G	C:T	C:C	C:T	G:A	C:C	G:T	C:T	C:A	T:A	G:A	C:C	G:G	G:C	G:G	G:T	T:T	C:C	T:T	C:C	C:T
P09H03S000024	[ITO123/ITO124]-2					0	0	12	0	0	100	TRUE CROSS	F1	G:C	G:G	C:T	C:C	C:T	G:A	C:C	G:T	C:T	C:A	T:A	G:A	C:C	G:G	G:C	G:G	G:T	T:T	C:C	T:T	C:C	C:T
P09H04S000032	[ITO123/ITO124]-3					0	0	12	0	0	100	TRUE CROSS	F1	G:C	G:G	C:T	C:C	C:T	G:A	C:C	G:T	C:T	C:A	T:A	G:A	C:C	G:G	G:C	G:G	G:T	T:T	C:C	T:T	C:C	C:T
P09H05S000040	[ITO123/ITO124]-4					0	0	12	0	0	100	TRUE CROSS	F1	G:C	G:G	C:T	C:C	C:T	G:A	C:C	G:T	C:T	C:A	T:A	G:A	C:C	G:G	G:C	G:G	G:T	T:T	C:C	T:T	C:C	C:T
P09H06S000048	[ITO123/ITO124]-5					0	0	12	0	0	100	TRUE CROSS	F1	G:C	G:G	C:T	C:C	C:T	G:A	C:C	G:T	C:T	C:A	T:A	G:A	C:C	G:G	G:C	G:G	G:T	T:T	C:C	T:T	C:C	C:T
P09H07S000056	[ITO123/ITO124]-6					0	0	11	0	0	91.6667	TRUE CROSS	F1	G:C	G:G	C:T	C:C	C:T	G:A	C:C	G:T	C:T	C:A	T:A	A:A	C:C	G:G	G:C	G:A	G:T	T:T	C:C	Uncallable	C:C	C:T
P09H08S000064	[ITO123/ITO124]-7					0	0	11	0	0	91.6667	TRUE CROSS	F1	G:C	G:G	C:T	C:C	C:T	G:A	C:A	G:T	C:T	C:A	T:A	A:A	C:C	G:G	G:C	G:A	G:T	T:T	C:C	T:T	C:C	C:T
P09H09S000072	[ITO123/ITO124]-8					0	0	11	0	0	91.6667	TRUE CROSS	F1	G:C	G:A	C:T	C:C	C:T	G:A	C:C	G:T	C:T	C:A	T:A	A:A	C:C	G:G	G:C	G:A	G:T	T:T	C:C	T:T	C:C	C:T
P09H10S000080	[ITO123/ITO124]-9					0	0	11	1	8.33333	100	TRUE CROSS	F1	G:C	G:G	C:T	C:C	?	G:A	C:C	G:T	C:T	C:A	T:A	G:A	C:C	G:G	G:C	G:G	G:T	T:T	C:C	T:T	C:C	C:T
P10A01S000001	[ITO123/ITO124]-10					0	0	12	0	0	100	TRUE CROSS	F1	G:C	G:G	C:T	C:C	C:T	G:A	C:C	G:T	C:T	C:A	T:A	G:A	C:C	G:G	G:C	G:G	G:T	T:T	C:C	T:T	C:C	C:T
P10A02S000009	[ITO123/ITO124]-11					0	0	12	0	0	100	TRUE CROSS	F1	G:C	G:G	C:T	C:C	C:T	G:A	C:C	G:T	C:T	C:A	T:A	G:A	C:C	G:G	G:C	G:G	G:T	T:T	C:C	T:T	C:C	C:T
P10A03S000017	[ITO123/ITO124]-12					0	0	12	0	0	100	TRUE CROSS	F1	G:C	G:G	C:T	C:C	C:T	G:A	C:C	G:T	C:T	C:A	T:A	G:A	C:C	G:G	G:C	G:G	G:T	T:T	C:C	T:T	C:C	C:T
P10A04S000025	[ITO123/ITO124]-13					0	0	12	0	0	100	TRUE CROSS	F1	G:C	G:G	C:T	C:C	C:T	G:A	C:C	G:T	C:T	C:A	T:A	G:A	C:C	G:G	G:C	G:G	G:T	T:T	C:C	T:T	C:C	C:T
P10A05S000033	[ITO123/ITO124]-14					0	0	12	0	0	100	TRUE CROSS	F1	G:C	G:G	C:T	C:C	C:T	G:A	C:C	G:T	C:T	C:A	T:A	G:A	C:C	G:G	G:C	G:G	G:T	T:T	C:C	T:T	C:C	C:T
P10A06S000041	[ITO123/ITO124]-15					0	0	12	0	0	100	TRUE CROSS	F1	G:C	G:G	C:T	C:C	C:T	G:A	C:C	G:T	C:T	C:A	T:A	G:A	C:C	G:G	G:C	G:G	G:T	T:T	C:C	T:T	C:C	C:T
P10A07S000049	[ITO123/ITO124]-16					0	0	12	0	0	100	TRUE CROSS	F1	G:C	G:G	C:T	C:C	C:T	G:A	C:C	G:T	C:T	C:A	T:A	G:A	C:C	G:G	G:C	G:G	G:T	T:T	C:C	T:T	C:C	C:T
P10A08S000057	[ITO123/ITO124]-17					0	0	12	0	0	100	TRUE CROSS	F1	G:C	G:G	C:T	C:C	C:T	G:A	C:C	G:T	C:T	C:A	T:A	G:A	C:C	G:G	G:C	G:G	G:T	T:T	C:C	T:T	C:C	C:T
P10A09S000065	[ITO123/ITO124]-18					0	0	12	0	0	100	TRUE CROSS	F1	G:C	G:G	C:T	C:C	C:T	G:A	C:C	G:T	C:T	C:A	T:A	G:A	C:C	G:G	G:C	G:G	G:T	T:T	C:C	T:T	C:C	C:T
P10A10S000073	[ITO123/ITO124]-19					0	0	12	0	0	100	TRUE CROSS	F1	G:C	G:G	C:T	C:C	C:T	G:A	C:C	G:T	C:T	C:A	T:A	G:A	C:C	G:G	G:C	G:G	G:T	T:T	C:C	T:T	C:C	C:T
P10A11S000081	[ITO123/ITO124]-20					0	0	12	0	0	100	TRUE CROSS	F1	G:C	G:G	C:T	C:C	C:T	G:A	C:C	G:T	C:T	C:A	T:A	G:A	C:C	G:G	G:C	G:G	G:T	T:T	C:C	T:T	C:C	C:T
P10A12S000089	[ITO123/ITO124]-21					0	0	12	0	0	100	TRUE CROSS	F1	G:C	G:G	C:T	C:C	C:T	G:A	C:C	G:T	C:T	C:A	T:A	G:A	C:C	G:G	G:C	G:G	G:T	T:T	C:C	T:T	C:C	C:T
P10B01S000002	[ITO123/ITO124]-22					0	0	12	0	0	100	TRUE CROSS	F1	G:C	G:G	C:T	C:C	C:T	G:A	C:C	G:T	C:T	C:A	T:A	G:A	C:C	G:G	G:C	G:G	G:T	T:T	C:C	T:T	C:C	C:T
P10B02S000010	[ITO123/ITO124]-23					0	0	12	0	0	100	TRUE CROSS	F1	G:C	G:G	C:T	C:C	C:T	G:A	C:C	G:T	C:T	C:A	T:A	G:A	C:C	G:G	G:C	G:G	G:T	T:T	C:C	T:T	C:C	C:T
P10B03S000018	[ITO123/ITO124]-24					0	0	12	0	0	100	TRUE CROSS	F1	G:C	G:G	C:T	C:C	C:T	G:A	C:C	G:T	C:T	C:A	T:A	G:A	C:C	G:G	G:C	G:G	G:T	T:T	C:C	T:T	C:C	C:T
P10B04S000026	[ITO123/ITO124]-25					0	0	12	0	0	100	TRUE CROSS	F1	G:C	G:G	C:T	C:C	C:T	G:A	C:C	G:T	C:T	C:A	T:A	G:A	C:C	G:G	G:C	G:G	G:T	T:T	C:C	T:T	C:C	C:T
P10B05S000034	[ITO123/ITO124]-26					0	0	7	0	0	58.3333	TRUE CROSS	F1	G:C	G:G	C:T	C:C	T:T	G:A	C:A	G:G	C:T	A:A	T:A	G:A	C:C	G:G	G:C	G:G	G:G	T:T	C:C	T:T	C:C	C:C
P10B06S000042	[ITO123/ITO124]-27					0	0	7	0	0	58.3333	TRUE CROSS	F1	G:C	G:G	C:T	C:C	T:T	G:A	C:A	G:G	C:T	A:A	T:A	G:A	C:C	G:G	G:C	G:G	G:G	T:T	C:C	T:T	C:C	C:C
P16B12S000090	ITO125	17	77.2727	0	0				0	0			Parent	G:G	G:G	C:C	C:C	T:T	G:G	C:C	G:G	T:T	A:A	A:A	A:A	C:C	G:G	G:G	G:G	G:G	T:T	C:C	T:T	C:C	C:C
P16C12S000091	ITO126	17	77.2727	13	59.0909				0	0			Parent	C:C	G:A	T:T	C:T	C:T	G:A	A:A	G:T	C:T	C:A	T:A	G:A	C:C	G:A	C:C	G:G	G:T	T:T	C:C	C:T	C:T	C:C
P10B07S000050	[ITO125/ITO126]-1					0	0	4	0	0	NA	Undetermine: Parent Heterozygous	F1	G:C	G:A	C:T	C:T	C:T	G:G	C:A	G:T	T:T	C:A	A:A	A:A	C:C	G:A	G:C	G:G	G:T	T:T	C:C	C:T	C:T	C:C
P10B08S000058	[ITO125/ITO126]-2					0	0	4	0	0	NA	Undetermine: Parent Heterozygous	F1	G:C	G:A	C:T	C:T	C:T	G:G	C:A	G:T	T:T	C:A	A:A	A:A	C:C	G:A	G:C	G:G	G:T	T:T	C:C	C:T	C:T	C:C
P10B09S000066	[ITO125/ITO126]-3					0	0	4	0	0	NA	Undetermine: Parent Heterozygous	F1	G:C	G:A	C:T	C:T	C:T	G:G	C:A	G:T	T:T	C:A	A:A	A:A	C:C	G:A	G:C	G:G	G:T	T:T	C:C	C:T	C:T	C:C
P10B10S000074	[ITO125/ITO126]-4					0	0	4	0	0	NA	Undetermine: Parent Heterozygous	F1	G:C	G:A	C:T	C:T	C:T	G:G	C:A	G:T	T:T	C:A	A:A	A:A	C:C	G:A	G:C	G:G	G:T	T:T	C:C	C:T	C:T	C:C
P10B11S000082	[ITO125/ITO126]-5					0	0	4	0	0	NA	Undetermine: Parent Heterozygous	F1	G:C	G:A	C:T	C:T	C:T	G:G	C:A	G:T	T:T	C:A	A:A	A:A	C:C	G:A	G:C	G:G	G:T	T:T	C:C	C:T	C:T	C:C
P10B12S000090	[ITO125/ITO126]-6					0	0	4	0	0	NA	Undetermine: Parent Heterozygous	F1	G:C	G:A	C:T	C:T	C:T	G:G	C:A	G:T	T:T	C:A	A:A	A:A	C:C	G:A	G:C	G:G	G:T	T:T	C:C	C:T	C:T	C:C
P10C01S000003	[ITO125/ITO126]-7					0	0	4	0	0	NA	Undetermine: Parent Heterozygous	F1	G:C	G:A	C:T	C:T	C:T	G:G	C:A	G:T	T:T	C:A	A:A	A:A	C:C	G:A	G:C	G:G	G:T	T:T	C:C	C:T	C:T	C:C
P10C02S000011	[ITO125/ITO126]-8					0	0	4	0	0	NA	Undetermine: Parent Heterozygous	F1	G:C	G:A	C:T	C:T	C:T	G:G	C:A	G:T	T:T	C:A	A:A	A:A	C:C	G:A	G:C	G:G	G:T	T:T	C:C	C:T	C:T	C:C
P10C03S000019	[ITO125/ITO126]-9					0	0	4	0	0	NA	Undetermine: Parent Heterozygous	F1	G:C	G:A	C:T	C:T	C:T	G:G	C:A	G:T	T:T	C:A	A:A	A:A	C:C	G:A	G:C	G:G	G:T	T:T	C:C	C:T	C:T	C:C
P10C04S000027	[ITO125/ITO126]-10					0	0	4	0	0	NA	Undetermine: Parent Heterozygous	F1	G:C	G:A	C:T	C:T	C:T	G:G	C:A	G:T	T:T	C:A	A:A	A:A	C:C	G:A	G:C	G:G	G:T	T:T	C:C	C:T	C:T	C:C
P10C05S000035	[ITO125/ITO126]-11					0	0	4	0	0	NA	Undetermine: Parent Heterozygous	F1	G:C	G:A	C:T	C:T	C:T	G:G	C:A	G:T	T:T	C:A	A:A	A:A	C:C	G:A	G:C	G:G	G:T	T:T	C:C	C:T	C:T	C:C
P10C06S000043	[ITO125/ITO126]-12					0	0	4	0	0	NA	Undetermine: Parent Heterozygous	F1	G:C	G:A	C:T	C:T	C:T	G:G	C:A	G:T	T:T	C:A	A:A	A:A	C:C	G:A	G:C	G:G	G:T	T:T	C:C	C:T	C:T	C:C
P10C07S000051	[ITO125/ITO126]-13					0	0	4	0	0	NA	Undetermine: Parent Heterozygous	F1	G:C	G:A	C:T	C:T	C:T	G:G	C:A	G:T	T:T	C:A	A:A	A:A	C:C	G:A	G:C	G:G	G:T	T:T	C:C	C:T	C:T	C:C
P16B12S000090	ITO127	9	40.9091	0	0				0	0			Parent	G:G	G:G	C:C	C:C	T:T	G:G	C:C	G:G	T:T	A:A	A:A	A:A	C:C	G:G	G:G	G:G	G:G	T:T	C:C	T:T	C:C	C:C
P16D02S000012	ITO128	9	40.9091	0	0				0	0			Parent	C:C	G:G	T:T	C:C	C:C	A:A	A:A	G:G	C:C	A:A	T:T	G:G	C:C	G:G	C:C	G:G	G:G	T:T	C:C	T:T	C:C	C:C
P10C08S000059	[ITO127/ITO128]-1					0	0	8	0	0	88.8889	TRUE CROSS	F1	G:C	G:G	C:T	C:C	T:T	G:A	C:A	G:G	C:T	A:A	T:A	G:A	C:C	G:G	G:C	G:G	G:G	T:T	C:C	T:T	C:C	C:C
P10C09S000067	[ITO127/ITO128]-2					0	0	8	0	0	88.8889	TRUE CROSS	F1	G:C	G:G	C:T	C:C	T:T	G:A	C:A	G:G	C:T	A:A	T:A	G:A	C:C	G:G	G:C	G:G	G:G	T:T	C:C	T:T	C:C	C:C
P10C10S000075	[ITO127/ITO128]-3					0	0	9	0	0	100	TRUE CROSS	F1	G:C	G:G	C:T	Uncallable	C:T	G:A	C:A	G:G	C:T	A:A	T:A	G:A	C:C	G:G	G:C	G:G	G:G	T:T	C:C	T:T	C:C	C:C
P10C11S000083	[ITO127/ITO128]-4					0	0	9	0	0	100	TRUE CROSS	F1	G:C	G:G	C:T	C:C	C:T	G:A	C:A	G:G	C:T	A:A	T:A	G:A	C:C	G:G	G:C	G:G	G:G	T:T	C:C	T:T	C:C	C:C
P10C12S000091	[ITO127/ITO128]-5					0	0	9	0	0	100	TRUE CROSS	F1	G:C	G:G	C:T	C:C	C:T	G:A	C:A	G:G	C:T	A:A	T:A	G:A	C:C	G:G	G:C	G:G	G:G	T:T	C:C	T:T	C:C	C:C
P10D01S000004	[ITO127/ITO128]-6					0	0	9	0	0	100	TRUE CROSS	F1	G:C	G:G	C:T	C:C	C:T	G:A	C:A	G:G	C:T	A:A	T:A	G:A	C:C	G:G	G:C	G:G	G:G	T:T	C:C	T:T	C:C	C:C
P10D02S000012	[ITO127/ITO128]-7					0	0	9	0	0	100	TRUE CROSS	F1	G:C	G:G	C:T	C:C	C:T	G:A	C:A	G:G	C:T	A:A	T:A	G:A	C:C	G:G	G:C	G:G	G:G	T:T	C:C	T:T	C:C	C:C
P10D03S000020	[ITO127/ITO128]-8					0	0	9	0	0	100	TRUE CROSS	F1	G:C	G:G	C:T	C:C	C:T	G:A	C:A	G:G	C:T	A:A	T:A	G:A	C:C	G:G	G:C	G:G	G:G	T:T	C:C	T:T	C:C	C:C
P10D04S000028	[ITO127/ITO128]-9					0	0	8	0	0	88.8889	TRUE CROSS	F1	G:C	G:G	C:T	C:C	T:T	G:A	C:A	G:G	C:T	A:A	T:A	G:A	C:C	G:G	G:C	G:G	G:G	T:T	C:C	T:T	C:C	C:C
P10D05S000036	[ITO127/ITO128]-10					0	0	8	0	0	88.8889	TRUE CROSS	F1	G:C	G:G	C:T	C:C	T:T	G:A	C:A	G:G	C:T	A:A	T:A	G:A	C:C	G:G	G:C	G:G	G:G	T:T	C:C	T:T	C:C	C:C
P10D06S000044	[ITO127/ITO128]-11					0	0	7	1	11.1111	87.5	TRUE CROSS	F1	G:C	G:G	C:T	C:C	T:T	G:A	C:A	G:G	C:T	A:A	?	G:A	C:C	G:G	G:C	G:G	G:G	T:T	C:C	T:T	C:C	C:C
P10D07S000052	[ITO127/ITO128]-12					0	0	8	0	0	88.8889	TRUE CROSS	F1	G:C	G:G	C:T	C:C	T:T	G:A	C:A	G:G	C:T	A:A	T:A	G:A	C:C	G:G	G:C	G:G	G:G	T:T	C:C	T:T	C:C	C:C
P10D08S000060	[ITO127/ITO128]-13					0	0	8	0	0	88.8889	TRUE CROSS	F1	G:C	G:G	C:T	C:C	T:T	G:A	C:A	G:G	C:T	A:A	T:A	G:A	C:C	G:G	G:C	G:G	G:G	T:T	C:C	T:T	C:C	C:C
P10D09S000068	[ITO127/ITO128]-14					0	0	8	0	0	88.8889	TRUE CROSS	F1	G:C	G:G	C:T	C:C	T:T	G:A	C:A	G:G	C:T	A:A	T:A	G:A	C:C	G:G	G:C	G:G	G:G	T:T	C:C	T:T	C:C	C:C
P10D10S000076	[ITO127/ITO128]-15					0	0	8	0	0	88.8889	TRUE CROSS	F1	G:C	G:G	C:T	C:C	T:T	G:A	C:A	G:G	C:T	A:A	T:A	G:A	C:C	G:G	G:C	G:G	G:G	T:T	C:C	T:T	C:C	C:C
P10D11S000084	[ITO127/ITO128]-16					0	0	8	0	0	88.8889	TRUE CROSS	F1	G:C	G:G	C:T	C:C	T:T	G:A	C:A	G:G	C:T	A:A	T:A	G:A	C:C	G:G	G:C	G:G	G:G	T:T	C:C	T:T	C:C	C:C
P10D12S000092	[ITO127/ITO128]-17					0	0	8	0	0	88.8889	TRUE CROSS	F1	G:G	G:G	C:T	C:C	C:T	G:A	C:A	G:G	C:T	C:A	T:A	G:A	C:C	G:G	G:C	G:G	G:T	T:T	G:C	C:T	C:T	C:C
P10E01S000005	[ITO127/ITO128]-18					0	0	8	0	0	88.8889	TRUE CROSS	F1	G:G	G:G	C:T	C:C	C:T	G:A	C:A	G:G	C:T	C:A	T:A	G:A	C:C	G:G	G:C	G:G	G:T	T:T	G:C	C:T	C:T	C:C
P10E02S000013	[ITO127/ITO128]-19					0	0	8	0	0	88.8889	TRUE CROSS	F1	G:C	G:G	C:T	C:C	T:T	G:A	C:A	G:G	C:T	A:A	T:A	G:A	C:C	G:G	G:C	G:G	G:G	T:T	C:C	T:T	C:C	C:C
P10E03S000021	[ITO127/ITO128]-20					0	0	8	0	0	88.8889	TRUE CROSS	F1	G:C	G:G	C:T	C:C	T:T	G:A	C:A	G:G	C:T	A:A	T:A	G:A	C:C	G:G	G:C	G:G	G:G	T:T	C:C	T:T	C:C	C:C
P16C02S000011	ITO129	0	0	0	0				0	0			Parent	G:G	G:G	T:T	C:C	C:C	A:A	A:A	G:G	C:C	C:C	T:T	G:G	C:C	G:G	C:C	G:G	T:T	T:T	G:G	C:C	T:T	C:C
P16G08S000063	ITO130	0	0	0	0				0	0			Parent	G:G	G:G	T:T	C:C	C:C	A:A	A:A	G:G	C:C	C:C	T:T	G:G	C:C	G:G	C:C	G:G	T:T	T:T	G:G	C:C	T:T	C:C
P10E04S000029	[ITO129/ITO130]-1					0	0	0	0	0	NA	Undetermine: Parent not polymorphic	F1	G:C	G:G	C:C	C:C	C:C	G:A	C:C	G:T	C:C	C:A	T:T	G:A	C:C	G:A	C:C	G:G	T:T	T:T	C:C	T:T	C:T	T:T
P10E05S000037	[ITO129/ITO130]-2					0	0	0	0	0	NA	Undetermine: Parent not polymorphic	F1	G:C	G:G	C:C	C:C	C:C	G:A	C:C	G:T	C:C	C:A	T:T	G:A	C:C	G:A	C:C	G:G	T:T	T:T	C:C	T:T	C:T	T:T
P10E06S000045	[ITO129/ITO130]-3					0	0	0	0	0	NA	Undetermine: Parent not polymorphic	F1	G:C	G:G	C:C	C:C	C:C	G:A	C:C	G:T	C:C	C:A	T:T	G:A	C:C	G:A	C:C	G:G	T:T	T:T	C:C	T:T	C:T	T:T
P10E07S000053	[ITO129/ITO130]-4					0	0	0	0	0	NA	Undetermine: Parent not polymorphic	F1	G:G	G:G	T:T	C:C	C:C	A:A	A:A	G:G	C:C	C:C	T:T	G:G	C:C	G:G	C:C	G:G	T:T	T:T	G:G	C:C	T:T	C:C
P10E08S000061	[ITO129/ITO130]-5					0	0	0	0	0	NA	Undetermine: Parent not polymorphic	F1	G:G	G:G	T:T	C:C	C:C	A:A	A:A	G:G	C:C	C:C	T:T	G:G	C:C	G:G	C:C	G:G	T:T	T:T	G:G	C:C	T:T	C:C
P10E09S000069	[ITO129/ITO130]-6					0	0	0	0	0	NA	Undetermine: Parent not polymorphic	F1	G:G	G:G	T:T	C:C	C:C	A:A	A:A	G:G	C:C	C:C	T:T	G:G	C:C	G:G	C:C	G:G	T:T	T:T	G:G	C:C	T:T	C:C
P10E10S000077	[ITO129/ITO130]-7					0	0	0	0	0	NA	Undetermine: Parent not polymorphic	F1	G:G	G:G	C:T	C:C	C:C	A:A	C:A	G:G	C:C	C:C	T:T	G:G	C:C	G:G	C:C	G:G	T:T	T:T	G:C	C:T	T:T	C:T
P10E11S000085	[ITO129/ITO130]-8					0	0	0	0	0	NA	Undetermine: Parent not polymorphic	F1	G:G	G:G	C:T	C:C	C:C	A:A	C:A	G:G	C:C	C:C	T:T	G:G	C:C	G:G	C:C	G:G	T:T	T:T	G:C	C:T	T:T	C:T
P10E12S000093	[ITO129/ITO130]-9					0	0	0	0	0	NA	Undetermine: Parent not polymorphic	F1	G:G	G:G	C:T	C:C	C:C	A:A	C:A	G:G	C:C	C:C	T:T	G:G	C:C	G:G	C:C	G:G	T:T	T:T	G:C	C:T	T:T	C:T
P10F01S000006	[ITO129/ITO130]-10					0	0	0	0	0	NA	Undetermine: Parent not polymorphic	F1	G:G	G:G	C:T	C:C	C:C	A:A	C:A	G:G	C:C	C:C	T:T	G:G	C:C	G:G	C:C	G:G	T:T	T:T	G:C	C:T	T:T	C:T
P10F02S000014	[ITO129/ITO130]-11					0	0	0	0	0	NA	Undetermine: Parent not polymorphic	F1	G:G	G:G	C:T	C:C	C:C	A:A	C:A	G:G	C:C	C:C	T:T	G:G	C:C	G:G	C:C	G:G	T:T	T:T	G:C	C:T	T:T	C:T
P10F03S000022	[ITO129/ITO130]-12					0	0	0	0	0	NA	Undetermine: Parent not polymorphic	F1	G:G	G:G	C:T	C:C	C:C	A:A	C:A	G:G	C:C	C:C	T:T	G:G	C:C	G:G	C:C	G:G	T:T	T:T	G:C	C:T	T:T	C:T
P10F04S000030	[ITO129/ITO130]-13					0	0	0	0	0	NA	Undetermine: Parent not polymorphic	F1	G:G	G:G	C:T	C:C	C:C	A:A	C:A	G:G	C:C	C:C	T:T	G:G	C:C	G:G	C:C	G:G	T:T	T:T	G:C	C:T	T:T	C:T
P10F05S000038	[ITO129/ITO130]-14					0	0	0	0	0	NA	Undetermine: Parent not polymorphic	F1	G:G	G:G	C:T	C:C	C:C	A:A	C:A	G:G	C:C	C:C	T:T	G:G	C:C	G:G	C:C	G:G	T:T	T:T	G:C	C:T	T:T	C:T
P10F06S000046	[ITO129/ITO130]-15					0	0	0	0	0	NA	Undetermine: Parent not polymorphic	F1	G:G	G:G	C:T	C:C	C:C	A:A	C:A	G:G	C:C	C:C	T:T	G:G	C:C	G:G	C:C	G:G	T:T	T:T	G:C	C:T	T:T	C:T
P10F07S000054	[ITO129/ITO130]-16					0	0	0	0	0	NA	Undetermine: Parent not polymorphic	F1	G:G	G:G	?	C:C	C:C	A:A	A:A	G:G	C:C	C:C	T:T	G:G	C:C	G:G	C:C	G:G	T:T	T:T	G:G	C:C	T:T	C:C
P10F08S000062	[ITO129/ITO130]-17					0	0	0	0	0	NA	Undetermine: Parent not polymorphic	F1	G:G	G:G	T:T	C:C	C:C	A:A	A:A	G:G	C:C	C:C	T:T	G:G	C:C	G:G	C:C	G:G	T:T	T:T	G:G	C:C	T:T	C:C
P10F09S000070	[ITO129/ITO130]-18					0	0	0	0	0	NA	Undetermine: Parent not polymorphic	F1	G:G	G:G	C:T	C:C	C:C	A:A	C:A	G:G	C:C	C:C	T:T	G:G	C:C	G:G	C:C	G:G	T:T	T:T	G:C	C:T	T:T	C:T
P16C04S000027	ITO131	13	59.0909	0	0				0	0			Parent	G:G	G:G	T:T	C:C	C:C	A:A	A:A	G:G	C:C	C:C	T:T	G:G	C:C	G:G	C:C	G:G	T:T	T:T	G:G	C:C	T:T	C:C
P16B12S000090	ITO132	13	59.0909	0	0				0	0			Parent	G:G	G:G	C:C	C:C	T:T	G:G	C:C	G:G	T:T	A:A	A:A	A:A	C:C	G:G	G:G	G:G	G:G	T:T	C:C	T:T	C:C	C:C
P10F10S000078	[ITO131/ITO132]-1					0	0	13	0	0	100	TRUE CROSS	F1	G:G	G:G	C:T	C:C	C:T	G:A	C:A	G:G	C:T	C:A	T:A	G:A	C:C	G:G	G:C	G:G	G:T	T:T	G:C	C:T	C:T	C:C
P10F11S000086	[ITO131/ITO132]-2					0	0	13	0	0	100	TRUE CROSS	F1	G:G	G:G	C:T	C:C	C:T	G:A	C:A	G:G	C:T	C:A	T:A	G:A	C:C	G:G	G:C	G:G	G:T	T:T	G:C	C:T	C:T	C:C
P10F12S000094	[ITO131/ITO132]-3					0	0	13	0	0	100	TRUE CROSS	F1	G:G	G:G	C:T	C:C	C:T	G:A	C:A	G:G	C:T	C:A	T:A	G:A	C:C	G:G	G:C	G:G	G:T	T:T	G:C	C:T	C:T	C:C
P10G01S000007	[ITO131/ITO132]-4					0	0	13	0	0	100	TRUE CROSS	F1	G:G	G:G	C:T	C:C	C:T	G:A	C:A	G:G	C:T	C:A	T:A	G:A	C:C	G:G	G:C	G:G	G:T	T:T	G:C	C:T	C:T	C:C
P10G02S000015	[ITO131/ITO132]-5					0	0	13	0	0	100	TRUE CROSS	F1	G:G	G:G	C:T	C:C	C:T	G:A	C:A	G:G	C:T	C:A	T:A	G:A	C:C	G:G	G:C	G:G	G:T	T:T	G:C	C:T	C:T	C:C
P10G03S000023	[ITO131/ITO132]-6					0	0	13	0	0	100	TRUE CROSS	F1	G:G	G:G	C:T	C:C	C:T	G:A	C:A	G:G	C:T	C:A	T:A	G:A	C:C	G:G	G:C	G:G	G:T	T:T	G:C	C:T	C:T	C:C
P10G04S000031	[ITO131/ITO132]-7					0	0	13	0	0	100	TRUE CROSS	F1	G:G	G:G	C:T	C:C	C:T	G:A	C:A	G:G	C:T	C:A	T:A	G:A	C:C	G:G	G:C	G:G	G:T	T:T	G:C	C:T	C:T	C:C
P10G05S000039	[ITO131/ITO132]-8					0	0	13	0	0	100	TRUE CROSS	F1	G:G	G:G	C:T	C:C	C:T	G:A	C:A	G:G	C:T	C:A	T:A	G:A	C:C	G:G	G:C	G:G	G:T	T:T	G:C	C:T	C:T	C:C
P10G06S000047	[ITO131/ITO132]-9					0	0	13	0	0	100	TRUE CROSS	F1	G:G	G:G	C:T	C:C	C:T	G:A	C:A	G:G	C:T	C:A	T:A	G:A	C:C	G:G	G:C	G:G	G:T	T:T	G:C	C:T	C:T	C:C
P10G07S000055	[ITO131/ITO132]-10					0	0	13	0	0	100	TRUE CROSS	F1	G:G	G:G	C:T	C:C	C:T	G:A	C:A	G:G	C:T	C:A	T:A	G:A	C:C	G:G	G:C	G:G	G:T	T:T	G:C	C:T	C:T	C:C
P10G08S000063	[ITO131/ITO132]-11					0	0	0	0	0	0	SELF	F1	G:G	A:A	T:T	C:C	T:T	A:A	C:C	T:T	C:C	C:C	A:A	A:A	C:C	G:G	C:C	G:G	G:G	T:T	C:C	T:T	C:C	C:C
P10G09S000071	[ITO131/ITO132]-12					0	0	13	0	0	100	TRUE CROSS	F1	G:G	G:G	C:T	C:C	C:T	G:A	C:A	G:G	C:T	C:A	T:A	G:A	C:C	G:G	G:C	G:G	G:T	T:T	G:C	C:T	C:T	C:C
P10G10S000079	[ITO131/ITO132]-13					0	0	13	0	0	100	TRUE CROSS	F1	G:G	G:G	C:T	C:C	C:T	G:A	C:A	G:G	C:T	C:A	T:A	G:A	C:C	G:G	G:C	G:G	G:T	T:T	G:C	C:T	C:T	C:C
P10G11S000087	[ITO131/ITO132]-14					0	0	13	0	0	100	TRUE CROSS	F1	G:G	G:G	C:T	C:C	C:T	G:A	C:A	G:G	C:T	C:A	T:A	G:A	C:C	G:G	G:C	G:G	G:T	T:T	G:C	C:T	C:T	C:C
P10G12S000095	[ITO131/ITO132]-15					0	0	13	0	0	100	TRUE CROSS	F1	G:G	G:G	C:T	C:C	C:T	G:A	C:A	G:G	C:T	C:A	T:A	G:A	C:C	G:G	G:C	G:G	G:T	T:T	G:C	C:T	C:T	C:C
P10H01S000008	[ITO131/ITO132]-16					0	0	13	0	0	100	TRUE CROSS	F1	G:G	G:G	C:T	C:C	C:T	G:A	C:A	G:G	C:T	C:A	T:A	G:A	C:C	G:G	G:C	G:G	G:T	T:T	G:C	C:T	C:T	C:C
P10H02S000016	[ITO131/ITO132]-17					0	0	13	0	0	100	TRUE CROSS	F1	G:G	G:G	C:T	C:C	C:T	G:A	C:A	G:G	C:T	C:A	T:A	G:A	C:C	G:G	G:C	G:G	G:T	T:T	G:C	C:T	C:T	C:C
P10H03S000024	[ITO131/ITO132]-18					0	0	13	0	0	100	TRUE CROSS	F1	G:G	G:G	C:T	C:C	C:T	G:A	C:A	G:G	C:T	C:A	T:A	G:A	C:C	G:G	G:C	G:G	G:T	T:T	G:C	C:T	C:T	C:C
P10H04S000032	[ITO131/ITO132]-19					0	0	13	0	0	100	TRUE CROSS	F1	G:G	G:G	C:T	C:C	C:T	G:A	C:A	G:G	C:T	C:A	T:A	G:A	C:C	G:G	G:C	G:G	G:T	T:T	G:C	C:T	C:T	C:C
P10H05S000040	[ITO131/ITO132]-20					0	0	13	0	0	100	TRUE CROSS	F1	G:G	G:G	C:T	C:C	C:T	G:A	C:A	G:G	C:T	C:A	T:A	G:A	C:C	G:G	G:C	G:G	G:T	T:T	G:C	C:T	C:T	C:C
P16C04S000027	ITO133	15	68.1818	0	0				0	0			Parent	G:G	G:G	T:T	C:C	C:C	A:A	A:A	G:G	C:C	C:C	T:T	G:G	C:C	G:G	C:C	G:G	T:T	T:T	G:G	C:C	T:T	C:C
P16C12S000091	ITO134	15	68.1818	13	59.0909				0	0			Parent	C:C	G:A	T:T	C:T	C:T	G:A	A:A	G:T	C:T	C:A	T:A	G:A	C:C	G:A	C:C	G:G	G:T	T:T	C:C	C:T	C:T	C:C
P10H06S000048	[ITO133/ITO134]-1					0	0	2	0	0	NA	Undetermine: Parent Heterozygous	F1	G:C	G:A	T:T	C:T	C:C	G:A	A:A	G:T	C:T	C:C	T:A	G:A	C:C	G:A	C:C	G:G	T:T	T:T	G:C	C:C	T:T	C:C
P10H07S000056	[ITO133/ITO134]-2					0	0	2	0	0	NA	Undetermine: Parent Heterozygous	F1	G:C	G:A	T:T	C:T	C:C	G:A	A:A	G:T	C:T	C:C	T:A	G:A	C:C	G:A	C:C	G:G	T:T	T:T	G:C	C:C	T:T	C:C
P10H08S000064	[ITO133/ITO134]-3					0	0	2	0	0	NA	Undetermine: Parent Heterozygous	F1	G:C	G:A	T:T	C:T	C:C	G:A	A:A	G:T	C:T	C:C	T:A	G:A	C:C	G:A	C:C	G:G	T:T	T:T	G:C	C:C	T:T	C:C
P10H09S000072	[ITO133/ITO134]-4					0	0	2	0	0	NA	Undetermine: Parent Heterozygous	F1	G:C	G:A	T:T	C:T	C:C	G:A	A:A	G:T	C:T	C:C	T:A	G:A	C:C	G:A	C:C	G:G	T:T	T:T	G:C	C:C	T:T	C:C
P10H10S000080	[ITO133/ITO134]-5					0	0	2	0	0	NA	Undetermine: Parent Heterozygous	F1	G:C	G:A	T:T	C:T	C:C	G:A	A:A	G:T	C:T	C:C	T:A	G:A	C:C	G:A	C:C	G:G	T:T	T:T	G:C	C:C	T:T	C:C
P11A01S000001	[ITO133/ITO134]-6					0	0	2	0	0	NA	Undetermine: Parent Heterozygous	F1	G:C	G:A	T:T	C:T	C:C	G:A	A:A	G:T	C:T	C:C	T:A	G:A	C:C	G:A	C:C	G:G	T:T	T:T	G:C	C:C	T:T	C:C
P11A02S000009	[ITO133/ITO134]-7					0	0	0	0	0	NA	Undetermine: Parent Heterozygous	F1	G:G	G:G	T:T	C:C	C:C	A:A	A:A	G:G	C:C	C:C	T:T	G:G	C:C	G:G	C:C	G:G	T:T	T:T	G:G	C:C	T:T	C:C
P11A03S000017	[ITO133/ITO134]-8					0	0	0	0	0	NA	Undetermine: Parent Heterozygous	F1	G:G	G:G	T:T	C:C	C:C	A:A	A:A	G:G	C:C	C:C	T:T	G:G	C:C	G:G	C:C	G:G	T:T	T:T	G:G	C:C	T:T	C:C
P11A04S000025	[ITO133/ITO134]-9					0	0	2	0	0	NA	Undetermine: Parent Heterozygous	F1	G:C	G:A	T:T	C:T	C:C	G:A	A:A	G:T	C:T	C:C	T:A	G:A	C:C	G:A	C:C	G:G	T:T	T:T	G:C	C:C	T:T	C:C
P11A05S000033	[ITO133/ITO134]-10					0	0	2	0	0	NA	Undetermine: Parent Heterozygous	F1	G:C	G:A	T:T	C:T	C:C	G:A	A:A	G:T	C:T	C:C	T:A	G:A	C:C	G:A	C:C	G:G	T:T	T:T	G:C	C:C	T:T	C:C
P11A06S000041	[ITO133/ITO134]-11					0	0	2	0	0	NA	Undetermine: Parent Heterozygous	F1	G:C	G:A	T:T	C:T	C:C	G:A	A:A	G:T	C:T	C:C	T:A	G:A	C:C	G:A	C:C	G:G	T:T	T:T	G:C	C:C	T:T	C:C
P11A07S000049	[ITO133/ITO134]-12					0	0	2	0	0	NA	Undetermine: Parent Heterozygous	F1	G:C	G:A	T:T	C:T	C:C	G:A	A:A	G:T	C:T	C:C	T:A	G:A	C:C	G:A	C:C	G:G	T:T	T:T	G:C	C:C	T:T	C:C
P11A08S000057	[ITO133/ITO134]-13					0	0	2	0	0	NA	Undetermine: Parent Heterozygous	F1	G:C	G:A	T:T	C:T	C:C	G:A	A:A	G:T	C:T	C:C	T:A	G:A	C:C	G:A	C:C	G:G	T:T	T:T	G:C	C:C	T:T	C:C
P11A09S000065	[ITO133/ITO134]-14					0	0	1	0	0	NA	Undetermine: Parent Heterozygous	F1	G:G	G:G	C:T	C:C	C:T	G:A	C:A	G:G	C:T	C:A	T:A	G:A	C:C	G:G	G:C	G:G	G:T	T:T	G:C	C:T	C:T	C:C
P11A10S000073	[ITO133/ITO134]-15					0	0	1	0	0	NA	Undetermine: Parent Heterozygous	F1	G:G	G:G	C:T	C:C	C:T	G:A	C:A	G:G	C:T	C:A	T:A	G:A	C:C	G:G	G:C	G:G	G:T	T:T	G:C	C:T	C:T	C:C
P11A11S000081	[ITO133/ITO134]-16					0	0	2	0	0	NA	Undetermine: Parent Heterozygous	F1	G:C	G:A	T:T	C:T	C:C	G:A	A:A	G:T	C:T	C:C	T:A	G:A	C:C	G:A	C:C	G:G	T:T	T:T	G:C	C:C	T:T	C:C
P11A12S000089	[ITO133/ITO134]-17					0	0	2	0	0	NA	Undetermine: Parent Heterozygous	F1	G:C	G:A	T:T	C:T	C:C	G:A	A:A	G:T	C:T	C:C	T:A	G:A	C:C	G:A	C:C	G:G	T:T	T:T	G:C	C:C	T:T	C:C
P16C04S000027	ITO135	7	31.8182	0	0				0	0			Parent	G:G	G:G	T:T	C:C	C:C	A:A	A:A	G:G	C:C	C:C	T:T	G:G	C:C	G:G	C:C	G:G	T:T	T:T	G:G	C:C	T:T	C:C
P16D06S000044	ITO136	7	31.8182	0	0				0	0			Parent	C:C	A:A	T:T	C:C	C:C	A:A	C:C	T:T	C:C	C:C	A:A	G:G	C:C	G:G	C:C	G:G	T:T	T:T	G:G	T:T	C:C	C:C
P11B01S000002	[ITO135/ITO136]-1					0	0	6	0	0	85.7143	TRUE CROSS	F1	G:G	G:A	T:T	C:C	C:T	A:A	C:A	G:T	C:C	C:C	T:A	G:A	C:C	G:G	C:C	G:G	G:T	T:T	G:C	C:T	C:T	C:C
P11B02S000010	[ITO135/ITO136]-2					0	0	6	0	0	85.7143	TRUE CROSS	F1	G:G	G:A	T:T	C:C	C:T	A:A	C:A	G:T	C:C	C:C	T:A	G:A	C:C	G:G	C:C	G:G	G:T	T:T	G:C	C:T	C:T	C:C
P11B03S000018	[ITO135/ITO136]-3					0	0	6	0	0	85.7143	TRUE CROSS	F1	G:G	G:A	T:T	C:C	C:T	A:A	C:A	G:T	C:C	C:C	T:A	G:A	C:C	G:A	C:C	G:G	G:T	T:T	G:C	C:T	C:T	C:C
P11B04S000026	[ITO135/ITO136]-4					0	0	6	0	0	85.7143	TRUE CROSS	F1	G:G	G:A	T:T	C:C	C:T	A:A	C:A	G:T	C:C	C:C	T:A	G:A	C:C	G:A	C:C	G:G	G:T	T:T	G:C	C:T	C:T	C:C
P11B05S000034	[ITO135/ITO136]-5					0	0	6	0	0	85.7143	TRUE CROSS	F1	G:G	G:A	T:T	C:C	C:T	A:A	C:A	G:T	C:C	C:C	T:A	G:A	C:C	G:G	C:C	G:G	G:T	T:T	G:C	C:T	C:T	C:C
P11B06S000042	[ITO135/ITO136]-6					0	0	6	0	0	85.7143	TRUE CROSS	F1	G:G	G:A	T:T	C:C	C:T	A:A	C:A	G:T	C:C	C:C	T:A	G:A	C:C	G:G	C:C	G:G	G:T	T:T	G:C	C:T	C:T	C:C
P11B07S000050	[ITO135/ITO136]-7					0	0	6	0	0	85.7143	TRUE CROSS	F1	G:G	G:A	T:T	C:C	C:T	A:A	C:A	G:T	C:C	C:C	T:A	G:A	C:C	G:G	C:C	G:G	G:T	T:T	G:C	C:T	C:T	C:C
P11B08S000058	[ITO135/ITO136]-8					0	0	6	0	0	85.7143	TRUE CROSS	F1	G:G	G:A	T:T	C:C	C:T	A:A	C:A	G:T	C:C	C:C	T:A	G:A	C:C	G:G	C:C	G:G	G:T	T:T	G:C	C:T	C:T	C:C
P11B09S000066	[ITO135/ITO136]-9					0	0	6	0	0	85.7143	TRUE CROSS	F1	G:G	G:A	T:T	C:C	C:T	A:A	C:A	G:T	C:C	C:C	T:A	G:A	C:C	G:G	C:C	G:G	G:T	T:T	G:C	C:T	C:T	C:C
P11B10S000074	[ITO135/ITO136]-10					0	0	6	0	0	85.7143	TRUE CROSS	F1	G:G	G:A	T:T	C:C	C:T	A:A	C:A	G:T	C:C	C:C	T:A	G:A	C:C	G:G	C:C	G:G	G:T	T:T	G:C	C:T	C:T	C:C
P11B11S000082	[ITO135/ITO136]-11					0	0	6	0	0	85.7143	TRUE CROSS	F1	G:G	G:A	T:T	C:C	C:T	A:A	C:A	G:T	C:C	C:C	T:A	G:A	C:C	G:G	C:C	G:G	G:T	T:T	G:C	C:T	C:T	C:C
P11B12S000090	[ITO135/ITO136]-12					0	0	6	0	0	85.7143	TRUE CROSS	F1	G:G	G:A	T:T	C:C	C:T	A:A	C:A	G:T	C:C	C:C	T:A	G:A	C:C	G:G	C:C	G:G	G:T	T:T	G:C	C:T	C:T	C:C
P11C01S000003	[ITO135/ITO136]-13					0	0	6	0	0	85.7143	TRUE CROSS	F1	G:G	G:A	T:T	C:C	C:T	A:A	C:A	G:T	C:C	C:C	T:A	G:A	C:C	G:G	C:C	G:G	G:T	T:T	G:C	C:T	C:T	C:C
P11C02S000011	[ITO135/ITO136]-14					0	0	6	0	0	85.7143	TRUE CROSS	F1	G:G	G:A	T:T	C:C	C:T	A:A	C:A	G:T	C:C	C:C	T:A	G:A	C:C	G:G	C:C	G:G	G:T	T:T	G:C	C:T	C:T	C:C
P11C03S000019	[ITO135/ITO136]-15					0	0	6	0	0	85.7143	TRUE CROSS	F1	G:G	G:A	T:T	C:C	C:T	A:A	C:A	G:T	C:C	C:C	T:A	G:A	C:C	G:G	C:C	G:G	G:T	T:T	G:C	C:T	C:T	C:C
P11C04S000027	[ITO135/ITO136]-16					0	0	6	0	0	85.7143	TRUE CROSS	F1	G:G	G:A	T:T	C:C	C:T	A:A	C:A	G:T	C:C	C:C	T:A	G:A	C:C	G:G	C:C	G:G	G:T	T:T	G:C	C:T	C:T	C:C
P11C05S000035	[ITO135/ITO136]-17					0	0	6	0	0	85.7143	TRUE CROSS	F1	G:G	G:A	T:T	C:C	C:T	A:A	C:A	G:T	C:C	C:C	T:A	G:A	C:C	G:G	C:C	G:G	G:T	T:T	G:C	C:T	C:T	C:C
P11C06S000043	[ITO135/ITO136]-18					0	0	6	0	0	85.7143	TRUE CROSS	F1	G:G	G:A	T:T	C:C	C:T	A:A	C:A	G:T	C:C	C:C	T:A	G:A	C:C	G:G	C:C	G:G	G:T	T:T	G:C	C:T	C:T	C:C
P11C07S000051	[ITO135/ITO136]-19					0	0	4	0	0	57.1429	TRUE CROSS	F1	G:C	A:A	T:T	C:T	C:T	A:A	C:A	T:T	C:T	C:C	T:A	A:A	C:C	G:A	G:C	G:A	G:T	T:T	C:C	C:T	C:C	C:T
P11C08S000059	[ITO135/ITO136]-20					0	0	4	0	0	57.1429	TRUE CROSS	F1	G:C	A:A	T:T	C:T	C:T	A:A	C:A	T:T	C:T	C:C	T:A	A:A	C:C	G:A	G:C	G:A	G:T	T:T	C:C	C:T	C:C	C:T
P11C09S000067	[ITO135/ITO136]-21					0	0	6	0	0	85.7143	TRUE CROSS	F1	G:G	G:A	T:T	C:C	C:T	A:A	C:A	G:T	C:C	C:C	T:A	G:A	C:C	G:G	C:C	G:G	G:T	T:T	G:C	C:T	C:T	C:C
P11C10S000075	[ITO135/ITO136]-22					0	0	6	0	0	85.7143	TRUE CROSS	F1	G:G	G:A	T:T	C:C	C:T	A:A	C:A	G:T	C:C	C:C	T:A	G:A	C:C	G:G	C:C	G:G	G:T	T:T	G:C	C:T	C:T	C:C
P11C11S000083	[ITO135/ITO136]-23					0	0	6	0	0	85.7143	TRUE CROSS	F1	G:G	G:A	T:T	C:C	C:T	A:A	C:A	G:T	C:C	C:C	T:A	G:A	C:C	G:G	C:C	G:G	G:T	T:T	G:C	C:T	C:T	C:C
P11C12S000091	[ITO135/ITO136]-24					0	0	6	0	0	85.7143	TRUE CROSS	F1	G:G	G:A	T:T	C:C	C:T	A:A	C:A	G:T	C:C	C:C	T:A	G:A	C:C	G:G	C:C	G:G	G:T	T:T	G:C	C:T	C:T	C:C
P11D01S000004	[ITO135/ITO136]-25					0	0	0	0	0	0	SELF	F1	G:G	G:G	T:T	C:C	C:C	A:A	A:A	G:G	C:C	C:C	T:T	G:G	C:C	G:G	C:C	G:G	T:T	T:T	G:G	C:C	T:T	C:C
P11D02S000012	[ITO135/ITO136]-26					0	0	0	0	0	0	SELF	F1	G:G	G:G	T:T	C:C	C:C	A:A	A:A	G:G	C:C	C:C	T:T	G:G	C:C	G:G	C:C	G:G	T:T	T:T	G:G	C:C	T:T	C:C
P11D03S000020	[ITO135/ITO136]-27					0	0	6	0	0	85.7143	TRUE CROSS	F1	G:G	G:A	T:T	C:C	C:T	A:A	C:A	G:T	C:C	C:C	T:A	G:A	C:C	G:G	C:C	G:G	G:T	T:T	G:C	C:T	C:T	C:C
P11D04S000028	[ITO135/ITO136]-28					0	0	6	0	0	85.7143	TRUE CROSS	F1	G:G	G:A	T:T	C:C	C:T	A:A	C:A	G:T	C:C	C:C	T:A	G:A	C:C	G:G	C:C	G:G	G:T	T:T	G:C	C:T	C:T	C:C
P16C04S000027	ITO137	10	45.4545	0	0				0	0			Parent	G:G	G:G	T:T	C:C	C:C	A:A	A:A	G:G	C:C	C:C	T:T	G:G	C:C	G:G	C:C	G:G	T:T	T:T	G:G	C:C	T:T	C:C
P16E12S000093	ITO138	10	45.4545	0	0				0	0			Parent	G:G	A:A	T:T	C:C	T:T	A:A	C:C	T:T	C:C	C:C	A:A	A:A	C:C	A:A	C:C	G:G	T:T	T:T	C:C	T:T	C:C	C:C
P11D05S000036	[ITO137/ITO138]-1					0	0	10	0	0	100	TRUE CROSS	F1	G:G	G:A	T:T	C:C	C:T	A:A	C:A	G:T	C:C	C:C	T:A	G:A	C:C	G:A	C:C	G:G	G:T	T:T	G:C	C:T	C:T	C:C
P11D06S000044	[ITO137/ITO138]-2					0	0	10	0	0	100	TRUE CROSS	F1	?	G:A	T:T	C:C	C:T	A:A	C:A	G:T	C:C	C:C	T:A	G:A	C:C	G:A	C:C	G:G	G:T	T:T	G:C	C:T	C:T	C:C
P11D07S000052	[ITO137/ITO138]-3					0	0	10	0	0	100	TRUE CROSS	F1	G:G	G:A	T:T	C:C	C:T	A:A	C:A	G:T	C:C	C:C	T:A	G:A	C:C	G:A	C:C	G:G	G:T	T:T	G:C	C:T	C:T	C:C
P11D08S000060	[ITO137/ITO138]-4					0	0	10	0	0	100	TRUE CROSS	F1	G:G	G:A	T:T	C:C	C:T	A:A	C:A	G:T	C:C	C:C	T:A	G:A	C:C	G:A	C:C	G:G	G:T	T:T	G:C	C:T	C:T	C:C
P11D09S000068	[ITO137/ITO138]-5					0	0	10	0	0	100	TRUE CROSS	F1	G:G	G:A	T:T	C:C	C:T	A:A	C:A	G:T	C:C	C:C	T:A	G:A	C:C	G:A	C:C	G:G	G:T	T:T	G:C	C:T	C:T	C:C
P11D10S000076	[ITO137/ITO138]-6					0	0	10	0	0	100	TRUE CROSS	F1	G:G	G:A	T:T	C:C	C:T	A:A	C:A	G:T	C:C	C:C	T:A	G:A	C:C	G:A	C:C	G:G	G:T	T:T	G:C	C:T	C:T	C:C
P11D11S000084	[ITO137/ITO138]-7					0	0	10	0	0	100	TRUE CROSS	F1	G:G	G:A	T:T	C:C	C:T	A:A	C:A	G:T	C:C	C:C	T:A	G:A	C:C	G:A	C:C	G:G	T:T	T:T	G:C	C:T	C:T	C:C
P11D12S000092	[ITO137/ITO138]-8					0	0	10	0	0	100	TRUE CROSS	F1	G:G	G:A	T:T	C:C	C:T	A:A	C:A	G:T	C:C	C:C	T:A	G:A	C:C	G:A	C:C	G:G	T:T	T:T	G:C	C:T	C:T	C:C
P11E01S000005	[ITO137/ITO138]-9					0	0	10	0	0	100	TRUE CROSS	F1	G:G	G:A	T:T	C:C	C:T	A:A	C:A	G:T	C:C	C:C	T:A	G:A	C:C	G:A	C:C	G:G	G:T	T:T	G:C	C:T	C:T	C:C
P11E02S000013	[ITO137/ITO138]-10					0	0	10	0	0	100	TRUE CROSS	F1	G:G	G:A	T:T	C:C	C:T	A:A	C:A	G:T	C:C	C:C	T:A	G:A	C:C	G:A	C:C	G:G	G:T	T:T	G:C	C:T	C:T	C:C
P11E03S000021	[ITO137/ITO138]-11					0	0	10	0	0	100	TRUE CROSS	F1	G:G	G:A	T:T	C:C	C:T	A:A	C:A	G:T	C:C	C:C	T:A	G:A	C:C	G:A	C:C	G:G	T:T	T:T	G:C	C:T	C:T	C:C
P11E04S000029	[ITO137/ITO138]-12					0	0	10	0	0	100	TRUE CROSS	F1	G:G	G:A	T:T	C:C	C:T	A:A	C:A	G:T	C:C	C:C	T:A	G:A	C:C	G:A	C:C	G:G	T:T	T:T	G:C	C:T	C:T	C:C
P11E05S000037	[ITO137/ITO138]-13					0	0	5	0	0	50	TRUE CROSS	F1	G:C	G:G	T:T	C:C	C:T	A:A	A:A	G:G	C:C	C:C	T:T	G:A	C:C	G:G	C:C	G:G	G:T	T:T	G:C	C:T	C:T	C:C
P16C04S000027	ITO139	0	0	0	0				0	0			Parent	G:G	G:G	T:T	C:C	C:C	A:A	A:A	G:G	C:C	C:C	T:T	G:G	C:C	G:G	C:C	G:G	T:T	T:T	G:G	C:C	T:T	C:C
P16G10S000079	ITO140	0	0	0	0				0	0			Parent	G:G	G:G	T:T	C:C	C:C	A:A	A:A	G:G	C:C	C:C	T:T	G:G	C:C	G:G	C:C	G:G	T:T	T:T	G:G	C:C	T:T	C:C
P11E06S000045	[ITO139/ITO140]-1					0	0	0	0	0	NA	Undetermine: Parent not polymorphic	F1	G:G	G:G	T:T	C:C	C:C	A:A	A:A	G:G	C:C	C:C	T:T	G:G	C:C	G:G	C:C	G:G	T:T	T:T	G:G	C:C	T:T	C:C
P11E07S000053	[ITO139/ITO140]-2					0	0	0	0	0	NA	Undetermine: Parent not polymorphic	F1	G:G	G:G	T:T	C:C	C:C	A:A	A:A	G:G	C:C	C:C	T:T	G:G	C:C	G:G	C:C	G:G	T:T	T:T	G:G	C:C	T:T	C:C
P11E08S000061	[ITO139/ITO140]-3					0	0	0	0	0	NA	Undetermine: Parent not polymorphic	F1	G:G	G:G	T:T	C:C	C:C	A:A	A:A	G:G	C:C	C:C	T:T	G:G	C:C	G:G	C:C	G:G	T:T	T:T	G:G	C:C	T:T	C:C
P11E09S000069	[ITO139/ITO140]-4					0	0	0	0	0	NA	Undetermine: Parent not polymorphic	F1	G:G	G:G	T:T	C:C	C:C	A:A	A:A	G:G	C:C	C:C	T:T	G:G	C:C	G:G	C:C	G:G	T:T	T:T	G:G	C:C	T:T	C:C
P11E10S000077	[ITO139/ITO140]-5					0	0	0	0	0	NA	Undetermine: Parent not polymorphic	F1	G:G	G:G	T:T	C:C	C:C	A:A	A:A	G:G	C:C	C:C	T:T	G:G	C:C	G:G	C:C	G:G	T:T	T:T	G:G	C:C	T:T	C:C
P11E11S000085	[ITO139/ITO140]-6					0	0	0	0	0	NA	Undetermine: Parent not polymorphic	F1	G:G	G:G	T:T	C:C	C:C	A:A	A:A	G:G	C:C	C:C	T:T	G:G	C:C	G:G	C:C	G:G	T:T	T:T	G:G	C:C	T:T	C:C
P11E12S000093	[ITO139/ITO140]-7					0	0	0	0	0	NA	Undetermine: Parent not polymorphic	F1	G:G	G:G	T:T	C:C	C:C	A:A	A:A	G:G	C:C	C:C	T:T	G:G	C:C	G:G	C:C	G:G	T:T	T:T	G:G	C:C	T:T	C:C
P11F01S000006	[ITO139/ITO140]-8					0	0	0	0	0	NA	Undetermine: Parent not polymorphic	F1	G:G	G:G	T:T	C:C	C:C	A:A	A:A	G:G	C:C	C:C	T:T	G:G	C:C	G:G	C:C	G:G	T:T	T:T	G:G	C:C	T:T	C:C
P11F02S000014	[ITO139/ITO140]-9					0	0	0	0	0	NA	Undetermine: Parent not polymorphic	F1	G:G	G:G	T:T	C:C	C:C	A:A	A:A	G:G	C:C	C:C	T:T	G:G	C:C	G:G	C:C	G:G	T:T	T:T	G:G	C:C	T:T	C:C
P11F03S000022	[ITO139/ITO140]-10					0	0	0	0	0	NA	Undetermine: Parent not polymorphic	F1	G:G	G:G	T:T	C:C	C:C	A:A	A:A	G:G	C:C	C:C	T:T	G:G	C:C	G:G	C:C	G:G	T:T	T:T	G:G	C:C	T:T	C:C
P11F04S000030	[ITO139/ITO140]-11					0	0	0	0	0	NA	Undetermine: Parent not polymorphic	F1	G:G	G:G	T:T	C:C	C:C	A:A	A:A	G:G	C:C	C:C	T:T	G:G	C:C	G:G	C:C	G:G	T:T	T:T	G:G	C:C	T:T	C:C
P16C04S000027	ITO141	11	50	0	0				0	0			Parent	G:G	G:G	T:T	C:C	C:C	A:A	A:A	G:G	C:C	C:C	T:T	G:G	C:C	G:G	C:C	G:G	T:T	T:T	G:G	C:C	T:T	C:C
P16G12S000095	ITO142	11	50	0	0				0	0			Parent	C:C	A:A	T:T	C:C	C:C	G:G	A:A	T:T	T:T	C:C	T:T	A:A	C:C	A:A	G:G	A:A	T:T	T:T	C:C	C:C	T:T	T:T
P11F05S000038	[ITO141/ITO142]-1					0	0	11	0	0	100	TRUE CROSS	F1	G:C	G:A	T:T	C:C	C:C	G:A	A:A	G:T	C:T	C:C	T:T	G:A	C:C	G:A	G:C	G:A	T:T	T:T	G:C	C:C	T:T	C:T
P11F06S000046	[ITO141/ITO142]-2					0	0	11	0	0	100	TRUE CROSS	F1	G:C	G:A	T:T	C:C	C:C	G:A	A:A	G:T	C:T	C:C	T:T	G:A	C:C	G:A	G:C	G:A	T:T	T:T	G:C	C:C	T:T	C:T
P11F07S000054	[ITO141/ITO142]-3					0	0	0	0	0	0	SELF	F1	G:G	G:G	T:T	C:C	C:C	A:A	A:A	G:G	C:C	C:C	T:T	G:G	C:C	G:G	C:C	G:G	T:T	T:T	G:G	C:C	T:T	C:C
P11F08S000062	[ITO141/ITO142]-4					0	0	0	0	0	0	SELF	F1	G:G	G:G	T:T	C:C	C:C	A:A	A:A	G:G	C:C	C:C	T:T	G:G	C:C	G:G	C:C	G:G	T:T	T:T	G:G	C:C	T:T	C:C
P11F09S000070	[ITO141/ITO142]-5					0	0	0	0	0	0	SELF	F1	G:G	G:G	T:T	C:C	C:C	A:A	A:A	G:G	C:C	C:C	T:T	G:G	C:C	G:G	C:C	G:G	T:T	T:T	G:G	C:C	T:T	C:C
P11F10S000078	[ITO141/ITO142]-6					0	0	0	0	0	0	SELF	F1	G:G	G:G	T:T	C:C	C:C	A:A	A:A	G:G	C:C	C:C	T:T	G:G	C:C	G:G	C:C	G:G	T:T	T:T	G:G	C:C	T:T	C:C
P11F11S000086	[ITO141/ITO142]-7					0	0	0	0	0	0	SELF	F1	G:G	G:G	T:T	C:C	C:C	A:A	A:A	G:G	C:C	C:C	T:T	G:G	C:C	G:G	C:C	G:G	T:T	T:T	G:G	C:C	T:T	C:C
P11F12S000094	[ITO141/ITO142]-8					0	0	11	0	0	100	TRUE CROSS	F1	G:C	G:A	T:T	C:C	C:C	G:A	A:A	G:T	C:T	C:C	T:T	G:A	C:C	G:A	G:C	G:A	T:T	T:T	G:C	C:C	T:T	C:T
P11G01S000007	[ITO141/ITO142]-9					0	0	0	0	0	0	SELF	F1	G:G	G:G	T:T	C:C	C:C	A:A	A:A	G:G	C:C	C:C	T:T	G:G	C:C	G:G	C:C	G:G	T:T	T:T	G:G	C:C	T:T	C:C
P11G02S000015	[ITO141/ITO142]-10					0	0	0	0	0	0	SELF	F1	G:G	G:G	T:T	C:C	C:C	A:A	A:A	G:G	C:C	C:C	T:T	G:G	C:C	G:G	C:C	G:G	T:T	T:T	G:G	C:C	T:T	C:C
P11G03S000023	[ITO141/ITO142]-11					0	0	0	0	0	0	SELF	F1	G:G	G:G	T:T	C:C	C:C	A:A	A:A	G:G	C:C	C:C	T:T	G:G	C:C	G:G	C:C	G:G	T:T	T:T	G:G	C:C	T:T	C:C
P16C06S000043	ITO143	8	36.3636	0	0				0	0			Parent	G:G	G:G	T:T	C:C	C:C	A:A	A:A	G:G	C:C	C:C	T:T	G:G	C:C	G:G	C:C	G:G	T:T	T:T	G:G	C:C	T:T	C:C
P16A08S000057	ITO144	8	36.3636	0	0				0	0			Parent	C:C	G:G	C:C	C:C	C:C	A:A	A:A	T:T	T:T	A:A	T:T	A:A	C:C	G:G	C:C	G:G	T:T	T:T	C:C	C:C	T:T	T:T
P11G04S000031	[ITO143/ITO144]-1					0	0	2	0	0	25	SELF	F1	G:C	G:A	T:T	C:C	C:C	A:A	C:A	G:T	C:C	C:C	T:A	G:G	C:C	G:G	C:C	G:G	T:T	T:T	G:G	C:T	C:T	C:C
P11G05S000039	[ITO143/ITO144]-2					0	0	2	0	0	25	SELF	F1	G:C	G:A	T:T	C:C	C:C	A:A	C:A	G:T	C:C	C:C	T:A	G:G	C:C	G:G	C:C	G:G	T:T	T:T	G:G	C:T	C:T	C:C
P11G06S000047	[ITO143/ITO144]-3					0	0	7	0	0	87.5	TRUE CROSS	F1	G:C	G:A	T:T	C:C	C:C	A:A	A:A	G:T	C:T	C:A	T:T	G:A	C:C	G:G	C:C	G:G	T:T	T:T	G:C	C:C	T:T	C:T
P11G07S000055	[ITO143/ITO144]-4					0	0	7	0	0	87.5	TRUE CROSS	F1	G:C	G:A	T:T	C:C	C:C	A:A	A:A	G:T	C:T	C:A	T:T	G:A	C:C	G:G	C:C	G:G	T:T	T:T	G:C	C:C	T:T	C:T
P11G08S000063	[ITO143/ITO144]-5					0	0	6	0	0	75	TRUE CROSS	F1	G:C	G:A	T:T	C:C	C:C	A:A	?	G:T	C:T	C:C	T:T	G:A	C:C	G:G	C:C	G:G	T:T	T:T	G:C	C:C	T:T	C:T
P11G09S000071	[ITO143/ITO144]-6					0	0	6	0	0	75	TRUE CROSS	F1	G:C	G:A	T:T	C:C	C:C	A:A	A:A	G:T	C:T	C:C	T:T	G:A	C:C	G:G	C:C	G:G	T:T	T:T	G:C	C:C	T:T	C:T
P11G10S000079	[ITO143/ITO144]-7					0	0	6	0	0	75	TRUE CROSS	F1	G:C	G:A	T:T	C:C	C:C	A:A	A:A	G:T	C:T	C:C	T:T	G:A	C:C	G:G	C:C	G:G	T:T	T:T	G:C	C:C	T:T	C:T
P11G11S000087	[ITO143/ITO144]-8					0	0	0	0	0	0	SELF	F1	G:G	G:G	T:T	C:C	C:C	A:A	A:A	G:G	C:C	C:C	T:T	G:G	C:C	G:G	C:C	G:G	T:T	T:T	G:G	C:C	T:T	C:C
P11G12S000095	[ITO143/ITO144]-9					0	0	7	0	0	87.5	TRUE CROSS	F1	G:C	G:A	T:T	C:C	C:C	A:A	A:A	G:T	C:T	C:A	T:T	G:A	C:C	G:G	C:C	G:G	T:T	T:T	G:C	C:C	T:T	C:T
P11H01S000008	[ITO143/ITO144]-10					0	0	6	0	0	75	TRUE CROSS	F1	G:C	G:A	T:T	C:C	C:C	A:A	A:A	G:T	C:T	C:C	T:T	G:A	C:C	G:G	C:C	G:G	T:T	T:T	G:C	C:C	T:T	C:T
P11H02S000016	[ITO143/ITO144]-11					0	0	6	0	0	75	TRUE CROSS	F1	G:C	G:A	T:T	C:C	C:C	A:A	A:A	G:T	C:T	C:C	T:T	G:A	C:C	G:G	C:C	G:G	T:T	T:T	G:C	C:C	T:T	C:T
P11H03S000024	[ITO143/ITO144]-12					0	0	6	0	0	75	TRUE CROSS	F1	G:C	G:A	T:T	C:C	C:C	A:A	A:A	G:T	C:T	C:C	T:T	G:A	C:C	G:G	C:C	G:G	T:T	T:T	G:C	C:C	T:T	C:T
P11H04S000032	[ITO143/ITO144]-13					0	0	1	0	0	12.5	SELF	F1	C:C	A:A	T:T	C:C	C:C	A:A	A:A	T:T	T:T	C:C	T:T	A:A	C:C	G:A	G:C	G:A	T:T	T:T	C:C	C:C	T:T	C:T
P11H05S000040	[ITO143/ITO144]-14					0	0	1	0	0	12.5	SELF	F1	C:C	A:A	T:T	C:C	C:C	A:A	A:A	T:T	T:T	C:C	T:T	A:A	C:C	G:A	G:C	G:A	T:T	T:T	C:C	C:C	T:T	C:T
P16C06S000043	ITO145	7	31.8182	0	0				0	0			Parent	G:G	G:G	T:T	C:C	C:C	A:A	A:A	G:G	C:C	C:C	T:T	G:G	C:C	G:G	C:C	G:G	T:T	T:T	G:G	C:C	T:T	C:C
P16A10S000073	ITO146	7	31.8182	0	0				0	0			Parent	C:C	A:A	T:T	C:C	C:C	A:A	C:C	T:T	C:C	C:C	A:A	G:G	C:C	G:G	C:C	G:G	T:T	T:T	G:G	T:T	C:C	C:C
P11H06S000048	[ITO145/ITO146]-1					0	0	7	0	0	100	TRUE CROSS	F1	G:C	G:A	T:T	C:C	C:C	A:A	C:A	G:T	C:C	C:C	T:A	G:G	C:C	G:G	C:C	G:G	T:T	T:T	G:G	C:T	C:T	C:C
P11H07S000056	[ITO145/ITO146]-2					0	0	6	0	0	85.7143	TRUE CROSS	F1	G:G	G:A	T:T	C:C	C:T	A:A	C:A	G:T	C:C	C:C	T:A	G:A	C:C	G:G	C:C	G:G	G:T	T:T	G:C	C:T	C:T	C:C
P11H08S000064	[ITO145/ITO146]-3					0	0	6	0	0	85.7143	TRUE CROSS	F1	G:G	G:A	T:T	C:C	C:T	A:A	C:A	G:T	C:C	C:C	T:A	G:A	C:C	G:G	C:C	G:G	G:T	T:T	G:C	C:T	C:T	C:C
P11H09S000072	[ITO145/ITO146]-4					0	0	7	0	0	100	TRUE CROSS	F1	G:C	G:A	T:T	C:C	C:C	A:A	C:A	G:T	C:C	C:C	T:A	G:G	C:C	G:G	C:C	G:G	T:T	T:T	G:G	C:T	C:T	C:C
P11H10S000080	[ITO145/ITO146]-5					0	0	7	0	0	100	TRUE CROSS	F1	G:C	G:A	T:T	C:C	C:C	A:A	C:A	G:T	C:C	C:C	T:A	G:G	C:C	G:G	C:C	G:G	T:T	T:T	G:G	C:T	C:T	C:C
P12A01S000001	[ITO145/ITO146]-6					0	0	7	0	0	100	TRUE CROSS	F1	G:C	G:A	T:T	C:C	C:C	A:A	C:A	G:T	C:C	C:C	T:A	G:G	C:C	G:G	C:C	G:G	T:T	T:T	G:G	C:T	C:T	C:C
P12A02S000009	[ITO145/ITO146]-7					0	0	3	0	0	42.8571	SELF	F1	C:C	A:A	T:T	C:T	C:C	A:A	C:A	T:T	C:T	C:C	T:A	G:A	C:C	G:A	G:C	G:A	T:T	T:T	G:C	C:T	C:C	C:T
P12A03S000017	[ITO145/ITO146]-8					0	0	7	0	0	100	TRUE CROSS	F1	G:C	G:A	T:T	C:C	C:C	A:A	C:A	G:T	C:C	C:C	T:A	G:G	C:C	G:G	C:C	G:G	T:T	T:T	G:G	C:T	C:T	C:C
P12A04S000025	[ITO145/ITO146]-9					0	0	7	0	0	100	TRUE CROSS	F1	G:C	G:A	T:T	C:C	C:C	A:A	C:A	G:T	C:C	C:C	T:A	G:G	C:C	G:G	C:C	G:G	T:T	T:T	G:G	C:T	C:T	C:C
P12A05S000033	[ITO145/ITO146]-10					0	0	7	0	0	100	TRUE CROSS	F1	G:C	G:A	T:T	C:C	C:C	A:A	C:A	G:T	C:C	C:C	T:A	G:G	C:C	G:G	C:C	G:G	T:T	T:T	G:G	C:T	C:T	C:C
P12A06S000041	[ITO145/ITO146]-11					0	0	7	0	0	100	TRUE CROSS	F1	G:C	G:A	T:T	C:C	C:C	A:A	C:A	G:T	C:C	C:C	T:A	G:G	C:C	G:G	C:C	G:G	T:T	T:T	G:G	C:T	C:T	C:C
P12A07S000049	[ITO145/ITO146]-12					0	0	7	0	0	100	TRUE CROSS	F1	G:C	G:A	T:T	C:C	C:C	A:A	C:A	G:T	C:C	C:C	T:A	G:G	C:C	G:G	C:C	G:G	T:T	T:T	G:G	C:T	C:T	C:C
P16C06S000043	ITO147	7	31.8182	0	0				0	0			Parent	G:G	G:G	T:T	C:C	C:C	A:A	A:A	G:G	C:C	C:C	T:T	G:G	C:C	G:G	C:C	G:G	T:T	T:T	G:G	C:C	T:T	C:C
P16A12S000089	ITO148	7	31.8182	0	0				0	0			Parent	C:C	G:G	T:T	C:C	C:C	A:A	C:C	T:T	C:C	C:C	T:T	G:G	C:C	G:G	C:C	G:G	T:T	T:T	C:C	T:T	C:C	T:T
P12A08S000057	[ITO147/ITO148]-1					0	0	7	0	0	100	TRUE CROSS	F1	G:C	G:G	T:T	C:C	C:C	A:A	C:A	G:T	C:C	C:C	T:T	G:G	C:C	G:G	C:C	G:G	T:T	T:T	G:C	C:T	C:T	C:T
P12A09S000065	[ITO147/ITO148]-2					0	0	7	0	0	100	TRUE CROSS	F1	G:C	G:G	T:T	C:C	C:C	A:A	C:A	G:T	C:C	C:C	T:T	G:G	C:C	G:G	C:C	G:G	T:T	T:T	G:C	C:T	C:T	C:T
P12A10S000073	[ITO147/ITO148]-3					0	0	7	0	0	100	TRUE CROSS	F1	G:C	G:G	T:T	C:C	C:C	A:A	C:A	G:T	C:C	C:C	T:T	G:G	C:C	G:G	C:C	G:G	T:T	T:T	G:C	C:T	C:T	C:T
P12A11S000081	[ITO147/ITO148]-4					0	0	0	0	0	0	SELF	F1	G:G	G:G	T:T	C:C	C:C	A:A	A:A	G:G	C:C	C:C	T:T	G:G	C:C	G:G	C:C	G:G	T:T	T:T	G:G	C:C	T:T	C:C
P12A12S000089	[ITO147/ITO148]-5					0	0	5	0	0	71.4286	TRUE CROSS	F1	G:G	G:A	T:T	C:C	C:T	A:A	C:A	G:T	C:C	C:C	T:A	G:A	C:C	G:G	C:C	G:G	G:T	T:T	G:C	C:T	C:T	C:C
P12B01S000002	[ITO147/ITO148]-6					0	0	5	0	0	71.4286	TRUE CROSS	F1	G:G	G:A	T:T	C:C	C:T	A:A	C:A	G:T	C:C	C:C	T:A	G:A	C:C	G:G	C:C	G:G	G:T	T:T	G:C	C:T	C:T	C:C
P12B02S000010	[ITO147/ITO148]-7					0	0	1	1	14.2857	16.6667	SELF	F1	C:C	G:G	T:T	C:C	C:C	A:A	C:C	T:T	C:C	C:A	T:T	G:A	C:C	G:G	C:C	G:G	T:T	T:T	?	T:T	C:C	C:T
P12B03S000018	[ITO147/ITO148]-8					0	0	1	0	0	14.2857	SELF	F1	C:C	G:G	T:T	C:C	C:C	A:A	C:C	T:T	C:C	C:A	T:T	G:A	C:C	G:G	C:C	G:G	T:T	T:T	C:C	T:T	C:C	C:T
P12B04S000026	[ITO147/ITO148]-9					0	0	7	0	0	100	TRUE CROSS	F1	G:C	G:G	T:T	C:C	C:C	A:A	C:A	G:T	C:C	C:C	T:T	G:G	C:C	G:G	C:C	G:G	T:T	T:T	G:C	C:T	C:T	C:T
P12B05S000034	[ITO147/ITO148]-10					0	0	7	0	0	100	TRUE CROSS	F1	G:C	G:G	T:T	C:C	C:C	A:A	C:A	G:T	C:C	C:C	T:T	G:G	C:C	G:G	C:C	G:G	T:T	T:T	G:C	C:T	C:T	C:T
P12B06S000042	[ITO147/ITO148]-11					0	0	7	0	0	100	TRUE CROSS	F1	G:C	G:G	T:T	C:C	C:C	A:A	C:A	G:T	C:C	C:C	T:T	G:G	C:C	G:G	C:C	G:G	T:T	T:T	G:C	C:T	C:T	C:T
P12B07S000050	[ITO147/ITO148]-12					0	0	7	0	0	100	TRUE CROSS	F1	G:C	G:G	T:T	C:C	C:C	A:A	C:A	G:T	C:C	C:C	T:T	G:G	C:C	G:G	C:C	G:G	T:T	T:T	G:C	C:T	C:T	C:T
P12B08S000058	[ITO147/ITO148]-13					0	0	7	0	0	100	TRUE CROSS	F1	G:C	G:G	T:T	C:C	C:C	A:A	C:A	G:T	C:C	C:C	T:T	G:G	C:C	G:G	C:C	G:G	T:T	T:T	G:C	C:T	C:T	C:T
P12B09S000066	[ITO147/ITO148]-14					0	0	7	0	0	100	TRUE CROSS	F1	G:C	G:G	T:T	C:C	C:C	A:A	C:A	G:T	C:C	C:C	T:T	G:G	C:C	G:G	C:C	G:G	T:T	T:T	G:C	C:T	C:T	C:T
P12B10S000074	[ITO147/ITO148]-15					0	0	7	0	0	100	TRUE CROSS	F1	G:C	G:G	T:T	C:C	C:C	A:A	C:A	G:T	C:C	C:C	T:T	G:G	C:C	G:G	C:C	G:G	T:T	T:T	G:C	C:T	C:T	C:T
P16C06S000043	ITO149	15	68.1818	0	0				0	0			Parent	G:G	G:G	T:T	C:C	C:C	A:A	A:A	G:G	C:C	C:C	T:T	G:G	C:C	G:G	C:C	G:G	T:T	T:T	G:G	C:C	T:T	C:C
P16C12S000091	ITO150	15	68.1818	13	59.0909				0	0			Parent	C:C	G:A	T:T	C:T	C:T	G:A	A:A	G:T	C:T	C:A	T:A	G:A	C:C	G:A	C:C	G:G	G:T	T:T	C:C	C:T	C:T	C:C
P12B11S000082	[ITO149/ITO150]-1					0	0	2	0	0	NA	Undetermine: Parent Heterozygous	F1	G:C	G:A	T:T	C:T	C:C	G:A	A:A	G:T	C:T	C:C	T:A	G:A	C:C	G:A	C:C	G:G	T:T	T:T	G:C	C:C	T:T	C:C
P12B12S000090	[ITO149/ITO150]-2					0	0	2	0	0	NA	Undetermine: Parent Heterozygous	F1	G:C	G:A	T:T	C:T	C:C	G:A	A:A	G:T	C:T	C:C	T:A	G:A	C:C	G:A	C:C	G:G	T:T	T:T	G:C	C:C	T:T	C:C
P12C01S000003	[ITO149/ITO150]-3					0	0	0	0	0	NA	Undetermine: Parent Heterozygous	F1	G:G	G:G	T:T	C:C	C:C	A:A	A:A	G:G	C:C	C:C	T:T	G:G	C:C	G:G	C:C	G:G	T:T	T:T	G:G	C:C	T:T	C:C
P12C02S000011	[ITO149/ITO150]-4					0	0	0	0	0	NA	Undetermine: Parent Heterozygous	F1	G:G	G:G	T:T	C:C	C:C	A:A	A:A	G:G	C:C	C:C	T:T	G:G	C:C	G:G	C:C	G:G	T:T	T:T	G:G	C:C	T:T	C:C
P12C03S000019	[ITO149/ITO150]-5					0	0	1	0	0	NA	Undetermine: Parent Heterozygous	F1	G:C	G:A	T:T	C:C	C:C	A:A	A:A	G:T	C:C	C:A	T:T	G:G	C:C	G:A	C:C	G:G	T:T	T:T	G:G	C:T	C:T	C:C
P12C04S000027	[ITO149/ITO150]-6					0	0	1	0	0	NA	Undetermine: Parent Heterozygous	F1	G:C	G:A	T:T	C:C	C:C	A:A	A:A	G:T	C:C	C:A	T:T	G:G	C:C	G:A	C:C	G:G	T:T	T:T	G:G	C:T	C:T	C:C
P12C05S000035	[ITO149/ITO150]-7					0	0	2	0	0	NA	Undetermine: Parent Heterozygous	F1	G:C	G:A	T:T	C:T	C:C	G:A	A:A	G:T	C:T	C:C	T:A	G:A	C:C	G:A	C:C	G:G	T:T	T:T	G:C	C:C	T:T	C:C
P12C06S000043	[ITO149/ITO150]-8					0	0	2	0	0	NA	Undetermine: Parent Heterozygous	F1	G:C	G:A	T:T	C:T	C:C	G:A	A:A	G:T	C:T	C:C	T:A	G:A	C:C	G:A	C:C	G:G	T:T	T:T	G:C	C:C	T:T	C:C
P12C07S000051	[ITO149/ITO150]-9					0	0	2	0	0	NA	Undetermine: Parent Heterozygous	F1	G:C	G:A	T:T	C:T	C:C	G:A	A:A	G:T	C:T	C:C	T:A	G:A	C:C	G:A	C:C	G:G	T:T	T:T	G:C	C:C	T:T	C:C
P12C08S000059	[ITO149/ITO150]-10					0	0	2	0	0	NA	Undetermine: Parent Heterozygous	F1	G:C	G:A	T:T	C:T	C:C	G:A	A:A	G:T	C:T	C:C	T:A	G:A	C:C	G:A	C:C	G:G	T:T	T:T	G:C	C:C	T:T	C:C
P12C09S000067	[ITO149/ITO150]-11					0	0	2	0	0	NA	Undetermine: Parent Heterozygous	F1	G:C	G:A	T:T	C:T	C:C	G:A	A:A	G:T	C:T	C:C	T:A	G:A	C:C	G:A	C:C	G:G	T:T	T:T	G:C	C:C	T:T	C:C
P12C10S000075	[ITO149/ITO150]-12					0	0	2	0	0	NA	Undetermine: Parent Heterozygous	F1	G:C	G:A	T:T	C:T	C:C	G:A	A:A	G:T	C:T	C:C	T:A	G:A	C:C	G:A	C:C	G:G	T:T	T:T	G:C	C:C	T:T	C:C
P12C11S000083	[ITO149/ITO150]-13					0	0	1	0	0	NA	Undetermine: Parent Heterozygous	F1	C:C	G:A	T:T	C:C	C:C	A:A	C:A	T:T	C:C	A:A	T:T	G:A	C:C	G:A	C:C	G:G	T:T	T:T	G:C	T:T	C:C	C:C
P12C12S000091	[ITO149/ITO150]-14					0	0	2	0	0	NA	Undetermine: Parent Heterozygous	F1	G:C	G:A	T:T	C:T	C:C	G:A	A:A	G:T	C:T	C:C	T:A	G:A	C:C	G:A	C:C	G:G	T:T	T:T	G:C	C:C	T:T	C:C
P16C06S000043	ITO151	6	27.2727	0	0				0	0			Parent	G:G	G:G	T:T	C:C	C:C	A:A	A:A	G:G	C:C	C:C	T:T	G:G	C:C	G:G	C:C	G:G	T:T	T:T	G:G	C:C	T:T	C:C
P16D02S000012	ITO152	6	27.2727	0	0				0	0			Parent	C:C	G:G	T:T	C:C	C:C	A:A	A:A	G:G	C:C	A:A	T:T	G:G	C:C	G:G	C:C	G:G	G:G	T:T	C:C	T:T	C:C	C:C
P12D01S000004	[ITO151/ITO152]-1					0	0	2	0	0	33.3333	SELF	F1	G:G	G:G	T:T	C:C	C:C	A:A	A:A	G:G	C:C	C:A	T:T	G:G	C:C	G:G	C:C	G:G	G:T	T:T	G:G	C:C	T:T	C:C
P12D02S000012	[ITO151/ITO152]-2					0	0	6	0	0	100	TRUE CROSS	F1	G:C	G:G	T:T	C:C	C:T	A:A	A:A	G:G	C:C	C:A	T:T	G:G	C:C	G:G	C:C	G:G	G:T	T:T	G:C	C:T	C:T	C:C
P12D03S000020	[ITO151/ITO152]-3					0	0	6	0	0	100	TRUE CROSS	F1	G:C	G:G	T:T	C:C	C:T	A:A	A:A	G:G	C:C	C:A	T:T	G:G	C:C	G:G	C:C	G:G	G:T	T:T	G:C	C:T	C:T	C:C
P12D04S000028	[ITO151/ITO152]-4					0	0	2	0	0	33.3333	SELF	F1	G:G	G:G	T:T	C:C	C:C	A:A	A:A	G:G	C:C	C:A	T:T	G:G	C:C	G:G	C:C	G:G	G:T	T:T	G:G	C:C	T:T	C:C
P12D05S000036	[ITO151/ITO152]-5					0	0	2	0	0	33.3333	SELF	F1	G:C	G:G	T:T	C:C	C:T	A:A	A:A	G:T	C:T	A:A	T:T	G:G	C:C	G:G	C:C	G:G	G:T	T:T	C:C	T:T	C:C	C:T
P12D06S000044	[ITO151/ITO152]-6					0	0	2	0	0	33.3333	SELF	F1	G:C	G:G	T:T	C:C	C:T	A:A	A:A	G:T	C:T	A:A	T:T	G:G	C:C	G:G	C:C	G:G	G:T	T:T	C:C	T:T	C:C	C:T
P12D07S000052	[ITO151/ITO152]-7					0	0	1	0	0	16.6667	SELF	F1	G:G	G:G	T:T	C:C	C:C	A:A	A:A	G:G	C:C	C:C	T:T	G:G	C:C	G:G	C:C	G:G	G:T	T:T	G:G	C:C	T:T	C:C
P12D08S000060	[ITO151/ITO152]-8					0	0	3	0	0	50	TRUE CROSS	F1	G:G	G:G	T:T	C:C	C:C	A:A	A:A	G:G	C:C	C:A	T:T	G:G	C:C	G:G	C:C	G:G	G:T	T:T	G:C	C:C	T:T	C:C
P12D09S000068	[ITO151/ITO152]-9					0	0	3	0	0	50	TRUE CROSS	F1	G:C	G:A	T:T	C:T	C:C	G:A	A:A	G:T	C:T	C:C	T:T	G:G	C:C	G:A	C:C	G:A	G:T	T:T	G:C	C:C	T:T	C:C
P12D10S000076	[ITO151/ITO152]-10					0	0	3	0	0	50	TRUE CROSS	F1	G:C	G:A	T:T	C:T	C:C	G:A	A:A	G:T	C:T	C:C	T:T	G:G	C:C	G:A	C:C	G:A	G:T	T:T	G:C	C:C	T:T	C:C
P16C06S000043	ITO153	7	31.8182	0	0				0	0			Parent	G:G	G:G	T:T	C:C	C:C	A:A	A:A	G:G	C:C	C:C	T:T	G:G	C:C	G:G	C:C	G:G	T:T	T:T	G:G	C:C	T:T	C:C
P16D06S000044	ITO154	7	31.8182	0	0				0	0			Parent	C:C	A:A	T:T	C:C	C:C	A:A	C:C	T:T	C:C	C:C	A:A	G:G	C:C	G:G	C:C	G:G	T:T	T:T	G:G	T:T	C:C	C:C
P12D11S000084	[ITO153/ITO154]-1					0	0	6	0	0	85.7143	TRUE CROSS	F1	G:G	G:A	T:T	C:C	C:T	A:A	C:A	G:T	C:C	C:C	T:A	G:A	C:C	G:G	C:C	G:G	G:T	T:T	G:C	C:T	C:T	C:C
P12D12S000092	[ITO153/ITO154]-2					0	0	6	0	0	85.7143	TRUE CROSS	F1	G:G	G:A	T:T	C:C	C:T	A:A	C:A	G:T	C:C	C:C	T:A	G:A	C:C	G:G	C:C	G:G	G:T	T:T	G:C	C:T	C:T	C:C
P12E01S000005	[ITO153/ITO154]-3					0	0	6	0	0	85.7143	TRUE CROSS	F1	G:G	G:A	T:T	C:C	C:T	A:A	C:A	G:T	C:C	C:C	T:A	G:A	C:C	G:G	C:C	G:G	G:T	T:T	G:C	C:T	C:T	C:C
P12E02S000013	[ITO153/ITO154]-4					0	0	6	0	0	85.7143	TRUE CROSS	F1	G:G	G:A	T:T	C:C	C:T	A:A	C:A	G:T	C:C	C:C	T:A	G:A	C:C	G:G	C:C	G:G	G:T	T:T	G:C	C:T	C:T	C:C
P12E03S000021	[ITO153/ITO154]-5					0	0	6	0	0	85.7143	TRUE CROSS	F1	G:G	G:A	T:T	C:C	C:T	A:A	C:A	G:T	C:C	C:C	T:A	G:A	C:C	G:G	C:C	G:G	G:T	T:T	G:C	C:T	C:T	C:C
P12E04S000029	[ITO153/ITO154]-6					0	0	6	0	0	85.7143	TRUE CROSS	F1	G:G	G:A	T:T	C:C	C:T	A:A	C:A	G:T	C:C	C:C	T:A	G:A	C:C	G:G	C:C	G:G	G:T	T:T	G:C	C:T	C:T	C:C
P12E05S000037	[ITO153/ITO154]-7					0	0	6	0	0	85.7143	TRUE CROSS	F1	G:G	G:A	T:T	C:C	C:T	A:A	C:A	G:T	C:C	C:C	T:A	G:A	C:C	G:G	C:C	G:G	G:T	T:T	G:C	C:T	C:T	C:C
P12E06S000045	[ITO153/ITO154]-8					0	0	6	0	0	85.7143	TRUE CROSS	F1	G:G	G:A	T:T	C:C	C:T	A:A	C:A	G:T	C:C	C:C	T:A	G:A	C:C	G:G	C:C	G:G	G:T	T:T	G:C	C:T	C:T	C:C
P16C08S000059	ITO155	7	31.8182	0	0				0	0			Parent	G:G	G:G	T:T	C:C	C:C	A:A	A:A	G:G	C:C	C:C	T:T	G:G	C:C	G:G	C:C	G:G	T:T	T:T	G:G	C:C	T:T	C:C
P16A10S000073	ITO156	7	31.8182	0	0				0	0			Parent	C:C	A:A	T:T	C:C	C:C	A:A	C:C	T:T	C:C	C:C	A:A	G:G	C:C	G:G	C:C	G:G	T:T	T:T	G:G	T:T	C:C	C:C
P12E07S000053	[ITO155/ITO156]-1					0	0	7	0	0	100	TRUE CROSS	F1	G:C	G:A	T:T	C:C	C:C	A:A	C:A	G:T	C:C	C:C	T:A	G:G	C:C	G:G	C:C	G:G	T:T	T:T	G:G	C:T	C:T	C:C
P12E08S000061	[ITO155/ITO156]-2					0	0	7	0	0	100	TRUE CROSS	F1	G:C	G:A	T:T	C:C	C:C	A:A	C:A	G:T	C:C	C:C	T:A	G:G	C:C	G:G	C:C	G:G	T:T	T:T	G:G	C:T	C:T	C:C
P12E09S000069	[ITO155/ITO156]-3					0	0	7	0	0	100	TRUE CROSS	F1	G:C	G:A	T:T	C:C	C:C	A:A	C:A	G:T	C:C	C:C	T:A	G:G	C:C	G:G	C:C	G:G	T:T	T:T	G:G	C:T	C:T	C:C
P12E10S000077	[ITO155/ITO156]-4					0	0	7	0	0	100	TRUE CROSS	F1	G:C	G:A	T:T	C:C	C:C	A:A	C:A	G:T	C:C	C:C	T:A	G:G	C:C	G:G	C:C	G:G	T:T	T:T	G:G	C:T	C:T	C:C
P12E11S000085	[ITO155/ITO156]-5					0	0	7	0	0	100	TRUE CROSS	F1	G:C	G:A	T:T	C:C	C:C	A:A	C:A	G:T	C:C	C:C	T:A	G:G	C:C	G:G	C:C	G:G	T:T	T:T	G:G	C:T	C:T	C:C
P12E12S000093	[ITO155/ITO156]-6					0	0	7	0	0	100	TRUE CROSS	F1	G:C	G:A	T:T	C:C	C:C	A:A	C:A	G:T	C:C	C:C	T:A	G:G	C:C	G:G	C:C	G:G	T:T	T:T	G:G	C:T	C:T	C:C
P12F01S000006	[ITO155/ITO156]-7					0	0	7	0	0	100	TRUE CROSS	F1	G:C	G:A	T:T	C:C	C:C	A:A	C:A	G:T	C:C	C:C	T:A	G:G	C:C	G:G	C:C	G:G	T:T	T:T	G:G	C:T	C:T	C:C
P12F02S000014	[ITO155/ITO156]-8					0	0	7	0	0	100	TRUE CROSS	F1	G:C	G:A	T:T	C:C	C:C	A:A	C:A	G:T	C:C	C:C	T:A	G:G	C:C	G:G	C:C	G:G	T:T	T:T	G:G	C:T	C:T	C:C
P12F03S000022	[ITO155/ITO156]-9					0	0	7	0	0	100	TRUE CROSS	F1	G:C	G:A	T:T	C:C	C:C	A:A	C:A	G:T	C:C	C:C	T:A	G:G	C:C	G:G	C:C	G:G	T:T	T:T	G:G	C:T	C:T	C:C
P16C08S000059	ITO155	7	31.8182	0	0				0	0			Parent	G:G	G:G	T:T	C:C	C:C	A:A	A:A	G:G	C:C	C:C	T:T	G:G	C:C	G:G	C:C	G:G	T:T	T:T	G:G	C:C	T:T	C:C
P16A12S000089	ITO158	7	31.8182	0	0				0	0			Parent	C:C	G:G	T:T	C:C	C:C	A:A	C:C	T:T	C:C	C:C	T:T	G:G	C:C	G:G	C:C	G:G	T:T	T:T	C:C	T:T	C:C	T:T
P12F04S000030	[ITO155/ITO158]-1					0	0	7	0	0	100	TRUE CROSS	F1	G:C	G:G	T:T	C:C	C:C	A:A	C:A	G:T	C:C	C:C	T:T	G:G	C:C	G:G	C:C	G:G	T:T	T:T	G:C	C:T	C:T	C:T
P12F05S000038	[ITO155/ITO158]-2					0	0	7	0	0	100	TRUE CROSS	F1	G:C	G:G	T:T	C:C	C:C	A:A	C:A	G:T	C:C	C:C	T:T	G:G	C:C	G:G	C:C	G:G	T:T	T:T	G:C	C:T	C:T	C:T
P12F06S000046	[ITO155/ITO158]-3					0	0	7	0	0	100	TRUE CROSS	F1	G:C	G:G	T:T	C:C	C:C	A:A	C:A	G:T	C:C	C:C	T:T	G:G	C:C	G:G	C:C	G:G	T:T	T:T	G:C	C:T	C:T	C:T
P12F07S000054	[ITO155/ITO158]-4					0	0	7	0	0	100	TRUE CROSS	F1	G:C	G:G	T:T	C:C	C:C	A:A	C:A	G:T	C:C	C:C	T:T	G:G	C:C	G:G	C:C	G:G	T:T	T:T	G:C	C:T	C:T	C:T
P12F08S000062	[ITO155/ITO158]-5					0	0	7	0	0	100	TRUE CROSS	F1	G:C	G:G	T:T	C:C	C:C	A:A	C:A	G:T	C:C	C:C	T:T	G:G	C:C	G:G	C:C	G:G	T:T	T:T	G:C	C:T	C:T	C:T
P12F09S000070	[ITO155/ITO158]-6					0	0	7	0	0	100	TRUE CROSS	F1	G:C	G:G	T:T	C:C	C:C	A:A	C:A	G:T	C:C	C:C	T:T	G:G	C:C	G:G	C:C	G:G	T:T	T:T	G:C	C:T	C:T	C:T
P12F10S000078	[ITO155/ITO158]-7					0	0	7	0	0	100	TRUE CROSS	F1	G:C	G:G	T:T	C:C	C:C	A:A	C:A	G:T	C:C	C:C	T:T	G:G	C:C	G:G	C:C	G:G	T:T	T:T	G:C	C:T	C:T	C:T
P12F11S000086	[ITO155/ITO158]-8					0	0	7	0	0	100	TRUE CROSS	F1	G:C	G:G	T:T	C:C	C:C	A:A	C:A	G:T	C:C	C:C	T:T	G:G	C:C	G:G	C:C	G:G	T:T	T:T	G:C	C:T	C:T	C:T
P12F12S000094	[ITO155/ITO158]-9					0	0	7	0	0	100	TRUE CROSS	F1	G:C	G:G	T:T	C:C	C:C	A:A	C:A	G:T	C:C	C:C	T:T	G:G	C:C	G:G	C:C	G:G	T:T	T:T	G:C	C:T	C:T	C:T
P12G01S000007	[ITO155/ITO158]-10					0	0	7	0	0	100	TRUE CROSS	F1	G:C	G:G	T:T	C:C	C:C	A:A	C:A	G:T	C:C	C:C	T:T	G:G	C:C	G:G	C:C	G:G	T:T	T:T	G:C	C:T	C:T	C:T
P12G02S000015	[ITO155/ITO158]-11					0	0	7	0	0	100	TRUE CROSS	F1	G:C	G:G	T:T	C:C	C:C	A:A	C:A	G:T	C:C	C:C	T:T	G:G	C:C	G:G	C:C	G:G	T:T	T:T	G:C	C:T	C:T	C:T
P12G03S000023	[ITO155/ITO158]-12					0	0	7	0	0	100	TRUE CROSS	F1	G:C	G:G	T:T	C:C	C:C	A:A	C:A	G:T	C:C	C:C	T:T	G:G	C:C	G:G	C:C	G:G	T:T	T:T	G:C	C:T	C:T	C:T
P12G04S000031	[ITO155/ITO158]-13					0	0	7	0	0	100	TRUE CROSS	F1	G:C	G:G	T:T	C:C	C:C	A:A	C:A	G:T	C:C	C:C	T:T	G:G	C:C	G:G	C:C	G:G	T:T	T:T	G:C	C:T	C:T	C:T
P12G05S000039	[ITO155/ITO158]-14					0	0	7	0	0	100	TRUE CROSS	F1	G:C	G:G	T:T	C:C	C:C	A:A	C:A	G:T	C:C	C:C	T:T	G:G	C:C	G:G	C:C	G:G	T:T	T:T	G:C	C:T	C:T	C:T
P12G06S000047	[ITO155/ITO158]-15					0	0	7	0	0	100	TRUE CROSS	F1	G:C	G:G	T:T	C:C	C:C	A:A	C:A	G:T	C:C	C:C	T:T	G:G	C:C	G:G	C:C	G:G	T:T	T:T	G:C	C:T	C:T	C:T
P12G07S000055	[ITO155/ITO158]-16					0	0	4	0	0	57.1429	TRUE CROSS	F1	G:C	G:G	T:T	C:C	C:C	A:A	A:A	G:G	C:C	C:A	T:T	G:G	C:C	G:G	C:C	G:G	G:T	T:T	G:C	C:T	C:T	C:C
P12G08S000063	[ITO155/ITO158]-17					0	0	4	0	0	57.1429	TRUE CROSS	F1	G:C	G:G	T:T	C:C	C:C	A:A	A:A	G:G	C:C	C:A	T:T	G:G	C:C	G:G	C:C	G:G	G:T	T:T	G:C	C:T	C:T	C:C
P12G09S000071	[ITO155/ITO158]-18					0	0	7	0	0	100	TRUE CROSS	F1	G:C	G:G	T:T	C:C	C:C	A:A	C:A	G:T	C:C	C:C	T:T	G:G	C:C	G:G	C:C	G:G	T:T	T:T	G:C	C:T	C:T	C:T
P16C08S000059	ITO155	13	59.0909	0	0				0	0			Parent	G:G	G:G	T:T	C:C	C:C	A:A	A:A	G:G	C:C	C:C	T:T	G:G	C:C	G:G	C:C	G:G	T:T	T:T	G:G	C:C	T:T	C:C
P16B12S000090	ITO160	13	59.0909	0	0				0	0			Parent	G:G	G:G	C:C	C:C	T:T	G:G	C:C	G:G	T:T	A:A	A:A	A:A	C:C	G:G	G:G	G:G	G:G	T:T	C:C	T:T	C:C	C:C
P12G10S000079	[ITO155/ITO160]-1					0	0	13	0	0	100	TRUE CROSS	F1	G:G	G:G	C:T	C:C	C:T	G:A	C:A	G:G	C:T	C:A	T:A	G:A	C:C	G:G	G:C	G:G	G:T	T:T	G:C	C:T	C:T	C:C
P12G11S000087	[ITO155/ITO160]-2					0	0	13	0	0	100	TRUE CROSS	F1	G:G	G:G	C:T	C:C	C:T	G:A	C:A	G:G	C:T	C:A	T:A	G:A	C:C	G:G	G:C	G:G	G:T	T:T	G:C	C:T	C:T	C:C
P12G12S000095	[ITO155/ITO160]-3					0	0	6	0	0	46.1538	SELF	F1	G:C	G:G	T:T	C:C	C:T	A:A	A:A	G:G	C:C	C:A	T:T	G:G	C:C	G:G	C:C	G:G	G:T	T:T	G:C	C:T	C:T	C:C
P12H01S000008	[ITO155/ITO160]-4					0	0	13	0	0	100	TRUE CROSS	F1	G:G	G:G	C:T	C:C	C:T	G:A	C:A	G:G	C:T	C:A	T:A	G:A	C:C	G:G	G:C	G:G	G:T	T:T	G:C	C:T	C:T	C:C
P12H02S000016	[ITO155/ITO160]-5					0	0	13	0	0	100	TRUE CROSS	F1	G:G	G:G	C:T	C:C	C:T	G:A	C:A	G:G	C:T	C:A	T:A	G:A	C:C	G:G	G:C	G:G	G:T	T:T	G:C	C:T	C:T	C:C
P12H03S000024	[ITO155/ITO160]-6					0	0	5	0	0	38.4615	SELF	F1	G:C	G:A	T:T	C:T	C:C	G:A	A:A	G:T	C:T	C:C	T:A	G:A	C:C	G:A	C:C	G:G	T:T	T:T	G:C	C:C	T:T	C:C
P12H04S000032	[ITO155/ITO160]-7					0	0	13	0	0	100	TRUE CROSS	F1	G:G	G:G	C:T	C:C	C:T	G:A	C:A	G:G	C:T	C:A	T:A	G:A	C:C	G:G	G:C	G:G	G:T	T:T	G:C	C:T	C:T	C:C
P12H05S000040	[ITO155/ITO160]-8					0	0	13	0	0	100	TRUE CROSS	F1	G:G	G:G	C:T	C:C	C:T	G:A	C:A	G:G	C:T	C:A	T:A	G:A	C:C	G:G	G:C	G:G	G:T	T:T	G:C	C:T	C:T	C:C
P12H06S000048	[ITO155/ITO160]-9					0	0	13	0	0	100	TRUE CROSS	F1	G:G	G:G	C:T	C:C	C:T	G:A	C:A	G:G	C:T	C:A	T:A	G:A	C:C	G:G	G:C	G:G	G:T	T:T	G:C	C:T	C:T	C:C
P12H07S000056	[ITO155/ITO160]-10					0	0	13	0	0	100	TRUE CROSS	F1	G:G	G:G	C:T	C:C	C:T	G:A	C:A	G:G	C:T	C:A	T:A	G:A	C:C	G:G	G:C	G:G	G:T	T:T	G:C	C:T	C:T	C:C
P12H08S000064	[ITO155/ITO160]-11					0	0	13	0	0	100	TRUE CROSS	F1	G:G	G:G	C:T	C:C	C:T	G:A	C:A	G:G	C:T	C:A	T:A	G:A	C:C	G:G	G:C	G:G	G:T	T:T	G:C	C:T	C:T	C:C
P12H09S000072	[ITO155/ITO160]-12					0	0	13	0	0	100	TRUE CROSS	F1	G:G	G:G	C:T	C:C	C:T	G:A	C:A	G:G	C:T	C:A	T:A	G:A	C:C	G:G	G:C	G:G	G:T	T:T	G:C	C:T	C:T	C:C
P12H10S000080	[ITO155/ITO160]-13					0	0	13	0	0	100	TRUE CROSS	F1	G:G	G:G	C:T	C:C	C:T	G:A	C:A	G:G	C:T	C:A	T:A	G:A	C:C	G:G	G:C	G:G	G:T	T:T	G:C	C:T	C:T	C:C
P13A01S000001	[ITO155/ITO160]-14					0	0	13	0	0	100	TRUE CROSS	F1	G:G	G:G	C:T	C:C	C:T	G:A	C:A	G:G	C:T	C:A	T:A	G:A	C:C	G:G	G:C	G:G	G:T	T:T	G:C	C:T	C:T	C:C
P13A02S000009	[ITO155/ITO160]-15					0	0	13	0	0	100	TRUE CROSS	F1	G:G	G:G	C:T	C:C	C:T	G:A	C:A	G:G	C:T	C:A	T:A	G:A	C:C	G:G	G:C	G:G	G:T	T:T	G:C	C:T	C:T	C:C
P13A03S000017	[ITO155/ITO160]-16					0	0	13	0	0	100	TRUE CROSS	F1	G:G	G:G	C:T	C:C	C:T	G:A	C:A	G:G	C:T	C:A	T:A	G:A	C:C	G:G	G:C	G:G	G:T	T:T	G:C	C:T	C:T	C:C
P13A04S000025	[ITO155/ITO160]-17					0	0	13	0	0	100	TRUE CROSS	F1	G:G	G:G	C:T	C:C	C:T	G:A	C:A	G:G	C:T	C:A	T:A	G:A	C:C	G:G	G:C	G:G	G:T	T:T	G:C	C:T	C:T	C:C
P13A05S000033	[ITO155/ITO160]-18					0	0	13	0	0	100	TRUE CROSS	F1	G:G	G:G	C:T	C:C	C:T	G:A	C:A	G:G	C:T	C:A	T:A	G:A	C:C	G:G	G:C	G:G	G:T	T:T	G:C	C:T	C:T	C:C
P13A06S000041	[ITO155/ITO160]-19					0	0	13	0	0	100	TRUE CROSS	F1	G:G	G:G	C:T	C:C	C:T	G:A	C:A	G:G	C:T	C:A	T:A	G:A	C:C	G:G	G:C	G:G	G:T	T:T	G:C	C:T	C:T	C:C
P16C08S000059	ITO155	6	27.2727	0	0				0	0			Parent	G:G	G:G	T:T	C:C	C:C	A:A	A:A	G:G	C:C	C:C	T:T	G:G	C:C	G:G	C:C	G:G	T:T	T:T	G:G	C:C	T:T	C:C
P16D02S000012	ITO162	6	27.2727	0	0				0	0			Parent	C:C	G:G	T:T	C:C	C:C	A:A	A:A	G:G	C:C	A:A	T:T	G:G	C:C	G:G	C:C	G:G	G:G	T:T	C:C	T:T	C:C	C:C
P13A07S000049	[ITO155/ITO162]-1					0	0	6	0	0	100	TRUE CROSS	F1	G:C	G:G	T:T	C:C	C:T	A:A	A:A	G:G	C:C	C:A	T:T	G:G	C:C	G:G	C:C	G:G	G:T	T:T	G:C	C:T	C:T	C:C
P13A08S000057	[ITO155/ITO162]-2					0	0	6	0	0	100	TRUE CROSS	F1	G:C	G:G	T:T	C:C	C:T	A:A	A:A	G:G	C:C	C:A	T:T	G:G	C:C	G:G	C:C	G:G	G:T	T:T	G:C	C:T	C:T	C:C
P13A09S000065	[ITO155/ITO162]-3					0	0	6	0	0	100	TRUE CROSS	F1	G:C	G:G	T:T	C:C	C:T	A:A	A:A	G:G	C:C	C:A	T:T	G:G	C:C	G:G	C:C	G:G	G:T	T:T	G:C	C:T	C:T	C:C
P13A10S000073	[ITO155/ITO162]-4					0	0	6	0	0	100	TRUE CROSS	F1	G:C	G:G	T:T	C:C	C:T	A:A	A:A	G:G	C:C	C:A	T:T	G:G	C:C	G:G	C:C	G:G	G:T	T:T	G:C	C:T	C:T	C:C
P13A11S000081	[ITO155/ITO162]-5					0	0	6	0	0	100	TRUE CROSS	F1	G:C	G:G	T:T	C:C	C:T	A:A	A:A	G:G	C:C	C:A	T:T	G:G	C:C	G:G	C:C	G:G	G:T	T:T	G:C	C:T	C:T	C:C
P13A12S000089	[ITO155/ITO162]-6					0	0	6	0	0	100	TRUE CROSS	F1	G:C	G:G	T:T	C:C	C:T	A:A	A:A	G:G	C:C	C:A	T:T	G:G	C:C	G:G	C:C	G:G	G:T	T:T	G:C	C:T	C:T	C:C
P13B01S000002	[ITO155/ITO162]-7					0	0	6	0	0	100	TRUE CROSS	F1	G:C	G:G	T:T	C:C	C:T	A:A	A:A	G:G	C:C	C:A	T:T	G:G	C:C	G:G	C:C	G:G	G:T	T:T	G:C	C:T	C:T	C:C
P13B02S000010	[ITO155/ITO162]-8					0	0	6	0	0	100	TRUE CROSS	F1	G:C	G:G	T:T	C:C	C:T	A:A	A:A	G:G	C:C	C:A	T:T	G:G	C:C	G:G	C:C	G:G	G:T	T:T	G:C	C:T	C:T	C:C
P13B03S000018	[ITO155/ITO162]-9					0	0	6	0	0	100	TRUE CROSS	F1	G:C	G:G	T:T	C:C	C:T	A:A	A:A	G:G	C:C	C:A	T:T	G:G	C:C	G:G	C:C	G:G	G:T	T:T	G:C	C:T	C:T	C:C
P13B04S000026	[ITO155/ITO162]-10					0	0	6	0	0	100	TRUE CROSS	F1	G:C	G:G	T:T	C:C	C:T	A:A	A:A	G:G	C:C	C:A	T:T	G:G	C:C	G:G	C:C	G:G	G:T	T:T	G:C	C:T	C:T	C:C
P13B05S000034	[ITO155/ITO162]-11					0	0	6	0	0	100	TRUE CROSS	F1	G:C	G:G	T:T	C:C	C:C	A:A	A:A	G:G	C:C	C:A	T:T	G:G	C:C	G:G	C:C	G:G	G:T	T:T	G:C	C:T	C:T	C:C
P13B06S000042	[ITO155/ITO162]-12					0	0	6	0	0	100	TRUE CROSS	F1	G:C	G:G	T:T	C:C	C:C	A:A	A:A	G:G	C:C	C:A	T:T	G:G	C:C	G:G	C:C	G:G	G:T	T:T	G:C	C:T	C:T	C:C
P13B07S000050	[ITO155/ITO162]-13					0	0	6	0	0	100	TRUE CROSS	F1	G:C	G:G	T:T	C:C	C:C	A:A	A:A	G:G	C:C	C:A	T:T	G:G	C:C	G:G	C:C	G:G	G:T	T:T	G:C	C:T	C:T	C:C
P13B08S000058	[ITO155/ITO162]-14					0	0	6	0	0	100	TRUE CROSS	F1	G:C	G:G	T:T	C:C	C:C	A:A	A:A	G:G	C:C	C:A	T:T	G:G	C:C	G:G	C:C	G:G	G:T	T:T	G:C	C:T	C:T	C:C
P13B09S000066	[ITO155/ITO162]-15					0	0	6	0	0	100	TRUE CROSS	F1	G:C	G:G	T:T	C:C	C:C	A:A	A:A	G:G	C:C	C:A	T:T	G:G	C:C	G:G	C:C	G:G	G:T	T:T	G:C	C:T	C:T	C:C
P16C08S000059	ITO155	7	31.8182	0	0				0	0			Parent	G:G	G:G	T:T	C:C	C:C	A:A	A:A	G:G	C:C	C:C	T:T	G:G	C:C	G:G	C:C	G:G	T:T	T:T	G:G	C:C	T:T	C:C
P16D06S000044	ITO164	7	31.8182	0	0				0	0			Parent	C:C	A:A	T:T	C:C	C:C	A:A	C:C	T:T	C:C	C:C	A:A	G:G	C:C	G:G	C:C	G:G	T:T	T:T	G:G	T:T	C:C	C:C
P13B10S000074	[ITO155/ITO164]-1					0	0	6	0	0	85.7143	TRUE CROSS	F1	G:G	G:A	T:T	C:C	C:T	A:A	C:A	G:T	C:C	C:C	T:A	G:A	C:C	G:G	C:C	G:G	G:T	T:T	G:C	C:T	C:T	C:C
P13B11S000082	[ITO155/ITO164]-2					0	0	6	0	0	85.7143	TRUE CROSS	F1	G:G	G:A	T:T	C:C	C:T	A:A	C:A	G:T	C:C	C:C	T:A	G:A	C:C	G:G	C:C	G:G	G:T	T:T	G:C	C:T	C:T	C:C
P13B12S000090	[ITO155/ITO164]-3					0	0	6	0	0	85.7143	TRUE CROSS	F1	G:G	G:A	T:T	C:C	C:T	A:A	C:A	G:T	C:C	C:C	T:A	G:A	C:C	G:G	C:C	G:G	G:T	T:T	G:C	C:T	C:T	C:C
P13C01S000003	[ITO155/ITO164]-4					0	0	6	0	0	85.7143	TRUE CROSS	F1	G:G	G:A	T:T	C:C	C:T	A:A	C:A	G:T	C:C	C:C	T:A	G:A	C:C	G:G	C:C	G:G	G:T	T:T	G:C	C:T	C:T	C:C
P13C02S000011	[ITO155/ITO164]-5					0	0	6	0	0	85.7143	TRUE CROSS	F1	G:G	G:A	T:T	C:C	C:T	A:A	C:A	G:T	C:C	C:C	T:A	G:A	C:C	G:G	C:C	G:G	G:T	T:T	G:C	C:T	C:T	C:C
P13C03S000019	[ITO155/ITO164]-6					0	0	5	1	14.2857	83.3333	TRUE CROSS	F1	G:G	G:A	T:T	C:C	C:T	A:A	C:A	?	C:C	C:C	T:A	?	C:C	G:G	C:C	G:G	G:T	T:T	G:C	C:T	C:T	C:C
P13C04S000027	[ITO155/ITO164]-7					0	0	6	0	0	85.7143	TRUE CROSS	F1	G:G	G:A	T:T	C:C	C:T	A:A	C:A	G:T	C:C	C:C	T:A	G:A	C:C	G:G	C:C	G:G	G:T	T:T	G:C	C:T	C:T	C:C
P13C05S000035	[ITO155/ITO164]-8					0	0	6	0	0	85.7143	TRUE CROSS	F1	G:G	G:A	T:T	C:C	C:T	A:A	C:A	G:T	C:C	C:C	T:A	G:A	C:C	G:G	C:C	G:G	G:T	T:T	G:C	C:T	C:T	C:C
P13C06S000043	[ITO155/ITO164]-9					0	0	6	0	0	85.7143	TRUE CROSS	F1	G:G	G:A	T:T	C:C	C:T	A:A	C:A	G:T	C:C	C:C	T:A	G:A	C:C	G:G	C:C	G:G	G:T	T:T	G:C	C:T	C:T	C:C
P13C07S000051	[ITO155/ITO164]-10					0	0	6	0	0	85.7143	TRUE CROSS	F1	G:G	G:A	T:T	C:C	C:T	A:A	C:A	G:T	C:C	C:C	T:A	G:A	C:C	G:G	C:C	G:G	G:T	T:T	G:C	C:T	C:T	C:C
P13C08S000059	[ITO155/ITO164]-11					0	0	6	0	0	85.7143	TRUE CROSS	F1	G:G	G:A	T:T	C:C	C:T	A:A	C:A	G:T	C:C	C:C	T:A	G:A	C:C	G:G	C:C	G:G	G:T	T:T	G:C	C:T	C:T	C:C
P16C10S000075	ITO165	5	22.7273	0	0				0	0			Parent	C:C	G:G	C:C	C:C	C:C	A:A	A:A	T:T	C:C	A:A	A:A	G:G	C:C	G:G	C:C	G:G	T:T	T:T	C:C	T:T	C:C	T:T
P16A08S000057	ITO166	5	22.7273	0	0				0	0			Parent	C:C	G:G	C:C	C:C	C:C	A:A	A:A	T:T	T:T	A:A	T:T	A:A	C:C	G:G	C:C	G:G	T:T	T:T	C:C	C:C	T:T	T:T
P13C09S000067	[ITO165/ITO166]-1					0	0	5	0	0	100	TRUE CROSS	F1	C:C	G:A	C:T	C:C	C:C	A:A	A:A	T:T	C:T	C:A	T:A	G:A	C:C	G:G	C:C	G:G	T:T	T:T	C:C	C:T	C:T	T:T
P13C10S000075	[ITO165/ITO166]-2					0	0	5	0	0	100	TRUE CROSS	F1	C:C	G:A	C:T	C:C	C:C	A:A	A:A	T:T	C:T	C:A	T:A	G:A	C:C	G:G	C:C	G:G	T:T	T:T	C:C	C:T	C:T	T:T
P13C11S000083	[ITO165/ITO166]-3					0	0	3	0	0	60	TRUE CROSS	F1	C:C	G:A	C:T	C:C	C:C	G:A	C:A	G:T	C:T	C:A	T:T	A:A	C:C	G:G	C:C	G:G	T:T	T:T	C:C	C:T	C:T	C:T
P13C12S000091	[ITO165/ITO166]-4					0	0	3	0	0	60	TRUE CROSS	F1	C:C	G:A	C:T	C:C	C:C	G:A	C:A	G:T	C:T	C:A	T:T	A:A	C:C	G:G	C:C	G:G	T:T	T:T	C:C	C:T	C:T	C:T
P13D01S000004	[ITO165/ITO166]-5					0	0	5	0	0	100	TRUE CROSS	F1	C:C	G:A	C:T	C:C	C:C	A:A	A:A	Uncallable	C:T	A:A	T:A	G:A	C:C	G:G	C:C	G:G	T:T	T:T	C:C	C:T	C:T	T:T
P13D02S000012	[ITO165/ITO166]-6					0	0	5	0	0	100	TRUE CROSS	F1	C:C	G:A	C:T	C:C	C:C	A:A	A:A	T:T	C:T	A:A	T:A	G:A	C:C	G:G	C:C	G:G	T:T	T:T	C:C	C:T	C:T	T:T
P13D03S000020	[ITO165/ITO166]-7					0	0	5	0	0	100	TRUE CROSS	F1	C:C	G:A	C:T	C:C	C:C	A:A	A:A	T:T	C:T	C:A	T:A	G:A	C:C	G:G	C:C	G:G	T:T	T:T	C:C	C:T	C:T	T:T
P13D04S000028	[ITO165/ITO166]-8					0	0	5	0	0	100	TRUE CROSS	F1	C:C	G:A	C:T	C:C	C:C	A:A	A:A	T:T	C:T	C:A	T:A	G:A	C:C	G:G	C:C	G:G	T:T	T:T	C:C	C:T	C:T	T:T
P13D05S000036	[ITO165/ITO166]-9					0	0	3	0	0	60	TRUE CROSS	F1	C:C	G:A	C:T	C:C	C:C	G:A	C:A	G:T	C:T	A:A	T:T	A:A	C:C	G:G	C:C	G:G	T:T	T:T	C:C	C:T	C:T	C:T
P13D06S000044	[ITO165/ITO166]-10					0	0	0	0	0	0	SELF	F1	C:C	G:G	C:C	C:C	C:C	G:G	C:C	G:G	C:C	A:A	T:T	A:A	C:C	G:G	C:C	G:G	T:T	T:T	C:C	T:T	C:C	C:C
P13D07S000052	[ITO165/ITO166]-11					0	0	0	0	0	0	SELF	F1	C:C	G:G	C:C	C:C	C:C	G:G	C:C	G:G	C:C	A:A	T:T	A:A	C:C	G:G	C:C	G:G	T:T	T:T	C:C	T:T	C:C	C:C
P16C10S000075	ITO167	6	27.2727	0	0				0	0			Parent	C:C	G:G	C:C	C:C	C:C	A:A	A:A	T:T	C:C	A:A	A:A	G:G	C:C	G:G	C:C	G:G	T:T	T:T	C:C	T:T	C:C	T:T
P16A10S000073	ITO168	6	27.2727	0	0				0	0			Parent	C:C	A:A	T:T	C:C	C:C	A:A	C:C	T:T	C:C	C:C	A:A	G:G	C:C	G:G	C:C	G:G	T:T	T:T	G:G	T:T	C:C	C:C
P13D08S000060	[ITO167/ITO168]-1					0	0	4	0	0	66.6667	TRUE CROSS	F1	C:C	G:A	C:T	C:C	C:C	G:A	C:C	G:T	C:C	C:A	T:A	G:A	C:C	G:G	C:C	G:G	T:T	T:T	G:C	T:T	C:C	C:C
P13D09S000068	[ITO167/ITO168]-2					0	0	4	0	0	66.6667	TRUE CROSS	F1	C:C	G:A	C:T	C:C	C:C	G:A	C:C	G:T	C:C	C:A	T:A	G:A	C:C	G:G	C:C	G:G	T:T	T:T	G:C	T:T	C:C	C:C
P13D10S000076	[ITO167/ITO168]-3					0	0	4	0	0	66.6667	TRUE CROSS	F1	C:C	G:A	C:T	C:C	C:C	G:A	C:C	G:T	C:C	C:A	T:A	G:A	C:C	G:G	C:C	G:G	T:T	T:T	G:C	T:T	C:C	C:C
P13D11S000084	[ITO167/ITO168]-4					0	0	4	0	0	66.6667	TRUE CROSS	F1	G:C	G:G	C:T	C:C	C:C	G:A	C:A	G:G	C:C	C:A	T:T	G:A	C:C	G:G	C:C	G:G	T:T	T:T	G:C	C:T	C:T	C:C
P13D12S000092	[ITO167/ITO168]-5					0	0	4	0	0	66.6667	TRUE CROSS	F1	C:C	G:A	C:T	C:C	C:C	G:A	C:C	G:T	C:C	C:A	T:A	G:A	C:C	G:G	C:C	G:G	T:T	T:T	G:C	T:T	C:C	C:C
P13E01S000005	[ITO167/ITO168]-6					0	0	4	0	0	66.6667	TRUE CROSS	F1	C:C	G:A	C:T	C:C	C:C	G:A	C:C	G:T	C:C	C:A	T:A	G:A	C:C	G:G	C:C	G:G	T:T	T:T	G:C	T:T	C:C	C:C
P16C10S000075	ITO169	4	18.1818	0	0				0	0			Parent	C:C	G:G	C:C	C:C	C:C	A:A	A:A	T:T	C:C	A:A	A:A	G:G	C:C	G:G	C:C	G:G	T:T	T:T	C:C	T:T	C:C	T:T
P16A12S000089	ITO170	4	18.1818	0	0				0	0			Parent	C:C	G:G	T:T	C:C	C:C	A:A	C:C	T:T	C:C	C:C	T:T	G:G	C:C	G:G	C:C	G:G	T:T	T:T	C:C	T:T	C:C	T:T
P13E02S000013	[ITO169/ITO170]-1					0	0	2	0	0	NA	Undetermine: Parent not polymorphic	F1	C:C	G:G	C:T	C:C	C:C	G:A	C:C	G:T	C:C	C:A	T:T	G:A	C:C	G:G	C:C	G:G	T:T	T:T	C:C	T:T	C:C	C:T
P13E03S000021	[ITO169/ITO170]-2					0	0	0	0	0	NA	Undetermine: Parent not polymorphic	F1	C:C	G:G	C:C	C:C	C:C	G:G	C:C	G:G	C:C	A:A	T:T	A:A	C:C	G:G	C:C	G:G	T:T	T:T	C:C	T:T	C:C	C:C
P13E04S000029	[ITO169/ITO170]-3					0	0	0	0	0	NA	Undetermine: Parent not polymorphic	F1	C:C	G:G	C:C	C:C	C:C	G:G	C:C	G:G	C:C	A:A	T:T	A:A	C:C	G:G	C:C	G:G	T:T	T:T	C:C	T:T	C:C	C:C
P13E05S000037	[ITO169/ITO170]-4					0	0	2	0	0	NA	Undetermine: Parent not polymorphic	F1	C:C	G:G	C:T	C:C	C:C	G:A	C:C	G:T	C:C	C:A	T:T	G:A	C:C	G:G	C:C	G:G	T:T	T:T	C:C	T:T	C:C	C:T
P13E06S000045	[ITO169/ITO170]-5					0	0	2	0	0	NA	Undetermine: Parent not polymorphic	F1	C:C	G:G	C:T	C:C	C:C	G:A	C:C	G:T	C:C	C:A	T:T	G:A	C:C	G:G	C:C	G:G	T:T	T:T	C:C	T:T	C:C	C:T
P13E07S000053	[ITO169/ITO170]-6					0	0	2	0	0	NA	Undetermine: Parent not polymorphic	F1	C:C	G:G	C:T	C:C	C:C	G:A	C:C	G:T	C:C	C:A	T:T	G:A	C:C	G:G	C:C	G:G	T:T	T:T	C:C	T:T	C:C	C:T
P13E08S000061	[ITO169/ITO170]-7					0	0	2	0	0	NA	Undetermine: Parent not polymorphic	F1	C:C	G:G	C:T	C:C	C:C	G:A	C:C	G:T	C:C	C:A	T:T	G:A	C:C	G:G	C:C	G:G	T:T	T:T	C:C	T:T	C:C	C:T
P13E09S000069	[ITO169/ITO170]-8					0	0	3	0	0	NA	Undetermine: Parent not polymorphic	F1	G:C	G:G	C:T	C:C	C:C	A:A	C:A	T:T	C:T	C:A	T:T	G:G	C:C	G:G	C:C	G:G	T:T	T:T	C:C	C:T	C:T	T:T
P13E10S000077	[ITO169/ITO170]-9					0	0	3	0	0	NA	Undetermine: Parent not polymorphic	F1	G:C	G:G	C:T	C:C	C:C	A:A	C:A	T:T	C:T	C:A	T:T	G:G	C:C	G:G	C:C	G:G	T:T	T:T	C:C	C:T	C:T	T:T
P16C10S000075	ITO171	9	40.9091	0	0				0	0			Parent	C:C	G:G	C:C	C:C	C:C	A:A	A:A	T:T	C:C	A:A	A:A	G:G	C:C	G:G	C:C	G:G	T:T	T:T	C:C	T:T	C:C	T:T
P16C08S000059	ITO172	9	40.9091	0	0				0	0			Parent	G:G	G:G	T:T	C:C	C:C	A:A	A:A	G:G	C:C	C:C	T:T	G:G	C:C	G:G	C:C	G:G	T:T	T:T	G:G	C:C	T:T	C:C
P13E11S000085	[ITO171/ITO172]-1					0	0	6	0	0	66.6667	TRUE CROSS	F1	G:C	G:G	C:T	C:C	C:C	G:A	C:A	G:G	C:C	C:A	T:T	G:A	C:C	G:G	C:C	G:G	T:T	T:T	G:C	C:T	C:T	C:C
P13E12S000093	[ITO171/ITO172]-2					0	0	6	0	0	66.6667	TRUE CROSS	F1	G:C	G:G	C:T	C:C	C:C	G:A	C:A	G:G	C:C	C:A	T:T	G:A	C:C	G:G	C:C	G:G	T:T	T:T	G:C	C:T	C:T	C:C
P13F01S000006	[ITO171/ITO172]-3					0	0	5	0	0	55.5556	TRUE CROSS	F1	C:C	G:A	C:T	C:C	C:C	G:A	C:C	G:T	C:C	C:A	T:A	G:A	C:C	G:G	C:C	G:G	T:T	T:T	G:C	T:T	C:C	C:C
P13F02S000014	[ITO171/ITO172]-4					0	0	3	3	33.3333	NA	Undetermine: missing data	F1	Uncallable	G:A	C:T	C:C	C:C	G:A	C:C	Uncallable	C:C	C:A	T:A	G:A	C:C	G:G	C:C	G:G	T:T	T:T	Uncallable	T:T	C:C	C:C
P13F03S000022	[ITO171/ITO172]-5					0	0	5	0	0	55.5556	TRUE CROSS	F1	C:C	G:A	C:T	C:C	C:C	A:A	A:A	T:T	C:T	C:C	T:A	G:A	C:C	G:A	G:C	G:A	T:T	T:T	C:C	C:T	C:T	C:T
P13F04S000030	[ITO171/ITO172]-6					0	0	5	1	11.1111	62.5	TRUE CROSS	F1	G:C	G:G	C:T	C:C	C:C	G:A	C:A	G:G	C:C	C:A	T:T	G:A	C:C	G:G	C:C	G:G	T:T	T:T	?	C:T	C:T	C:C
P13F05S000038	[ITO171/ITO172]-7					0	0	0	0	0	0	SELF	F1	C:C	G:G	C:C	C:C	C:C	G:G	C:C	G:G	C:C	A:A	T:T	A:A	C:C	G:G	C:C	G:G	T:T	T:T	C:C	T:T	C:C	C:C
P16C10S000075	ITO173	15	68.1818	0	0				0	0			Parent	C:C	G:G	C:C	C:C	C:C	A:A	A:A	T:T	C:C	A:A	A:A	G:G	C:C	G:G	C:C	G:G	T:T	T:T	C:C	T:T	C:C	T:T
P16C12S000091	ITO174	15	68.1818	13	59.0909				0	0			Parent	C:C	G:A	T:T	C:T	C:T	G:A	A:A	G:T	C:T	C:A	T:A	G:A	C:C	G:A	C:C	G:G	G:T	T:T	C:C	C:T	C:T	C:C
P13F06S000046	[ITO173/ITO174]-1					0	0	0	1	6.66667	NA	Undetermine: Parent Heterozygous	F1	C:C	G:A	Uncallable	C:T	C:C	G:G	C:A	G:T	C:T	C:A	T:A	A:A	C:C	G:A	C:C	G:G	T:T	T:T	C:C	C:T	C:T	C:C
P13F07S000054	[ITO173/ITO174]-2					0	0	1	0	0	NA	Undetermine: Parent Heterozygous	F1	C:C	G:A	C:T	C:T	C:C	G:G	C:A	G:T	C:T	C:A	T:A	A:A	C:C	G:A	C:C	G:G	T:T	T:T	C:C	C:T	C:T	C:C
P13F08S000062	[ITO173/ITO174]-3					0	0	1	0	0	NA	Undetermine: Parent Heterozygous	F1	C:C	G:A	C:T	C:T	C:C	G:G	C:A	G:T	C:T	C:A	T:A	A:A	C:C	G:A	C:C	G:G	T:T	T:T	C:C	C:T	C:T	C:C
P13F09S000070	[ITO173/ITO174]-4					0	0	1	0	0	NA	Undetermine: Parent Heterozygous	F1	C:C	G:A	C:T	C:T	C:C	G:G	C:A	G:T	C:T	C:A	T:A	A:A	C:C	G:A	C:C	G:G	T:T	T:T	C:C	C:T	C:T	C:C
P13F10S000078	[ITO173/ITO174]-5					0	0	1	0	0	NA	Undetermine: Parent Heterozygous	F1	C:C	G:A	C:T	C:T	C:C	G:G	C:A	G:T	C:T	C:A	T:A	A:A	C:C	G:A	C:C	G:G	T:T	T:T	C:C	C:T	C:T	C:C
P13F11S000086	[ITO173/ITO174]-6					0	0	2	0	0	NA	Undetermine: Parent Heterozygous	F1	G:C	G:G	C:T	C:C	C:C	A:A	A:A	G:T	C:C	C:A	T:A	G:G	C:C	G:G	C:C	G:G	T:T	T:T	G:C	C:T	C:T	C:T
P13F12S000094	[ITO173/ITO174]-7					0	0	2	0	0	NA	Undetermine: Parent Heterozygous	F1	G:C	G:G	C:T	C:C	C:C	A:A	A:A	G:T	C:C	C:A	T:A	G:G	C:C	G:G	C:C	G:G	T:T	T:T	G:C	C:T	C:T	C:T
P13G01S000007	[ITO173/ITO174]-8					0	0	1	0	0	NA	Undetermine: Parent Heterozygous	F1	C:C	G:A	C:T	C:T	C:C	G:G	C:A	G:T	C:T	C:A	T:A	A:A	C:C	G:A	C:C	G:G	T:T	T:T	C:C	C:T	C:T	C:C
P13G02S000015	[ITO173/ITO174]-9					0	0	1	0	0	NA	Undetermine: Parent Heterozygous	F1	C:C	G:A	C:T	C:T	C:C	G:G	C:A	G:T	C:T	C:A	T:A	A:A	C:C	G:A	C:C	G:G	T:T	T:T	C:C	C:T	C:T	C:C
P13G03S000023	[ITO173/ITO174]-10					0	0	2	0	0	NA	Undetermine: Parent Heterozygous	F1	G:C	G:G	C:T	C:C	C:C	A:A	A:A	G:T	C:T	A:A	T:T	G:G	C:C	G:G	C:C	G:G	G:T	T:T	C:C	C:T	C:T	C:T
P16C10S000075	ITO175	5	22.7273	0	0				0	0			Parent	C:C	G:G	C:C	C:C	C:C	A:A	A:A	T:T	C:C	A:A	A:A	G:G	C:C	G:G	C:C	G:G	T:T	T:T	C:C	T:T	C:C	T:T
P16D02S000012	ITO176	5	22.7273	0	0				0	0			Parent	C:C	G:G	T:T	C:C	C:C	A:A	A:A	G:G	C:C	A:A	T:T	G:G	C:C	G:G	C:C	G:G	G:G	T:T	C:C	T:T	C:C	C:C
P13G04S000031	[ITO175/ITO176]-1					0	0	5	0	0	100	TRUE CROSS	F1	C:C	G:G	C:T	C:C	C:T	A:A	A:A	G:T	C:C	A:A	T:A	G:G	C:C	G:G	C:C	G:G	G:T	T:T	C:C	T:T	C:C	C:T
P13G05S000039	[ITO175/ITO176]-2					0	0	1	0	0	20	SELF	F1	G:C	G:G	T:T	C:C	C:C	A:A	A:A	G:G	C:C	C:A	T:T	G:G	C:C	G:G	C:C	G:G	G:T	T:T	G:C	C:T	C:T	C:C
P13G06S000047	[ITO175/ITO176]-3					0	0	1	0	0	20	SELF	F1	G:C	G:G	T:T	C:C	C:C	A:A	A:A	G:G	C:C	C:A	T:T	G:G	C:C	G:G	C:C	G:G	G:T	T:T	G:C	C:T	C:T	C:C
P13G07S000055	[ITO175/ITO176]-4					0	0	2	0	0	40	SELF	F1	C:C	G:G	C:T	C:C	C:T	G:A	C:A	G:G	C:C	A:A	T:T	G:A	C:C	G:G	C:C	G:G	G:T	T:T	C:C	T:T	C:C	C:C
P13G08S000063	[ITO175/ITO176]-5					0	0	2	0	0	40	SELF	F1	C:C	G:G	C:T	C:C	C:T	G:A	C:A	G:G	C:C	A:A	T:T	G:A	C:C	G:G	C:C	G:G	G:T	T:T	C:C	T:T	C:C	C:C
P13G09S000071	[ITO175/ITO176]-6					0	0	2	0	0	40	SELF	F1	C:C	G:G	C:T	C:C	C:C	G:A	C:A	G:G	C:C	A:A	T:T	G:A	C:C	G:G	C:C	G:G	G:T	T:T	C:C	T:T	C:C	C:C
P13G10S000079	[ITO175/ITO176]-7					0	0	0	0	0	0	SELF	F1	C:C	G:G	C:C	C:C	C:C	G:G	C:C	G:G	C:C	A:A	T:T	A:A	C:C	G:G	C:C	G:G	T:T	T:T	C:C	T:T	C:C	C:C
P13G11S000087	[ITO175/ITO176]-8					0	0	0	0	0	0	SELF	F1	C:C	G:G	C:C	C:C	C:C	G:G	C:C	G:G	C:C	A:A	T:T	A:A	C:C	G:G	C:C	G:G	T:T	T:T	C:C	T:T	C:C	C:C
P16C12S000091	ITO177	15	68.1818	13	59.0909				0	0			Parent	C:C	G:A	T:T	C:T	C:T	G:A	A:A	G:T	C:T	C:A	T:A	G:A	C:C	G:A	C:C	G:G	G:T	T:T	C:C	C:T	C:T	C:C
P16A08S000057	ITO178	15	68.1818	0	0				0	0			Parent	C:C	G:G	C:C	C:C	C:C	A:A	A:A	T:T	T:T	A:A	T:T	A:A	C:C	G:G	C:C	G:G	T:T	T:T	C:C	C:C	T:T	T:T
P13G12S000095	[ITO177/ITO178]-1					0	0	0	0	0	NA	Undetermine: Parent Heterozygous	F1	G:C	A:A	T:T	C:T	C:T	G:A	C:A	T:T	C:T	C:C	A:A	A:A	C:C	A:A	C:C	G:G	G:T	T:T	C:C	C:T	C:T	C:C
P13H01S000008	[ITO177/ITO178]-2					0	0	1	0	0	NA	Undetermine: Parent Heterozygous	F1	C:C	A:A	T:T	C:T	C:C	G:A	A:A	T:T	T:T	C:C	T:A	A:A	C:C	G:A	C:C	G:G	T:T	T:T	C:C	C:C	T:T	C:T
P13H02S000016	[ITO177/ITO178]-3					0	0	1	0	0	NA	Undetermine: Parent Heterozygous	F1	C:C	A:A	T:T	C:T	C:C	G:A	A:A	T:T	T:T	C:C	T:A	A:A	C:C	G:A	C:C	G:G	T:T	T:T	C:C	C:C	T:T	C:T
P13H03S000024	[ITO177/ITO178]-4					0	0	1	0	0	NA	Undetermine: Parent Heterozygous	F1	C:C	G:A	T:T	C:T	C:C	G:A	A:A	T:T	T:T	C:A	T:A	A:A	C:C	G:A	C:C	G:G	T:T	T:T	C:C	C:C	T:T	C:T
P13H04S000032	[ITO177/ITO178]-5					0	0	1	0	0	NA	Undetermine: Parent Heterozygous	F1	C:C	A:A	T:T	C:T	C:C	G:A	A:A	T:T	T:T	C:C	T:A	A:A	C:C	G:A	C:C	G:G	T:T	T:T	C:C	C:C	T:T	C:T
P13H05S000040	[ITO177/ITO178]-6					0	0	1	0	0	NA	Undetermine: Parent Heterozygous	F1	C:C	A:A	T:T	C:T	C:C	G:A	A:A	T:T	T:T	C:A	T:A	A:A	C:C	G:A	C:C	G:G	T:T	T:T	C:C	C:C	T:T	C:T
P13H06S000048	[ITO177/ITO178]-7					0	0	1	1	6.66667	NA	Undetermine: Parent Heterozygous	F1	C:C	A:A	Uncallable	C:T	C:C	G:A	A:A	T:T	T:T	C:A	T:A	A:A	C:C	G:A	C:C	G:G	T:T	T:T	C:C	C:C	T:T	C:T
P13H07S000056	[ITO177/ITO178]-8					0	0	1	0	0	NA	Undetermine: Parent Heterozygous	F1	C:C	A:A	T:T	C:T	C:C	G:A	A:A	T:T	T:T	C:C	T:A	A:A	C:C	G:A	C:C	G:G	T:T	T:T	C:C	C:C	T:T	C:T
P13H08S000064	[ITO177/ITO178]-9					0	0	1	0	0	NA	Undetermine: Parent Heterozygous	F1	C:C	A:A	T:T	C:T	C:C	G:A	A:A	T:T	T:T	C:C	T:A	A:A	C:C	G:A	C:C	G:G	T:T	T:T	C:C	C:C	T:T	C:T
P13H09S000072	[ITO177/ITO178]-10					0	0	1	0	0	NA	Undetermine: Parent Heterozygous	F1	C:C	A:A	T:T	C:T	C:C	G:A	A:A	T:T	T:T	C:C	T:A	A:A	C:C	G:A	C:C	G:G	T:T	T:T	C:C	C:C	T:T	C:T
P13H10S000080	[ITO177/ITO178]-11					0	0	1	0	0	NA	Undetermine: Parent Heterozygous	F1	C:C	A:A	T:T	C:T	C:C	G:A	A:A	T:T	T:T	C:C	T:A	A:A	C:C	G:A	C:C	G:G	T:T	T:T	C:C	C:C	T:T	C:T
P14A01S000001	[ITO177/ITO178]-12					0	0	1	0	0	NA	Undetermine: Parent Heterozygous	F1	C:C	A:A	T:T	C:T	C:C	G:A	A:A	T:T	T:T	C:C	T:A	A:A	C:C	G:A	C:C	G:G	T:T	T:T	C:C	Uncallable	T:T	C:T
P16C12S000091	ITO179	15	68.1818	13	59.0909				0	0			Parent	C:C	G:A	T:T	C:T	C:T	G:A	A:A	G:T	C:T	C:A	T:A	G:A	C:C	G:A	C:C	G:G	G:T	T:T	C:C	C:T	C:T	C:C
P16A10S000073	ITO180	15	68.1818	0	0				0	0			Parent	C:C	A:A	T:T	C:C	C:C	A:A	C:C	T:T	C:C	C:C	A:A	G:G	C:C	G:G	C:C	G:G	T:T	T:T	G:G	T:T	C:C	C:C
P14A02S000009	[ITO179/ITO180]-1					0	0	1	1	6.66667	NA	Undetermine: Parent Heterozygous	F1	C:C	A:A	T:T	C:T	C:C	G:A	C:A	T:T	C:T	C:C	A:A	Uncallable	C:C	G:A	C:C	G:G	T:T	T:T	Uncallable	C:T	C:T	C:C
P14A03S000017	[ITO179/ITO180]-2					0	0	2	0	0	NA	Undetermine: Parent Heterozygous	F1	C:C	A:A	T:T	C:T	C:C	G:A	C:A	T:T	C:T	C:C	A:A	G:A	C:C	G:A	C:C	G:G	T:T	T:T	G:C	C:T	C:T	C:C
P14A04S000025	[ITO179/ITO180]-3					0	0	2	0	0	NA	Undetermine: Parent Heterozygous	F1	C:C	A:A	T:T	C:T	C:C	G:A	C:A	Uncallable	C:T	C:C	A:A	G:A	C:C	G:A	C:C	G:G	T:T	T:T	G:C	C:T	C:T	C:C
P14A05S000033	[ITO179/ITO180]-4					0	0	2	0	0	NA	Undetermine: Parent Heterozygous	F1	C:C	A:A	T:T	C:T	C:C	G:A	C:A	T:T	C:T	C:C	A:A	G:A	C:C	G:A	C:C	G:G	T:T	T:T	G:C	C:T	C:T	C:C
P14A06S000041	[ITO179/ITO180]-5					0	0	2	0	0	NA	Undetermine: Parent Heterozygous	F1	C:C	A:A	T:T	C:T	C:C	G:A	C:A	T:T	C:T	C:C	A:A	G:A	C:C	G:A	C:C	G:G	T:T	T:T	G:C	C:T	C:T	C:C
P14A07S000049	[ITO179/ITO180]-6					0	0	2	0	0	NA	Undetermine: Parent Heterozygous	F1	C:C	A:A	T:T	C:T	C:C	G:A	C:A	T:T	C:T	C:C	A:A	G:A	C:C	G:A	C:C	G:G	T:T	T:T	G:C	C:T	C:T	C:C
P14A08S000057	[ITO179/ITO180]-7					0	0	2	0	0	NA	Undetermine: Parent Heterozygous	F1	C:C	A:A	T:T	C:T	C:C	G:A	C:A	T:T	C:T	C:C	A:A	G:A	C:C	G:A	C:C	G:G	T:T	T:T	G:C	C:T	C:T	C:C
P14A09S000065	[ITO179/ITO180]-8					0	0	2	0	0	NA	Undetermine: Parent Heterozygous	F1	C:C	A:A	T:T	C:T	C:C	G:A	C:A	T:T	C:T	C:C	A:A	G:A	C:C	G:A	C:C	G:G	T:T	T:T	G:C	C:T	C:T	C:C
P14A10S000073	[ITO179/ITO180]-9					0	0	2	0	0	NA	Undetermine: Parent Heterozygous	F1	C:C	A:A	T:T	C:T	C:C	G:A	C:A	T:T	C:T	C:C	A:A	G:A	C:C	G:A	C:C	G:G	T:T	T:T	G:C	C:T	C:T	C:C
P14A11S000081	[ITO179/ITO180]-10					0	0	2	0	0	NA	Undetermine: Parent Heterozygous	F1	C:C	A:A	T:T	C:T	C:C	G:A	C:A	T:T	C:T	C:C	A:A	G:A	C:C	G:A	C:C	G:G	T:T	T:T	G:C	C:T	C:T	C:C
P14A12S000089	[ITO179/ITO180]-11					0	0	2	0	0	NA	Undetermine: Parent Heterozygous	F1	C:C	A:A	T:T	C:T	C:C	G:A	C:A	T:T	C:T	C:C	A:A	G:A	C:C	G:A	C:C	G:G	T:T	T:T	G:C	C:T	C:T	C:C
P14B01S000002	[ITO179/ITO180]-12					0	0	2	0	0	NA	Undetermine: Parent Heterozygous	F1	C:C	A:A	T:T	C:T	C:C	G:A	C:A	T:T	C:T	C:C	A:A	G:A	C:C	G:A	C:C	G:G	T:T	T:T	G:C	C:T	C:T	C:C
P14B02S000010	[ITO179/ITO180]-13					0	0	2	0	0	NA	Undetermine: Parent Heterozygous	F1	C:C	A:A	T:T	C:T	C:C	G:A	C:A	T:T	C:T	C:C	A:A	G:A	C:C	G:A	C:C	G:G	T:T	T:T	G:C	C:T	C:T	C:C
P14B03S000018	[ITO179/ITO180]-14					0	0	2	0	0	NA	Undetermine: Parent Heterozygous	F1	C:C	A:A	T:T	C:T	C:C	G:A	C:A	T:T	C:T	C:C	A:A	G:A	C:C	G:A	C:C	G:G	T:T	T:T	G:C	C:T	C:T	C:C
P14B04S000026	[ITO179/ITO180]-15					0	0	2	0	0	NA	Undetermine: Parent Heterozygous	F1	C:C	A:A	T:T	C:T	C:C	G:A	C:A	T:T	C:T	C:C	A:A	G:A	C:C	G:A	C:C	G:G	T:T	T:T	G:C	C:T	C:T	C:C
P14B05S000034	[ITO179/ITO180]-16					0	0	0	0	0	NA	Undetermine: Parent Heterozygous	F1	C:C	A:A	T:T	T:T	C:C	G:G	A:A	T:T	T:T	C:C	A:A	A:A	C:C	A:A	C:C	G:G	T:T	T:T	C:C	C:C	T:T	C:C
P14B06S000042	[ITO179/ITO180]-17					0	0	2	0	0	NA	Undetermine: Parent Heterozygous	F1	C:C	A:A	T:T	C:T	C:C	G:A	C:A	T:T	C:T	C:C	A:A	G:A	C:C	G:A	C:C	G:G	T:T	T:T	G:C	C:T	C:T	C:C
P14B07S000050	[ITO179/ITO180]-18					0	0	2	0	0	NA	Undetermine: Parent Heterozygous	F1	C:C	A:A	T:T	C:T	C:C	G:A	C:A	T:T	C:T	C:C	A:A	G:A	C:C	G:A	C:C	G:G	T:T	T:T	G:C	C:T	C:T	C:C
P14B08S000058	[ITO179/ITO180]-19					0	0	2	0	0	NA	Undetermine: Parent Heterozygous	F1	C:C	A:A	T:T	C:T	C:C	G:A	C:A	T:T	C:T	C:C	A:A	G:A	C:C	G:A	C:C	G:G	T:T	T:T	G:C	C:T	C:T	C:C
P14B09S000066	[ITO179/ITO180]-20					0	0	2	0	0	NA	Undetermine: Parent Heterozygous	F1	C:C	A:A	T:T	C:T	C:C	G:A	C:A	T:T	C:T	C:C	A:A	G:A	C:C	G:A	C:C	G:G	T:T	T:T	G:C	C:T	C:T	C:C
P14B10S000074	[ITO179/ITO180]-21					0	0	2	0	0	NA	Undetermine: Parent Heterozygous	F1	C:C	A:A	T:T	C:T	C:C	G:A	C:A	T:T	C:T	C:C	A:A	G:A	C:C	G:A	C:C	G:G	T:T	T:T	G:C	C:T	C:T	C:C
P14B11S000082	[ITO179/ITO180]-22					0	0	2	0	0	NA	Undetermine: Parent Heterozygous	F1	C:C	A:A	T:T	C:T	C:C	G:A	C:A	T:T	C:T	C:C	A:A	G:A	C:C	G:A	C:C	G:G	T:T	T:T	G:C	C:T	C:T	C:C
P14B12S000090	[ITO179/ITO180]-23					0	0	2	0	0	NA	Undetermine: Parent Heterozygous	F1	C:C	A:A	T:T	C:T	C:C	G:A	C:A	T:T	C:T	C:C	A:A	G:A	C:C	G:A	C:C	G:G	T:T	T:T	G:C	C:T	C:T	C:C
P14C01S000003	[ITO179/ITO180]-24					0	0	2	0	0	NA	Undetermine: Parent Heterozygous	F1	C:C	A:A	T:T	C:T	C:C	G:A	C:A	T:T	C:T	C:C	A:A	G:A	C:C	G:A	C:C	G:G	T:T	T:T	G:C	C:T	C:T	C:C
P14C02S000011	[ITO179/ITO180]-25					0	0	2	0	0	NA	Undetermine: Parent Heterozygous	F1	C:C	A:A	T:T	C:T	C:C	G:A	C:A	T:T	C:T	C:C	A:A	G:A	C:C	G:A	C:C	G:G	T:T	T:T	G:C	C:T	C:T	C:C
P14C03S000019	[ITO179/ITO180]-26					0	0	2	0	0	NA	Undetermine: Parent Heterozygous	F1	C:C	A:A	T:T	Uncallable	C:C	G:A	C:A	T:T	C:T	C:C	A:A	G:A	C:C	G:A	C:C	G:G	T:T	T:T	G:C	C:T	C:T	C:C
P14C04S000027	[ITO179/ITO180]-27					0	0	2	0	0	NA	Undetermine: Parent Heterozygous	F1	C:C	A:A	T:T	C:T	C:C	G:A	C:A	T:T	C:T	C:C	A:A	G:A	C:C	G:A	C:C	G:G	T:T	T:T	G:C	C:T	C:T	C:C
P14C05S000035	[ITO179/ITO180]-28					0	0	2	0	0	NA	Undetermine: Parent Heterozygous	F1	C:C	A:A	T:T	C:T	C:C	G:A	C:A	T:T	C:T	C:C	A:A	Uncallable	C:C	G:A	C:C	G:G	T:T	T:T	G:C	C:T	C:T	C:C
P16C12S000091	ITO181	15	68.1818	13	59.0909				0	0			Parent	C:C	G:A	T:T	C:T	C:T	G:A	A:A	G:T	C:T	C:A	T:A	G:A	C:C	G:A	C:C	G:G	G:T	T:T	C:C	C:T	C:T	C:C
P16A12S000089	ITO182	15	68.1818	0	0				0	0			Parent	C:C	G:G	T:T	C:C	C:C	A:A	C:C	T:T	C:C	C:C	T:T	G:G	C:C	G:G	C:C	G:G	T:T	T:T	C:C	T:T	C:C	T:T
P14C06S000043	[ITO181/ITO182]-1					0	0	2	0	0	NA	Undetermine: Parent Heterozygous	F1	C:C	G:A	T:T	C:T	C:C	G:A	C:A	T:T	C:T	C:C	T:A	G:A	C:C	G:A	C:C	G:G	T:T	T:T	C:C	C:T	C:T	C:T
P14C07S000051	[ITO181/ITO182]-2					0	0	2	0	0	NA	Undetermine: Parent Heterozygous	F1	C:C	G:A	T:T	C:T	C:C	G:A	C:A	T:T	C:T	C:C	T:A	G:A	C:C	G:A	C:C	G:G	T:T	T:T	C:C	C:T	C:T	C:T
P14C08S000059	[ITO181/ITO182]-3					0	0	2	0	0	NA	Undetermine: Parent Heterozygous	F1	C:C	G:A	T:T	C:T	C:C	G:A	C:A	T:T	C:T	C:C	T:A	G:A	C:C	G:A	C:C	G:G	T:T	T:T	C:C	C:T	C:T	C:T
P14C09S000067	[ITO181/ITO182]-4					0	0	2	0	0	NA	Undetermine: Parent Heterozygous	F1	C:C	G:A	T:T	C:T	C:C	G:A	C:A	T:T	C:T	C:C	T:A	G:A	C:C	G:A	C:C	G:G	T:T	T:T	C:C	C:T	C:T	C:T
P14C10S000075	[ITO181/ITO182]-5					0	0	0	0	0	NA	Undetermine: Parent Heterozygous	F1	C:C	A:A	T:T	T:T	C:C	G:G	A:A	T:T	T:T	C:C	A:A	A:A	C:C	A:A	C:C	G:G	T:T	T:T	C:C	C:C	T:T	C:C
P14C11S000083	[ITO181/ITO182]-6					0	0	2	0	0	NA	Undetermine: Parent Heterozygous	F1	C:C	G:A	T:T	C:T	C:C	G:A	C:A	T:T	C:T	C:C	T:A	G:A	C:C	G:A	C:C	G:G	T:T	T:T	C:C	C:T	C:T	C:T
P14C12S000091	[ITO181/ITO182]-7					0	0	2	0	0	NA	Undetermine: Parent Heterozygous	F1	C:C	G:A	T:T	C:T	C:C	G:A	C:A	T:T	C:T	C:C	T:A	G:A	C:C	G:A	C:C	G:G	T:T	T:T	C:C	C:T	C:T	C:T
P14D01S000004	[ITO181/ITO182]-8					0	0	2	0	0	NA	Undetermine: Parent Heterozygous	F1	C:C	G:A	T:T	C:T	C:C	G:A	C:A	T:T	C:T	C:C	T:A	G:A	C:C	G:A	C:C	G:G	T:T	T:T	C:C	C:T	C:T	C:T
P14D02S000012	[ITO181/ITO182]-9					0	0	0	0	0	NA	Undetermine: Parent Heterozygous	F1	C:C	G:A	T:T	C:T	C:T	G:A	A:A	G:T	C:T	C:A	T:A	G:A	C:C	G:A	C:C	G:G	G:T	T:T	C:C	C:T	C:T	C:C
P14D03S000020	[ITO181/ITO182]-10					0	0	0	0	0	NA	Undetermine: Parent Heterozygous	F1	C:C	G:A	T:T	C:T	C:T	G:A	A:A	G:T	C:T	C:A	T:A	G:A	C:C	G:A	C:C	G:G	G:T	T:T	C:C	C:T	C:T	C:C
P16C12S000091	ITO183	13	59.0909	13	59.0909				0	0			Parent	C:C	G:A	T:T	C:T	C:T	G:A	A:A	G:T	C:T	C:A	T:A	G:A	C:C	G:A	C:C	G:G	G:T	T:T	C:C	C:T	C:T	C:C
P16D02S000012	ITO184	13	59.0909	0	0				0	0			Parent	C:C	G:G	T:T	C:C	C:C	A:A	A:A	G:G	C:C	A:A	T:T	G:G	C:C	G:G	C:C	G:G	G:G	T:T	C:C	T:T	C:C	C:C
P14D04S000028	[ITO183/ITO184]-1					0	0	0	0	0	NA	Undetermine: Parent Heterozygous	F1	C:C	G:A	T:T	C:T	C:C	G:A	A:A	G:T	C:T	C:A	T:A	G:A	C:C	G:A	C:C	G:G	G:T	T:T	C:C	C:T	C:T	C:C
P14D05S000036	[ITO183/ITO184]-2					0	0	0	0	0	NA	Undetermine: Parent Heterozygous	F1	C:C	G:A	T:T	C:T	C:C	G:A	A:A	G:T	C:T	C:A	T:A	G:A	C:C	G:A	C:C	G:G	G:T	T:T	C:C	C:T	C:T	C:C
P14D06S000044	[ITO183/ITO184]-3					0	0	0	0	0	NA	Undetermine: Parent Heterozygous	F1	C:C	G:A	T:T	C:T	C:C	G:A	A:A	G:T	C:T	C:A	T:A	G:A	C:C	G:A	C:C	G:G	G:T	T:T	C:C	C:T	C:T	C:C
P14D07S000052	[ITO183/ITO184]-4					0	0	0	0	0	NA	Undetermine: Parent Heterozygous	F1	C:C	G:A	T:T	C:T	C:T	G:A	A:A	G:T	C:T	C:A	T:A	G:A	C:C	G:A	C:C	G:G	G:T	T:T	C:C	C:T	C:T	C:C
P14D08S000060	[ITO183/ITO184]-5					0	0	0	0	0	NA	Undetermine: Parent Heterozygous	F1	C:C	G:A	T:T	C:T	C:C	G:A	A:A	G:T	C:T	C:A	T:A	G:A	C:C	G:A	C:C	G:G	G:T	T:T	C:C	C:T	C:T	C:C
P14D09S000068	[ITO183/ITO184]-6					0	0	0	0	0	NA	Undetermine: Parent Heterozygous	F1	C:C	G:A	T:T	C:T	C:T	G:A	A:A	G:T	C:T	C:A	T:A	G:A	C:C	G:A	C:C	G:G	G:T	T:T	C:C	C:T	C:T	C:C
P14D10S000076	[ITO183/ITO184]-7					0	0	0	0	0	NA	Undetermine: Parent Heterozygous	F1	C:C	G:A	T:T	C:T	C:T	G:A	A:A	G:T	C:T	C:A	T:A	G:A	C:C	G:A	C:C	G:G	G:T	T:T	C:C	C:T	C:T	C:C
P14D11S000084	[ITO183/ITO184]-8					0	0	0	0	0	NA	Undetermine: Parent Heterozygous	F1	C:C	G:A	T:T	C:T	C:T	G:A	A:A	G:T	C:T	C:A	T:A	G:A	C:C	G:A	C:C	G:G	G:T	T:T	C:C	C:T	C:T	C:C
P14D12S000092	[ITO183/ITO184]-9					0	0	0	0	0	NA	Undetermine: Parent Heterozygous	F1	C:C	G:A	T:T	C:T	C:T	G:A	A:A	G:T	C:T	C:A	T:A	G:A	C:C	G:A	C:C	G:G	G:T	T:T	C:C	C:T	C:T	C:C
P14E01S000005	[ITO183/ITO184]-10					0	0	0	0	0	NA	Undetermine: Parent Heterozygous	F1	C:C	G:A	T:T	C:T	C:T	G:A	A:A	G:T	C:T	C:A	T:A	G:A	C:C	G:A	C:C	G:G	G:T	T:T	C:C	C:T	C:T	C:C
P14E02S000013	[ITO183/ITO184]-11					0	0	0	0	0	NA	Undetermine: Parent Heterozygous	F1	C:C	G:A	T:T	C:T	C:T	G:A	A:A	G:T	C:T	C:A	T:A	G:A	C:C	G:A	C:C	G:G	G:T	T:T	C:C	C:T	C:T	C:C
P14E03S000021	[ITO183/ITO184]-12					0	0	0	0	0	NA	Undetermine: Parent Heterozygous	F1	C:C	G:A	T:T	C:T	C:T	G:A	A:A	G:T	C:T	C:A	T:A	?	C:C	G:A	C:C	G:G	G:T	T:T	C:C	C:T	C:T	C:C
P14E04S000029	[ITO183/ITO184]-13					0	0	0	0	0	NA	Undetermine: Parent Heterozygous	F1	C:C	A:A	T:T	T:T	C:C	G:G	A:A	T:T	T:T	C:C	A:A	A:A	C:C	A:A	C:C	G:G	T:T	T:T	C:C	C:C	T:T	C:C
P14E05S000037	[ITO183/ITO184]-14					0	0	0	0	0	NA	Undetermine: Parent Heterozygous	F1	C:C	G:A	T:T	C:T	C:T	G:A	A:A	G:T	C:T	C:A	T:A	G:A	C:C	G:A	C:C	G:G	G:T	T:T	C:C	C:T	C:T	C:C
P14E06S000045	[ITO183/ITO184]-15					0	0	0	0	0	NA	Undetermine: Parent Heterozygous	F1	C:C	G:A	T:T	C:T	C:T	G:A	A:A	G:T	C:T	C:A	T:A	G:A	C:C	G:A	C:C	G:G	G:T	T:T	C:C	C:T	C:T	C:C
P16D02S000012	ITO185	8	36.3636	0	0				0	0			Parent	C:C	G:G	T:T	C:C	C:C	A:A	A:A	G:G	C:C	A:A	T:T	G:G	C:C	G:G	C:C	G:G	G:G	T:T	C:C	T:T	C:C	C:C
P16H02S000016	ITO186	8	36.3636	0	0				0	0			Parent	G:G	A:A	C:C	C:C	C:C	A:A	C:C	G:G	T:T	A:A	T:T	G:G	C:C	G:G	C:C	G:G	T:T	T:T	C:C	C:C	T:T	C:C
P14E07S000053	[ITO185/ITO186]-1					0	0	8	0	0	100	TRUE CROSS	F1	G:C	G:A	C:T	C:C	C:T	A:A	C:A	G:T	C:T	A:A	T:T	G:G	C:C	G:G	C:C	G:G	G:T	T:T	C:C	C:T	C:T	C:C
P14E08S000061	[ITO185/ITO186]-2					0	0	8	0	0	100	TRUE CROSS	F1	G:C	G:A	C:T	C:C	C:T	A:A	C:A	G:T	C:T	A:A	T:T	G:G	C:C	G:G	C:C	G:G	G:T	T:T	C:C	C:T	C:T	C:C
P14E09S000069	[ITO185/ITO186]-3					0	0	8	0	0	100	TRUE CROSS	F1	G:C	G:A	C:T	C:C	C:T	A:A	C:A	G:G	C:T	C:A	T:T	G:G	C:C	G:G	C:C	G:G	G:T	T:T	C:C	C:T	C:T	C:C
P14E10S000077	[ITO185/ITO186]-4					0	0	8	0	0	100	TRUE CROSS	F1	G:C	G:A	C:T	C:C	C:T	A:A	C:A	G:G	C:T	C:A	T:T	G:G	C:C	G:G	C:C	G:G	G:T	T:T	C:C	C:T	C:T	C:C
P14E11S000085	[ITO185/ITO186]-5					0	0	8	0	0	100	TRUE CROSS	F1	G:C	G:A	C:T	C:C	C:C	A:A	C:A	G:T	C:T	A:A	T:T	G:G	C:C	G:G	C:C	G:G	G:T	Uncallable	C:C	C:T	C:T	C:C
P14E12S000093	[ITO185/ITO186]-6					0	0	8	0	0	100	TRUE CROSS	F1	G:C	G:A	C:T	C:C	C:C	A:A	C:A	G:T	C:T	A:A	T:T	G:G	C:C	G:G	C:C	G:G	G:T	T:T	C:C	C:T	C:T	C:C
P14F01S000006	[ITO185/ITO186]-7					0	0	8	0	0	100	TRUE CROSS	F1	G:C	G:A	C:T	C:C	C:C	A:A	C:A	G:G	C:T	C:A	T:T	G:G	C:C	G:G	C:C	G:G	G:T	T:T	C:C	C:T	C:T	C:C
P14F02S000014	[ITO185/ITO186]-8					0	0	8	0	0	100	TRUE CROSS	F1	G:C	G:A	C:T	C:C	C:C	A:A	C:A	G:G	C:T	C:A	T:T	G:G	C:C	G:G	C:C	G:G	G:T	T:T	C:C	C:T	C:T	C:C
P14F03S000022	[ITO185/ITO186]-9					0	0	8	0	0	100	TRUE CROSS	F1	G:C	G:A	C:T	C:C	C:C	A:A	C:A	G:G	C:T	C:A	T:T	G:G	C:C	G:G	C:C	G:G	G:T	T:T	C:C	C:T	C:T	C:C
P14F04S000030	[ITO185/ITO186]-10					0	0	8	0	0	100	TRUE CROSS	F1	G:C	G:A	C:T	C:C	C:C	A:A	C:A	G:G	C:T	C:A	T:T	G:G	C:C	G:G	C:C	G:G	G:T	T:T	C:C	C:T	C:T	C:C
P14F05S000038	[ITO185/ITO186]-11					0	0	3	0	0	37.5	SELF	F1	C:C	G:G	T:T	C:T	C:C	A:A	C:A	G:T	C:C	A:A	T:A	G:A	C:C	G:G	G:C	G:G	G:T	T:T	C:C	C:T	C:C	C:C
P14F06S000046	[ITO185/ITO186]-12					0	0	2	0	0	25	SELF	F1	C:C	G:G	T:T	C:T	C:C	A:A	C:A	G:T	C:C	A:A	T:A	G:A	C:C	G:G	G:C	G:G	G:T	T:T	C:C	T:T	C:C	C:C
P16D02S000012	ITO187	7	33.3333	0	0				1	14.2857			Parent	C:C	G:G	T:T	C:C	C:C	A:A	A:A	G:G	C:C	A:A	T:T	G:G	C:C	G:G	C:C	G:G	G:G	T:T	C:C	T:T	C:C	C:C
P16D12S000092	ITO188	7	33.3333	0	0				1	14.2857			Parent	C:C	G:G	C:C	C:C	C:C	A:A	C:C	T:T	T:T	C:C	A:A	G:G	T:T	G:G	C:C	G:G	G:G	T:T	C:C	T:T	Uncallable	C:C
P14F07S000054	[ITO187/ITO188]-1					0	0	6	0	0	85.7143	TRUE CROSS	F1	C:C	G:G	C:T	C:C	C:T	A:A	C:A	G:T	C:C	C:A	T:A	G:G	C:T	G:G	C:C	G:G	G:G	T:T	C:C	T:T	C:C	C:C
P14F08S000062	[ITO187/ITO188]-2					0	0	6	0	0	85.7143	TRUE CROSS	F1	C:C	G:G	C:T	C:C	C:T	A:A	C:A	G:T	C:C	C:A	T:A	G:G	C:T	G:G	C:C	G:G	G:G	T:T	C:C	T:T	C:C	C:C
P14F09S000070	[ITO187/ITO188]-3					0	0	6	0	0	85.7143	TRUE CROSS	F1	C:C	G:G	C:T	C:C	C:T	A:A	C:A	G:T	C:T	A:A	T:A	G:G	C:T	G:G	C:C	G:G	G:G	T:T	C:C	T:T	C:C	C:C
P14F10S000078	[ITO187/ITO188]-4					0	0	7	0	0	100	TRUE CROSS	F1	C:C	G:G	C:T	C:C	C:C	A:A	C:A	G:T	C:T	C:A	T:A	G:G	C:T	G:G	C:C	G:G	G:G	T:T	C:C	T:T	C:C	C:C
P14F11S000086	[ITO187/ITO188]-5					0	0	7	0	0	100	TRUE CROSS	F1	C:C	G:G	C:T	C:C	C:C	A:A	C:A	G:T	C:T	C:A	T:A	G:G	C:T	G:G	C:C	G:G	G:G	T:T	C:C	T:T	C:C	C:C
P14F12S000094	[ITO187/ITO188]-6					0	0	7	0	0	100	TRUE CROSS	F1	C:C	G:G	C:T	C:C	C:C	A:A	C:A	G:T	C:T	C:A	T:A	G:G	C:T	G:G	C:C	G:G	G:G	T:T	C:C	T:T	C:C	C:C
P14G01S000007	[ITO187/ITO188]-7					0	0	7	0	0	100	TRUE CROSS	F1	C:C	G:G	C:T	C:C	C:C	A:A	C:A	G:T	C:T	C:A	T:A	G:G	C:T	G:G	C:C	G:G	G:G	T:T	C:C	T:T	C:C	C:C
P14G02S000015	[ITO187/ITO188]-8					0	0	7	0	0	100	TRUE CROSS	F1	C:C	G:G	C:T	C:C	C:C	A:A	C:A	G:T	C:T	C:A	T:A	G:G	C:T	G:G	C:C	G:G	G:G	T:T	C:C	T:T	C:C	C:C
P14G03S000023	[ITO187/ITO188]-9					0	0	7	0	0	100	TRUE CROSS	F1	C:C	G:G	C:T	C:C	C:C	A:A	C:A	G:T	C:T	C:A	T:A	G:G	C:T	G:G	C:C	G:G	G:G	T:T	C:C	T:T	C:C	C:C
P14G04S000031	[ITO187/ITO188]-10					0	0	5	0	0	71.4286	TRUE CROSS	F1	C:C	G:G	C:T	C:C	C:T	A:A	C:A	G:T	C:C	A:A	T:A	G:G	C:T	G:G	C:C	G:G	G:G	T:T	C:C	T:T	C:C	C:C
P14G05S000039	[ITO187/ITO188]-11					0	0	4	1	14.2857	66.6667	TRUE CROSS	F1	C:C	G:G	C:T	C:C	C:T	A:A	C:A	Uncallable	C:C	A:A	T:A	G:G	C:T	G:G	C:C	G:G	G:G	T:T	C:C	T:T	Uncallable	C:C
P14G06S000047	[ITO187/ITO188]-12					0	0	5	0	0	71.4286	TRUE CROSS	F1	C:C	G:G	C:T	C:C	C:T	A:A	C:A	G:T	C:C	A:A	T:A	G:G	C:T	G:G	C:C	G:G	G:G	T:T	C:C	T:T	C:C	C:C
P14G07S000055	[ITO187/ITO188]-13					0	0	5	0	0	71.4286	TRUE CROSS	F1	C:C	G:G	C:T	C:C	C:T	A:A	C:A	G:T	C:C	A:A	T:A	G:G	C:T	G:G	C:C	G:G	G:G	T:T	C:C	T:T	C:C	C:C
P14G08S000063	[ITO187/ITO188]-14					0	0	6	0	0	85.7143	TRUE CROSS	F1	C:C	G:G	C:T	C:C	C:T	A:A	C:A	G:T	C:C	C:A	T:A	G:G	C:T	G:G	C:C	G:G	G:G	T:T	C:C	T:T	C:C	C:C
P16D02S000012	ITO189	9	40.9091	0	0				0	0			Parent	C:C	G:G	T:T	C:C	C:C	A:A	A:A	G:G	C:C	A:A	T:T	G:G	C:C	G:G	C:C	G:G	G:G	T:T	C:C	T:T	C:C	C:C
P16E02S000013	ITO190	9	40.9091	0	0				0	0			Parent	C:C	G:G	T:T	C:C	C:C	G:G	C:C	T:T	C:C	A:A	A:A	A:A	C:C	G:G	G:G	G:G	T:T	T:T	C:C	C:C	T:T	C:C
P14G09S000071	[ITO189/ITO190]-1					0	0	6	0	0	66.6667	TRUE CROSS	F1	C:C	G:G	T:T	C:C	C:T	A:A	C:A	G:T	C:C	A:A	T:A	G:A	C:C	G:G	G:C	G:G	G:T	T:T	C:C	T:T	C:C	C:C
P14G10S000079	[ITO189/ITO190]-2					0	0	6	0	0	66.6667	TRUE CROSS	F1	C:C	G:G	T:T	C:C	C:T	A:A	C:A	G:T	C:C	A:A	T:A	G:A	C:C	G:G	G:C	G:G	G:T	T:T	C:C	T:T	C:C	C:C
P14G11S000087	[ITO189/ITO190]-3					0	0	9	0	0	100	TRUE CROSS	F1	C:C	G:G	T:T	C:C	C:T	G:A	C:A	G:T	C:C	A:A	T:A	G:A	C:C	G:G	G:C	G:G	G:T	T:T	C:C	C:T	C:T	C:C
P14G12S000095	[ITO189/ITO190]-4					0	0	9	0	0	100	TRUE CROSS	F1	C:C	G:G	T:T	C:C	C:T	G:A	C:A	G:T	C:C	A:A	T:A	G:A	C:C	G:G	G:C	G:G	G:T	T:T	C:C	C:T	C:T	C:C
P14H01S000008	[ITO189/ITO190]-5					0	0	9	0	0	100	TRUE CROSS	F1	C:C	G:G	T:T	C:C	C:T	G:A	C:A	G:T	C:C	A:A	T:A	G:A	C:C	G:G	G:C	G:G	G:T	T:T	C:C	C:T	C:T	C:C
P14H02S000016	[ITO189/ITO190]-6					0	0	6	0	0	66.6667	TRUE CROSS	F1	C:C	G:G	T:T	C:C	C:T	A:A	C:A	G:T	C:C	A:A	T:A	G:A	C:C	G:G	G:C	G:G	G:T	T:T	C:C	T:T	C:C	C:C
P14H03S000024	[ITO189/ITO190]-7					0	0	9	0	0	100	TRUE CROSS	F1	C:C	G:G	T:T	C:C	C:T	G:A	C:A	G:T	C:C	A:A	T:A	G:A	C:C	G:G	G:C	G:G	G:T	T:T	C:C	C:T	C:T	C:C
P14H04S000032	[ITO189/ITO190]-8					0	0	9	0	0	100	TRUE CROSS	F1	C:C	G:G	T:T	C:C	C:T	G:A	C:A	G:T	C:C	A:A	T:A	G:A	C:C	G:G	G:C	G:G	G:T	T:T	C:C	C:T	C:T	C:C
P14H05S000040	[ITO189/ITO190]-9					0	0	9	0	0	100	TRUE CROSS	F1	C:C	G:G	T:T	C:C	C:T	G:A	C:A	G:T	C:C	A:A	T:A	G:A	C:C	G:G	G:C	G:G	G:T	T:T	C:C	C:T	C:T	C:C
P14H06S000048	[ITO189/ITO190]-10					0	0	3	0	0	33.3333	SELF	F1	C:C	G:G	T:T	C:C	C:T	A:A	C:A	G:T	C:C	C:A	T:T	G:G	C:C	G:G	C:C	G:G	G:T	T:T	C:C	T:T	C:C	C:T
P14H07S000056	[ITO189/ITO190]-11					0	0	3	0	0	33.3333	SELF	F1	C:C	G:G	T:T	C:C	C:T	A:A	C:A	G:T	C:C	C:A	T:T	G:G	C:C	G:G	C:C	G:G	G:T	T:T	C:C	T:T	C:C	C:T
P16D02S000012	ITO191	6	27.2727	0	0				0	0			Parent	C:C	G:G	T:T	C:C	C:C	A:A	A:A	G:G	C:C	A:A	T:T	G:G	C:C	G:G	C:C	G:G	G:G	T:T	C:C	T:T	C:C	C:C
P16E10S000077	ITO192	6	27.2727	0	0				0	0			Parent	C:C	G:G	T:T	C:C	C:C	A:A	C:C	T:T	C:C	C:C	T:T	G:G	C:C	A:A	G:G	G:G	T:T	T:T	C:C	T:T	C:C	C:C
P14H08S000064	[ITO191/ITO192]-1					0	0	6	0	0	100	TRUE CROSS	F1	C:C	G:G	T:T	C:C	C:T	A:A	C:A	G:T	C:C	C:A	T:T	G:G	C:C	G:A	G:C	G:G	G:T	T:T	C:C	T:T	C:C	C:C
P14H09S000072	[ITO191/ITO192]-2					0	0	6	0	0	100	TRUE CROSS	F1	C:C	G:G	T:T	C:C	C:T	A:A	C:A	G:T	C:C	C:A	T:T	G:G	C:C	G:A	G:C	G:G	G:T	T:T	C:C	T:T	C:C	C:C
P14H10S000080	[ITO191/ITO192]-3					0	0	6	0	0	100	TRUE CROSS	F1	C:C	G:G	T:T	C:C	C:T	A:A	C:A	G:T	C:C	C:A	T:T	G:G	C:C	G:A	G:C	G:G	G:T	T:T	C:C	T:T	C:C	C:C
P15A01S000001	[ITO191/ITO192]-4					0	0	3	0	0	50	TRUE CROSS	F1	C:C	G:A	C:T	C:C	C:T	A:A	A:A	G:T	C:C	C:A	T:T	G:G	C:C	G:G	G:C	G:G	T:T	T:T	C:C	T:T	C:C	C:T
P15A02S000009	[ITO191/ITO192]-5					0	0	3	0	0	50	TRUE CROSS	F1	C:C	G:A	T:T	C:C	C:C	A:A	A:A	G:T	C:C	C:A	T:T	G:G	C:C	G:G	G:C	G:G	T:T	T:T	C:C	T:T	C:C	C:T
P15A03S000017	[ITO191/ITO192]-6					0	0	6	0	0	100	TRUE CROSS	F1	C:C	G:G	T:T	C:C	C:T	A:A	C:A	G:T	C:C	C:A	T:T	G:G	C:C	G:A	G:C	G:G	G:T	T:T	C:C	T:T	C:C	C:C
P15A04S000025	[ITO191/ITO192]-7					0	0	6	0	0	100	TRUE CROSS	F1	C:C	G:G	T:T	C:C	C:T	A:A	C:A	G:T	?	C:A	T:T	G:G	C:C	G:A	G:C	G:G	G:T	T:T	C:C	T:T	C:C	C:C
P15A05S000033	[ITO191/ITO192]-8					0	0	6	0	0	100	TRUE CROSS	F1	C:C	G:G	T:T	C:C	C:C	A:A	C:A	G:T	C:C	C:A	T:T	G:G	C:C	G:A	G:C	G:G	G:T	T:T	C:C	T:T	C:C	C:C
P15A06S000041	[ITO191/ITO192]-9					0	0	6	0	0	100	TRUE CROSS	F1	C:C	G:G	T:T	C:C	C:T	A:A	C:A	G:T	C:C	C:A	T:T	G:G	C:C	G:A	G:C	G:G	G:T	T:T	C:C	T:T	C:C	C:C
P15A07S000049	[ITO191/ITO192]-10					0	0	6	0	0	100	TRUE CROSS	F1	C:C	G:G	T:T	C:C	C:T	A:A	C:A	G:T	C:C	C:A	T:T	G:G	C:C	G:A	G:C	G:G	G:T	T:T	C:C	T:T	C:C	C:C
P15A08S000057	[ITO191/ITO192]-11					0	0	6	0	0	100	TRUE CROSS	F1	C:C	G:G	T:T	C:C	C:T	A:A	C:A	G:T	C:C	C:A	T:T	G:G	C:C	G:A	G:C	G:G	G:T	T:T	C:C	T:T	C:C	C:C
P15A09S000065	[ITO191/ITO192]-12					0	0	6	0	0	100	TRUE CROSS	F1	C:C	G:G	T:T	C:C	C:T	A:A	C:A	G:T	C:C	C:A	T:T	G:G	C:C	G:A	G:C	G:G	G:T	T:T	C:C	T:T	C:C	C:C
P15A10S000073	[ITO191/ITO192]-13					0	0	3	0	0	50	TRUE CROSS	F1	C:C	G:G	T:T	C:C	C:T	A:A	A:A	G:T	C:C	C:A	T:T	G:A	C:C	G:G	C:C	G:G	G:T	T:T	C:C	T:T	C:C	C:C
P15A11S000081	[ITO191/ITO192]-14					0	0	3	0	0	50	TRUE CROSS	F1	C:C	G:G	T:T	C:C	C:T	A:A	A:A	G:T	C:C	C:A	T:T	G:A	C:C	G:G	C:C	G:G	G:T	T:T	C:C	T:T	C:C	C:C
P16D04S000028	ITO193	13	59.0909	12	54.5455				0	0			Parent	G:C	G:G	C:T	C:C	C:C	G:A	C:A	T:T	T:T	C:A	T:T	G:A	C:C	G:A	G:C	G:G	G:T	T:T	C:C	C:T	C:T	C:T
P16E10S000077	ITO194	13	59.0909	0	0				0	0			Parent	C:C	G:G	T:T	C:C	C:C	A:A	C:C	T:T	C:C	C:C	T:T	G:G	C:C	A:A	G:G	G:G	T:T	T:T	C:C	T:T	C:C	C:C
P15A12S000089	[ITO193/ITO194]-1					0	0	1	0	0	NA	Undetermine: Parent Heterozygous	F1	G:C	G:G	T:T	C:C	C:C	G:A	C:A	T:T	C:T	C:A	T:T	G:G	C:C	A:A	G:C	G:G	G:T	T:T	C:C	T:T	C:C	C:C
P15B01S000002	[ITO193/ITO194]-2					0	0	1	0	0	NA	Undetermine: Parent Heterozygous	F1	G:C	G:G	T:T	C:C	C:C	G:A	C:A	T:T	C:T	C:A	T:T	G:G	C:C	A:A	G:C	G:G	G:T	T:T	C:C	T:T	C:C	C:C
P15B02S000010	[ITO193/ITO194]-3					0	0	1	0	0	NA	Undetermine: Parent Heterozygous	F1	G:C	G:G	T:T	C:C	C:C	G:A	?	T:T	C:T	C:A	T:T	G:G	C:C	A:A	G:C	G:G	G:T	T:T	C:C	T:T	C:C	C:C
P15B03S000018	[ITO193/ITO194]-4					0	0	1	0	0	NA	Undetermine: Parent Heterozygous	F1	G:C	G:G	T:T	C:C	C:C	G:A	C:A	T:T	C:T	C:A	T:T	G:G	C:C	A:A	G:C	G:G	G:T	T:T	C:C	T:T	C:C	C:C
P15B04S000026	[ITO193/ITO194]-5					0	0	1	0	0	NA	Undetermine: Parent Heterozygous	F1	G:C	G:G	T:T	C:C	C:C	G:A	C:A	T:T	C:T	C:A	T:T	G:G	C:C	A:A	G:C	G:G	G:T	T:T	C:C	T:T	C:C	C:C
P15B05S000034	[ITO193/ITO194]-6					0	0	1	0	0	NA	Undetermine: Parent Heterozygous	F1	G:C	G:G	T:T	C:C	C:C	G:A	C:A	T:T	C:T	C:A	T:T	G:G	C:C	A:A	G:C	G:G	G:T	T:T	C:C	T:T	C:C	C:C
P15B06S000042	[ITO193/ITO194]-7					0	0	1	0	0	NA	Undetermine: Parent Heterozygous	F1	G:C	G:G	T:T	C:C	C:C	G:A	C:A	T:T	C:T	C:A	T:T	G:G	C:C	A:A	G:C	G:G	G:T	T:T	C:C	T:T	C:C	C:C
P15B07S000050	[ITO193/ITO194]-8					0	0	1	0	0	NA	Undetermine: Parent Heterozygous	F1	G:C	G:G	T:T	C:C	C:C	G:A	C:A	T:T	C:T	C:A	T:T	G:G	C:C	A:A	G:C	G:G	G:T	T:T	C:C	T:T	C:C	C:C
P16D06S000044	ITO195	0	0	0	0				0	0			Parent	C:C	A:A	T:T	C:C	C:C	A:A	C:C	T:T	C:C	C:C	A:A	G:G	C:C	G:G	C:C	G:G	T:T	T:T	G:G	T:T	C:C	C:C
P16A10S000073	ITO196	0	0	0	0				0	0			Parent	C:C	A:A	T:T	C:C	C:C	A:A	C:C	T:T	C:C	C:C	A:A	G:G	C:C	G:G	C:C	G:G	T:T	T:T	G:G	T:T	C:C	C:C
P15B08S000058	[ITO195/ITO196]-1					0	0	0	0	0	NA	Undetermine: Parent not polymorphic	F1	G:C	A:A	T:T	C:C	C:T	A:A	C:C	T:T	C:C	C:C	A:A	G:A	C:C	G:G	C:C	G:G	G:T	T:T	G:C	T:T	C:C	C:C
P15B09S000066	[ITO195/ITO196]-2					0	0	0	0	0	NA	Undetermine: Parent not polymorphic	F1	G:C	A:A	T:T	C:C	C:T	A:A	C:C	T:T	C:C	C:C	A:A	G:A	C:C	G:G	C:C	G:G	G:T	T:T	G:C	T:T	C:C	C:C
P15B10S000074	[ITO195/ITO196]-3					0	0	0	0	0	NA	Undetermine: Parent not polymorphic	F1	G:C	A:A	T:T	C:C	C:T	A:A	C:C	T:T	C:C	C:C	A:A	G:A	C:C	G:G	C:C	G:G	G:T	T:T	G:C	T:T	C:C	C:C
P15B11S000082	[ITO195/ITO196]-4					0	0	0	0	0	NA	Undetermine: Parent not polymorphic	F1	G:C	A:A	T:T	C:C	C:T	A:A	C:C	T:T	C:C	C:C	A:A	G:A	C:C	G:G	C:C	G:G	G:T	T:T	G:C	T:T	C:C	C:C
P15B12S000090	[ITO195/ITO196]-5					0	0	0	0	0	NA	Undetermine: Parent not polymorphic	F1	G:C	A:A	T:T	C:C	C:T	A:A	C:C	T:T	C:C	C:C	A:A	G:A	C:C	G:G	C:C	G:G	G:T	T:T	G:C	T:T	C:C	C:C
P15C01S000003	[ITO195/ITO196]-6					0	0	0	0	0	NA	Undetermine: Parent not polymorphic	F1	G:C	A:A	T:T	C:C	C:T	A:A	C:C	T:T	C:C	C:C	A:A	G:A	C:C	G:G	C:C	G:G	G:T	T:T	G:C	T:T	?	C:C
P15C02S000011	[ITO195/ITO196]-7					0	0	0	0	0	NA	Undetermine: Parent not polymorphic	F1	G:C	A:A	T:T	C:C	C:T	A:A	C:C	T:T	C:C	C:C	A:A	G:A	C:C	G:G	C:C	G:G	G:T	T:T	G:C	T:T	C:C	C:C
P15C03S000019	[ITO195/ITO196]-8					0	0	0	0	0	NA	Undetermine: Parent not polymorphic	F1	G:C	A:A	T:T	C:C	C:T	A:A	C:C	T:T	C:C	C:C	A:A	G:A	C:C	G:G	C:C	G:G	G:T	T:T	G:C	T:T	C:C	C:C
P15C04S000027	[ITO195/ITO196]-9					0	0	0	0	0	NA	Undetermine: Parent not polymorphic	F1	G:C	A:A	T:T	C:C	C:T	A:A	C:C	T:T	C:C	C:C	A:A	G:A	C:C	G:G	C:C	G:G	G:T	T:T	G:C	T:T	C:C	C:C
P15C05S000035	[ITO195/ITO196]-10					0	0	0	0	0	NA	Undetermine: Parent not polymorphic	F1	G:C	A:A	T:T	C:C	C:T	A:A	C:C	T:T	C:C	C:C	A:A	G:A	C:C	G:G	C:C	G:G	G:T	T:T	G:C	T:T	C:C	C:C
P16D06S000044	ITO197	15	68.1818	0	0				0	0			Parent	C:C	A:A	T:T	C:C	C:C	A:A	C:C	T:T	C:C	C:C	A:A	G:G	C:C	G:G	C:C	G:G	T:T	T:T	G:G	T:T	C:C	C:C
P16C12S000091	ITO198	15	68.1818	13	59.0909				0	0			Parent	C:C	G:A	T:T	C:T	C:T	G:A	A:A	G:T	C:T	C:A	T:A	G:A	C:C	G:A	C:C	G:G	G:T	T:T	C:C	C:T	C:T	C:C
P15C06S000043	[ITO197/ITO198]-3					0	0	1	0	0	NA	Undetermine: Parent Heterozygous	F1	G:C	A:A	T:T	C:T	C:T	G:A	C:A	T:T	C:T	C:C	A:A	A:A	C:C	G:A	C:C	G:G	G:T	T:T	C:C	C:T	C:T	C:C
P15C07S000051	[ITO197/ITO198]-4					0	0	1	0	0	NA	Undetermine: Parent Heterozygous	F1	G:C	A:A	T:T	C:T	C:T	G:A	C:A	T:T	C:T	C:C	A:A	A:A	C:C	G:A	C:C	G:G	G:T	T:T	C:C	C:T	C:T	C:C
P15C08S000059	[ITO197/ITO198]-5					0	0	1	0	0	NA	Undetermine: Parent Heterozygous	F1	G:C	A:A	T:T	C:T	C:T	G:A	C:A	T:T	C:T	C:C	A:A	A:A	C:C	G:A	C:C	G:G	G:T	T:T	C:C	C:T	C:T	C:C
P15C09S000067	[ITO197/ITO198]-6					0	0	1	0	0	NA	Undetermine: Parent Heterozygous	F1	G:C	A:A	T:T	C:T	C:T	G:A	C:A	T:T	C:T	C:C	A:A	A:A	C:C	G:A	C:C	G:G	G:T	T:T	C:C	C:T	C:T	C:C
P15C10S000075	[ITO197/ITO198]-7					0	0	1	0	0	NA	Undetermine: Parent Heterozygous	F1	G:C	G:A	T:T	C:C	C:T	A:A	C:A	G:T	C:C	C:A	T:A	G:A	C:C	G:G	C:C	G:G	G:G	T:T	C:C	T:T	C:C	C:C
P15C11S000083	[ITO197/ITO198]-8					0	0	1	0	0	NA	Undetermine: Parent Heterozygous	F1	G:C	G:A	T:T	C:C	C:T	A:A	C:A	G:T	C:C	C:A	T:A	G:A	C:C	G:G	C:C	G:G	G:G	T:T	C:C	T:T	C:C	C:C
P15C12S000091	[ITO197/ITO198]-9					0	0	1	0	0	NA	Undetermine: Parent Heterozygous	F1	G:C	A:A	T:T	C:T	C:T	G:A	C:A	T:T	C:T	C:C	A:A	A:A	C:C	G:A	C:C	G:G	G:T	T:T	C:C	C:T	C:T	C:C
P15D01S000004	[ITO197/ITO198]-10					0	0	1	0	0	NA	Undetermine: Parent Heterozygous	F1	G:C	A:A	T:T	C:T	C:T	G:A	C:A	T:T	C:T	C:C	A:A	A:A	C:C	G:A	C:C	G:G	G:T	T:T	C:C	C:T	C:T	C:C
P15D02S000012	[ITO197/ITO198]-11					0	0	1	0	0	NA	Undetermine: Parent Heterozygous	F1	G:C	A:A	T:T	C:T	C:T	G:A	C:A	T:T	C:T	C:C	A:A	A:A	C:C	G:A	C:C	G:G	G:T	T:T	C:C	C:T	C:T	C:C
P15D03S000020	[ITO197/ITO198]-12					0	0	1	0	0	NA	Undetermine: Parent Heterozygous	F1	G:C	A:A	T:T	C:T	C:T	G:A	C:A	T:T	C:T	C:C	A:A	A:A	C:C	G:A	C:C	G:G	G:T	T:T	C:C	C:T	C:T	C:C
P15D04S000028	[ITO197/ITO198]-13					0	0	0	0	0	NA	Undetermine: Parent Heterozygous	F1	G:C	A:A	C:T	C:C	C:T	A:A	C:C	T:T	C:T	C:C	T:A	A:A	C:C	G:G	G:C	G:G	G:T	T:T	C:C	C:T	C:T	C:T
P15D05S000036	[ITO197/ITO198]-14					0	0	0	0	0	NA	Undetermine: Parent Heterozygous	F1	G:C	A:A	C:T	C:C	C:T	A:A	C:C	T:T	C:T	C:C	T:A	A:A	C:C	G:G	G:C	G:G	G:T	T:T	C:C	C:T	C:T	C:T
P15D06S000044	[ITO197/ITO198]-15					0	0	2	0	0	NA	Undetermine: Parent Heterozygous	F1	G:G	A:A	T:T	C:T	C:T	A:A	C:A	G:T	C:T	C:C	T:A	A:A	C:C	G:A	G:C	G:A	G:T	T:T	G:C	C:T	C:T	C:C
P15D07S000052	[ITO197/ITO198]-16					0	0	2	0	0	NA	Undetermine: Parent Heterozygous	F1	G:G	A:A	T:T	C:T	C:T	A:A	C:A	G:T	C:T	C:C	T:A	A:A	C:C	G:A	G:C	G:A	G:T	T:T	G:C	C:T	C:T	C:C
P16A08S000057	ITO199	9	40.9091	0	0				0	0			Parent	C:C	G:G	C:C	C:C	C:C	A:A	A:A	T:T	T:T	A:A	T:T	A:A	C:C	G:G	C:C	G:G	T:T	T:T	C:C	C:C	T:T	T:T
P16H06S000048	ITO200	9	40.9091	0	0				0	0			Parent	C:C	A:A	T:T	T:T	C:C	A:A	A:A	T:T	C:C	C:C	A:A	A:A	C:C	G:G	C:C	G:G	G:G	T:T	C:C	T:T	C:C	T:T
P15D08S000060	[ITO199/ITO200]-1					0	0	6	0	0	66.6667	TRUE CROSS	F1	C:C	A:A	T:T	C:C	C:C	A:A	A:A	T:T	C:T	C:A	T:A	G:A	C:C	G:G	C:C	G:G	G:T	T:T	C:C	C:T	C:T	T:T
P15D09S000068	[ITO199/ITO200]-2					0	0	6	0	0	66.6667	TRUE CROSS	F1	C:C	A:A	T:T	C:C	C:C	A:A	A:A	T:T	C:T	C:A	T:A	A:A	C:C	G:G	C:C	G:G	G:T	T:T	C:C	C:T	C:T	T:T
P15D10S000076	[ITO199/ITO200]-3					0	0	6	0	0	66.6667	TRUE CROSS	F1	C:C	A:A	T:T	C:C	C:C	A:A	A:A	T:T	C:T	C:A	T:A	A:A	C:C	G:G	C:C	G:G	G:T	T:T	C:C	C:T	C:T	T:T
P15D11S000084	[ITO199/ITO200]-4					0	0	6	0	0	66.6667	TRUE CROSS	F1	C:C	A:A	T:T	C:C	C:C	A:A	A:A	T:T	C:T	C:A	T:A	A:A	C:C	G:G	C:C	G:G	G:T	T:T	C:C	C:T	C:T	T:T
P15D12S000092	[ITO199/ITO200]-5					0	0	6	0	0	66.6667	TRUE CROSS	F1	C:C	A:A	T:T	C:C	C:C	A:A	A:A	T:T	C:T	C:A	T:A	A:A	C:C	G:G	C:C	G:G	G:T	T:T	C:C	C:T	C:T	T:T
P15E01S000005	[ITO199/ITO200]-6					0	0	6	0	0	66.6667	TRUE CROSS	F1	C:C	A:A	T:T	C:C	C:C	A:A	A:A	T:T	C:T	C:A	T:A	A:A	C:C	G:G	C:C	G:G	G:T	T:T	C:C	C:T	C:T	T:T
P15E02S000013	[ITO199/ITO200]-7					0	0	6	0	0	66.6667	TRUE CROSS	F1	C:C	A:A	T:T	C:C	C:C	A:A	A:A	T:T	C:T	C:A	T:A	A:A	C:C	G:G	C:C	G:G	G:T	T:T	C:C	C:T	C:T	T:T
P15E03S000021	[ITO199/ITO200]-8					0	0	6	0	0	66.6667	TRUE CROSS	F1	C:C	A:A	T:T	C:C	C:C	A:A	A:A	T:T	C:T	C:A	T:A	G:A	C:C	G:G	C:C	G:G	G:T	T:T	C:C	C:T	C:T	T:T
P15E04S000029	[ITO199/ITO200]-9					0	0	6	0	0	66.6667	TRUE CROSS	F1	C:C	G:A	T:T	C:C	C:C	A:A	A:A	G:T	C:T	C:A	T:T	G:A	C:C	G:G	C:C	G:G	G:T	T:T	C:C	C:T	C:T	C:T
P15E05S000037	[ITO199/ITO200]-10					0	0	6	0	0	66.6667	TRUE CROSS	F1	C:C	A:A	T:T	C:T	C:C	A:A	A:A	T:T	C:T	C:C	T:A	G:A	C:C	G:G	C:C	G:G	G:T	T:T	C:C	C:T	C:T	T:T
P15E06S000045	[ITO199/ITO200]-11					0	0	6	0	0	66.6667	TRUE CROSS	F1	C:C	A:A	T:T	C:T	C:C	A:A	A:A	T:T	C:T	C:C	T:A	G:A	C:C	G:G	C:C	G:G	G:T	T:T	C:C	C:T	C:T	T:T
P15E07S000053	[ITO199/ITO200]-12					0	0	6	0	0	66.6667	TRUE CROSS	F1	C:C	A:A	T:T	C:T	C:C	A:A	A:A	T:T	C:T	C:C	T:A	G:A	C:C	G:G	C:C	G:G	G:T	T:T	C:C	C:T	C:T	T:T
P15E08S000061	[ITO199/ITO200]-13					0	0	6	0	0	66.6667	TRUE CROSS	F1	C:C	A:A	T:T	C:T	C:C	A:A	A:A	T:T	C:T	C:C	T:A	G:A	C:C	G:G	C:C	G:G	G:T	T:T	C:C	C:T	C:T	T:T
P15E09S000069	[ITO199/ITO200]-14					0	0	6	0	0	66.6667	TRUE CROSS	F1	C:C	A:A	T:T	C:T	C:C	A:A	A:A	T:T	C:T	C:C	T:A	G:A	C:C	G:G	C:C	G:G	G:T	T:T	C:C	C:T	C:T	T:T
P15E10S000077	[ITO199/ITO200]-15					0	0	6	0	0	66.6667	TRUE CROSS	F1	C:C	A:A	T:T	C:T	C:C	A:A	A:A	T:T	C:T	C:C	T:A	G:A	C:C	G:G	C:C	G:G	G:T	T:T	C:C	C:T	C:T	T:T
P15E11S000085	[ITO199/ITO200]-16					0	0	5	0	0	55.5556	TRUE CROSS	F1	C:C	A:A	T:T	C:C	C:C	A:A	A:A	T:T	C:T	C:C	T:A	G:A	C:C	G:G	C:C	G:G	G:T	T:T	C:C	C:T	C:T	T:T
P16B12S000090	IT144-1-5	12	54.5455	0	0				0	0			Parent	G:G	G:G	C:C	C:C	T:T	G:G	C:C	G:G	T:T	A:A	A:A	A:A	C:C	G:G	G:G	G:G	G:G	T:T	C:C	T:T	C:C	C:C
P16H06S000048	ITO200	12	54.5455	0	0				0	0			Parent	C:C	A:A	T:T	T:T	C:C	A:A	A:A	T:T	C:C	C:C	A:A	A:A	C:C	G:G	C:C	G:G	G:G	T:T	C:C	T:T	C:C	T:T
P15E12S000093	[IT144-1-5/ITO200]-1					0	0	12	0	0	100	TRUE CROSS	F1	G:C	G:A	C:T	C:T	C:T	G:A	C:A	G:T	C:T	C:A	A:A	G:A	C:C	G:G	G:C	G:G	G:G	T:T	C:C	T:T	C:C	C:T
P15F01S000006	[IT144-1-5/ITO200]-2					0	0	12	0	0	100	TRUE CROSS	F1	G:C	G:A	C:T	C:T	C:T	G:A	C:A	G:T	C:T	C:A	A:A	G:A	C:C	G:G	G:C	G:G	G:G	T:T	C:C	T:T	Uncallable	C:T
P15F02S000014	[IT144-1-5/ITO200]-3					0	0	11	0	0	91.6667	TRUE CROSS	F1	G:C	G:A	C:T	C:C	C:T	G:A	C:A	G:T	C:T	C:A	A:A	G:A	C:C	G:G	G:C	G:G	G:G	T:T	C:C	T:T	C:C	C:T
P15F03S000022	[IT144-1-5/ITO200]-4					0	0	11	0	0	91.6667	TRUE CROSS	F1	G:C	G:A	C:T	C:C	C:T	G:A	C:A	G:T	C:T	C:A	A:A	G:A	C:C	G:G	G:C	G:G	G:G	T:T	C:C	T:T	C:C	C:T
P15F04S000030	[IT144-1-5/ITO200]-5					0	0	11	0	0	91.6667	TRUE CROSS	F1	G:C	G:A	C:T	C:C	C:T	G:A	C:A	G:T	C:T	C:A	A:A	G:A	C:C	G:G	G:C	G:G	G:G	T:T	C:C	T:T	C:C	C:T
P15F05S000038	[IT144-1-5/ITO200]-6					0	0	11	0	0	91.6667	TRUE CROSS	F1	G:C	G:A	C:T	C:C	C:T	G:A	C:A	G:T	C:T	C:A	A:A	G:A	C:C	G:G	G:C	G:G	G:G	T:T	C:C	T:T	C:C	C:T
P16D08S000060	ITO201	12	54.5455	0	0				0	0			Parent	C:C	G:G	C:C	C:C	C:C	G:G	C:C	G:G	C:C	A:A	T:T	A:A	C:C	G:G	C:C	G:G	T:T	T:T	C:C	T:T	C:C	C:C
P16H09S000072	ITO202	12	54.5455	0	0				0	0			Parent	C:C	A:A	T:T	T:T	C:C	G:G	A:A	G:G	T:T	C:C	T:T	A:A	C:C	A:A	G:G	A:A	T:T	T:T	G:G	C:C	T:T	C:C
P15F06S000046	[ITO201/ITO202]-1					0	0	10	1	8.33333	90.9091	TRUE CROSS	F1	C:C	G:A	C:T	C:T	C:C	G:A	C:A	G:G	C:T	Uncallable	T:T	A:A	C:C	G:A	G:C	G:A	T:T	T:T	C:C	C:T	C:T	C:C
P15F07S000054	[ITO201/ITO202]-2					0	0	12	0	0	100	TRUE CROSS	F1	G:C	G:A	C:T	C:T	C:C	G:A	C:A	G:G	C:T	C:A	T:T	A:A	C:C	G:A	G:C	G:A	T:T	T:T	G:C	C:T	C:T	C:C
P15F08S000062	[ITO201/ITO202]-3					0	0	8	0	0	66.6667	TRUE CROSS	F1	G:G	G:A	C:T	C:T	C:C	A:A	A:A	G:T	T:T	C:A	T:T	G:A	C:C	G:A	G:C	G:A	T:T	T:T	G:C	C:C	T:T	C:T
P15F09S000070	[ITO201/ITO202]-4					0	0	12	0	0	100	TRUE CROSS	F1	G:C	G:A	C:T	C:T	C:C	G:A	C:A	G:T	C:T	C:A	T:T	A:A	C:C	G:A	G:C	G:A	T:T	T:T	G:C	C:T	C:T	C:C
P15F10S000078	[ITO201/ITO202]-5					0	0	11	1	8.33333	100	TRUE CROSS	F1	G:C	G:A	C:T	C:T	C:C	G:A	C:A	G:G	C:T	Uncallable	T:T	A:A	C:C	G:A	G:C	G:A	T:T	T:T	G:C	C:T	C:T	C:C
P15F11S000086	[ITO201/ITO202]-6					0	0	12	0	0	100	TRUE CROSS	F1	G:C	G:A	C:T	C:T	C:C	G:A	C:A	G:T	C:T	C:A	T:T	A:A	C:C	G:A	G:C	G:A	T:T	T:T	G:C	C:T	C:T	C:C
P15F12S000094	[ITO201/ITO202]-7					0	0	9	1	8.33333	81.8182	TRUE CROSS	F1	G:C	G:A	C:T	C:T	C:C	G:A	C:A	G:T	T:T	C:A	T:T	Uncallable	C:C	G:G	G:C	G:A	T:T	?	G:C	Uncallable	C:T	C:T
P15G01S000007	[ITO201/ITO202]-8					0	0	7	1	8.33333	63.6364	TRUE CROSS	F1	G:G	G:A	C:T	C:T	C:C	A:A	A:A	G:T	T:T	C:A	T:T	G:A	C:C	G:A	G:C	G:A	T:T	T:T	Uncallable	C:C	T:T	C:T
P15G02S000015	[ITO201/ITO202]-9					0	0	12	0	0	100	TRUE CROSS	F1	G:C	G:A	C:T	C:T	C:C	G:A	C:A	G:G	C:T	C:A	T:T	A:A	C:C	G:A	G:C	G:A	T:T	T:T	G:C	C:T	C:T	C:C
P15G03S000023	[ITO201/ITO202]-10					0	0	8	0	0	66.6667	TRUE CROSS	F1	G:G	G:A	C:T	C:T	C:C	A:A	A:A	G:T	T:T	C:A	T:T	G:A	C:C	G:A	G:C	G:A	T:T	T:T	G:C	C:C	T:T	C:T
P15G04S000031	[ITO201/ITO202]-11					0	0	11	1	8.33333	100	TRUE CROSS	F1	G:C	G:A	C:T	C:T	C:C	G:A	C:A	G:T	C:T	Uncallable	T:T	A:A	C:C	G:A	G:C	G:A	T:T	T:T	G:C	C:T	C:T	C:C
P15G05S000039	[ITO201/ITO202]-12					0	0	10	2	16.6667	100	TRUE CROSS	F1	C:C	G:A	C:T	Uncallable	C:C	G:G	C:A	G:G	C:T	Uncallable	T:T	A:A	C:C	G:A	G:C	G:A	T:T	T:T	G:C	C:T	C:T	C:C
P15G06S000047	[ITO201/ITO202]-13					0	0	11	0	0	91.6667	TRUE CROSS	F1	C:C	G:A	C:T	C:T	C:C	G:A	C:A	G:G	C:T	C:A	T:T	A:A	C:C	G:A	G:C	G:A	T:T	T:T	C:C	C:T	C:T	C:C
P15G07S000055	[ITO201/ITO202]-14					0	0	12	0	0	100	TRUE CROSS	F1	G:C	G:A	C:T	C:T	C:C	G:A	C:A	G:G	C:T	C:A	T:T	A:A	C:C	G:A	G:C	G:A	T:T	T:T	G:C	C:T	C:T	C:C
P15G08S000063	[ITO201/ITO202]-15					0	0	8	0	0	66.6667	TRUE CROSS	F1	G:G	G:A	C:T	C:T	C:C	A:A	A:A	G:T	T:T	C:A	T:T	G:A	C:C	G:A	G:C	G:A	T:T	T:T	G:C	C:C	T:T	C:T
P15G09S000071	[ITO201/ITO202]-16					0	0	12	0	0	100	TRUE CROSS	F1	Uncallable	G:A	C:T	C:T	C:C	Uncallable	C:A	G:G	C:T	C:A	T:T	A:A	C:C	G:A	G:C	G:A	T:T	T:T	G:C	C:T	C:T	C:C
P15G10S000079	[ITO201/ITO202]-17					0	0	12	0	0	100	TRUE CROSS	F1	C:C	G:A	C:T	C:T	C:C	G:A	C:A	G:T	C:T	C:A	T:T	A:A	C:C	G:A	G:C	G:A	T:T	T:T	G:C	C:T	C:T	C:C
P15G11S000087	[ITO201/ITO202]-18					0	0	11	0	0	91.6667	TRUE CROSS	F1	C:C	G:A	C:T	C:T	C:C	G:A	C:A	G:G	C:T	C:A	T:T	A:A	C:C	G:A	G:C	G:A	T:T	T:T	C:C	C:T	C:T	C:C
P15G12S000095	[ITO201/ITO202]-19					0	0	12	0	0	100	TRUE CROSS	F1	G:C	G:A	C:T	C:T	C:C	G:A	C:A	G:G	C:T	C:A	T:T	A:A	C:C	G:A	G:C	G:A	T:T	T:T	G:C	C:T	C:T	C:C
P15H01S000008	[ITO201/ITO202]-20					0	0	12	0	0	100	TRUE CROSS	F1	G:C	G:A	C:T	C:T	C:C	G:A	C:A	G:G	C:T	C:A	T:T	A:A	C:C	G:A	G:C	G:A	T:T	T:T	G:C	C:T	C:T	C:C
P15H02S000016	[ITO201/ITO202]-21					0	0	11	1	8.33333	100	TRUE CROSS	F1	G:C	G:A	Uncallable	C:T	C:C	G:A	C:A	G:T	C:T	C:A	T:T	A:A	C:C	G:A	G:C	G:A	T:T	T:T	G:C	C:T	C:T	Uncallable
P15H03S000024	[ITO201/ITO202]-22					0	0	11	1	8.33333	100	TRUE CROSS	F1	G:C	G:A	C:T	C:T	C:C	G:A	C:A	G:G	C:T	Uncallable	T:T	A:A	C:C	G:A	G:C	G:A	T:T	T:T	G:C	C:T	C:T	C:C
P15H04S000032	[ITO201/ITO202]-23					0	0	11	0	0	91.6667	TRUE CROSS	F1	C:C	G:A	C:T	C:T	C:C	G:A	C:A	G:G	C:T	C:A	T:T	A:A	C:C	G:A	G:C	G:A	T:T	T:T	C:C	C:T	C:T	C:C
P15H05S000040	[ITO201/ITO202]-24					0	0	8	0	0	66.6667	TRUE CROSS	F1	G:G	G:A	C:T	C:T	C:C	A:A	A:A	G:T	T:T	C:A	T:T	G:A	C:C	G:A	G:C	G:A	T:T	T:T	G:C	C:C	T:T	C:T
P15H06S000048	[ITO201/ITO202]-25					0	0	11	1	8.33333	100	TRUE CROSS	F1	C:C	G:A	C:T	C:T	C:C	G:G	C:A	G:G	Uncallable	C:A	T:T	Uncallable	C:C	G:A	G:C	G:A	T:T	T:T	G:C	C:T	C:T	C:C
P15H07S000056	[ITO201/ITO202]-26					0	0	11	1	8.33333	100	TRUE CROSS	F1	C:C	G:A	C:T	C:T	C:C	G:G	C:A	G:G	C:T	C:A	T:T	A:A	C:C	G:A	G:C	G:A	T:T	T:T	Uncallable	C:T	C:T	C:C
P15H08S000064	[ITO201/ITO202]-27					0	0	12	0	0	100	TRUE CROSS	F1	C:C	G:A	C:T	C:T	C:C	G:G	C:A	G:G	C:T	C:A	T:T	A:A	C:C	G:A	G:C	G:A	T:T	T:T	G:C	C:T	C:T	C:C
P15H09S000072	[ITO201/ITO202]-28					0	0	12	0	0	100	TRUE CROSS	F1	C:C	G:A	C:T	C:T	C:C	G:G	C:A	G:G	C:T	C:A	T:T	A:A	C:C	G:A	G:C	G:A	T:T	T:T	G:C	C:T	C:T	C:C

## Sheet: Hybridity
Status	Value
TRUE CROSS	916
SELF	198
Undetermined: Parent not polymorphic	68
Undetermined: Missing data	9
Undetermined: Parent Heterozygous	217
TOTAL	1408

## Sheet: Efficiency
SNPs	#Parent Combination	Polymorphism Frequency	Marker Efficiency (%)
snpVU00001	103	53	51.4563
snpVU00002	103	51	49.5146
snpVU00003	103	52	50.4854
snpVU00004	103	25	24.2718
snpVU00007	103	39	37.8641
snpVU00008	103	37	35.9223
snpVU00009	103	59	57.2816
snpVU00010	103	58	56.3107
snpVU00011	103	58	56.3107
snpVU00012	103	51	49.5146
snpVU00013	103	55	53.3981
snpVU00014	103	51	49.5146
snpVU00015	103	2	1.94175
snpVU00016	103	34	33.0097
snpVU00017	103	20	19.4175
snpVU00018	103	29	28.1553
snpVU00019	103	53	51.4563
snpVU00024	103	0	0
snpVU00025	103	50	48.5437
snpVU00031	103	63	61.165
snpVU00032	103	64	62.1359
snpVU00041	103	39	37.8641
