# Supplementary material for: HybridQC: A SNP-Based Quality Control Application for Rapid Hybridity Verification in Diploid Plants
Source: Genes (Basel). 2024 Sep 26;15(10):1252. doi: 10.3390/genes15101252 (PMC11507623; doi:10.3390/genes15101252)
Supplement: Supplementary file 1 [file genes-15-01252-s001.zip › S4.HybridQC_performance_in_varying_data_sets.xlsx]

## Sheet: Sheet1
Performance of HybridQC under different samples and QA/QC SNP panel
		Analysis run time
Scenerio	Data sets	Time (mm.ss.ms)	Time (s)
1	4,831 [F1 + Parents]:202 SNPs	06.00.04	360.004
2	4,831 [F1 + Parents]:100 SNPs	03.22.56	202.056
3	3,011 [F1 + Parents]:100 SNPs	01.23.87	83.087
4	2,506 [F1 + Parents]:50 SNPs	00.35.48	35.048
5	2,503 [F1 + Parents]:100 SNPs	01.00.08	60.008
6	2,019 [F1 + Parents]:100 SNPs	00.40.32	40.032
7	2,004 [F1 + Parents]:50 SNPs	00.24.12	24.011
8	1,504 [F1 + Parents]:100 SNPs	00.24.14	24.014
9	1,504 [F1 + Parents]:50 SNPs	00.14.18	14.018
10	1,000 [F1 + Parents]:22 SNPs	00.04.83	4.083
11	501 [F1 + Parents]:22 SNPs	00.02.21	2.021
12	104 [F1 + Parents]:22 SNPs	00.00.95	0.095
