# Supplementary material for: HybridQC: A SNP-Based Quality Control Application for Rapid Hybridity Verification in Diploid Plants
Source: Genes (Basel). 2024 Sep 26;15(10):1252. doi: 10.3390/genes15101252 (PMC11507623; doi:10.3390/genes15101252)
Supplement: Supplementary file 1 [file genes-15-01252-s001.zip › S5.Sorghum_data.xlsx]

## Sheet: Sheet2
Sample ID	Sample Name	Type	snpSB00320	snpSB00324	snpSB00364	snpSB00368	snpSB00369	snpSB00387
1	IESV 240	Parent	T:T	G:G	G:G	T:T	G:G	T:T
2	F6YQ212	Parent	C:C	C:C	G:G	C:C	G:G	T:T
3	IESV 240 × F6YQ212_1	F1	T:C	C:G	G:G	C:T	G:G	T:T
4	IESV 240 × F6YQ212_18	F1	T:C	C:G	G:G	C:T	G:G	T:T
5	IESV 240 × F6YQ212_2	F1	T:C	C:G	G:G	C:T	G:G	T:T
6	IESV 240 × F6YQ212_3	F1	T:C	C:G	G:G	C:T	G:G	T:T
7	IESV 240 × F6YQ212_4	F1	T:C	C:G	G:G	C:T	G:G	T:T
8	IESV 240 × F6YQ212_5	F1	T:C	C:G	G:G	C:T	G:G	T:T
9	IESV 240 × F6YQ212_6	F1	T:C	C:G	G:G	C:T	G:G	T:T
10	IESV 240 × F6YQ212_7	F1	T:C	C:G	G:G	C:T	G:G	T:T
11	IESV 240 × F6YQ212_9	F1	T:C	C:G	G:G	C:T	G:G	T:T
12	IESV 240 × F6YQ212_10	F1	T:C	C:G	G:G	C:T	G:G	T:T
13	IESV 240 × F6YQ212_11	F1	T:C	C:G	G:G	C:T	G:G	T:T
14	IESV 240 × F6YQ212_12	F1	T:C	C:G	G:G	C:T	G:G	T:T
15	IESV 240 × F6YQ212_13	F1	T:C	C:G	G:G	C:T	G:G	T:T
16	IESV 240 × F6YQ212_14	F1	T:C	C:G	G:G	C:T	G:G	T:T
17	IESV 240 × F6YQ212_15	F1	T:C	C:G	G:G	C:T	G:G	T:T
18	IESV 240 × F6YQ212_16	F1	T:C	C:G	G:G	C:T	G:G	T:T
19	IESV 240 × F6YQ212_8	F1	T:T	G:G	G:G	T:T	G:G	T:T
20	IESV 240 × F6YQ212_17	F1	T:T	G:G	G:G	T:T	G:G	T:T
21	KARIMTAMA1	Parent	T:T	C:C	G:G	T:T	A:A	T:T
22	FRAMIDA	Parent	C:C	G:G	A:A	T:T	G:G	C:C
23	KARIMTAMA1 × FRAMIDA_1	F1	T:C	C:G	A:A	T:T	A:G	T:C
24	KARIMTAMA1 × FRAMIDA_2	F1	T:C	C:G	A:A	T:T	A:G	T:C
25	KARIMTAMA1 × FRAMIDA_3	F1	T:C	C:G	A:A	T:T	A:G	T:C
26	KARIMTAMA1 × FRAMIDA_4	F1	T:C	C:G	A:A	T:T	A:G	T:C
27	KARIMTAMA1 × FRAMIDA_5	F1	T:C	C:G	A:A	T:T	A:G	T:C
28	KARIMTAMA1 × FRAMIDA_6	F1	T:C	C:G	A:A	T:T	A:G	T:C
29	KARIMTAMA1 × FRAMIDA_7	F1	T:C	C:G	A:A	T:T	A:G	T:C
30	KARIMTAMA1 × FRAMIDA_8	F1	T:C	C:G	A:A	T:T	A:G	T:C
31	KARIMTAMA1 × FRAMIDA_12	F1	T:C	C:G	A:A	T:T	A:G	T:C
32	KARIMTAMA1 × FRAMIDA_18	F1	T:C	C:G	A:A	T:T	A:G	T:C
33	KARIMTAMA1 × FRAMIDA_19	F1	T:C	C:G	A:A	T:T	A:G	T:C
34	KARIMTAMA1 × FRAMIDA_17	F1	T:C	C:G	A:A	T:T	Uncallable	T:C
35	KARIMTAMA1 × FRAMIDA_9	F1	T:T	C:C	A:A	T:T	A:A	T:T
36	KARIMTAMA1 × FRAMIDA_10	F1	T:T	C:C	A:A	T:T	A:A	T:T
37	KARIMTAMA1 × FRAMIDA_11	F1	T:T	C:C	A:A	T:T	A:A	T:T
38	KARIMTAMA1 × FRAMIDA_13	F1	T:T	C:C	A:A	T:T	A:A	T:T
39	KARIMTAMA1 × FRAMIDA_14	F1	T:T	C:C	A:A	T:T	A:A	T:T
40	KARIMTAMA1 × FRAMIDA_15	F1	T:T	C:C	A:A	T:T	A:A	T:T
41	KARIMTAMA1 × FRAMIDA_16	F1	T:T	C:C	A:A	T:T	A:A	T:T
42	KARIMTAMA1 × FRAMIDA_20	F1	T:T	C:C	A:A	T:T	A:A	T:T
43	KARIMTAMA1 × FRAMIDA_21	F1	T:T	C:C	A:A	T:T	A:A	T:T
