# Supplementary material for: HybridQC: A SNP-Based Quality Control Application for Rapid Hybridity Verification in Diploid Plants
Source: Genes (Basel). 2024 Sep 26;15(10):1252. doi: 10.3390/genes15101252 (PMC11507623; doi:10.3390/genes15101252)
Supplement: Supplementary file 1 [file genes-15-01252-s001.zip › S6.Maize_data.xlsx]

## Sheet: Sheet1
Sample ID	Subject ID:	Type	ae1_7	PHM5181_10	PZA01216_1	PZA01885_2	PZA01919_2	PZA02090_1	PZA02779_1	PZA03135_1	PZA03363_1	PZB01658_1
1	KS23-6	Parent	A:A	C:C	G:G	G:G	C:C	T:T	A:A	A:A	A:A	T:T
2	IITATZI1653	Parent	G:G	T:T	A:A	A:A	G:G	A:A	G:G	C:C	G:G	A:A
3	SCH-1	F1	G:A	T:C	G:A	G:A	G:C	T:A	G:A	C:A	G:A	T:A
4	SCH-2	F1	G:A	T:C	G:A	G:A	G:C	T:A	G:A	C:A	G:A	T:A
5	SCH-3	F1	G:A	T:C	G:A	G:A	G:C	T:A	G:A	C:A	G:A	T:A
6	SCH-4	F1	G:A	T:C	A:A	G:A	G:G	T:A	G:A	C:C	G:A	A:A
7	SCH-5	F1	G:A	T:C	G:A	G:A	G:C	T:A	G:A	C:A	G:A	T:A
8	SCH-6	F1	G:A	T:C	G:A	G:A	G:C	T:A	G:A	C:A	G:A	T:A
9	SCH-7	F1	G:A	T:C	G:A	G:A	G:C	T:A	G:A	C:A	G:A	T:A
10	SCH-8	F1	G:A	T:C	G:A	G:A	G:C	T:A	G:A	C:A	G:A	T:A
11	SCH-9	F1	G:A	T:C	G:A	G:A	G:C	T:A	G:A	C:A	G:A	T:A
12	SCH-10	F1	G:A	T:C	G:A	G:A	G:C	T:A	G:A	C:A	G:A	T:A
13	SCH-11	F1	G:A	T:C	G:A	G:A	G:C	T:A	G:A	C:A	G:A	T:A
14	SCH-12	F1	G:A	T:C	G:A	G:A	G:C	T:A	G:A	C:A	G:A	T:A
15	KS23-3	Parent	A:A	C:C	G:G	C:C	C:C	A:A	A:A	A:A	T:T	A:A
16	IITATZI1667	Parent	G:G	A:A	A:A	G:G	T:T	G:G	C:C	G:G	A:A	G:G
17	SCH-1	F1	G:A	C:A	G:A	G:C	T:C	G:A	C:A	G:A	T:A	G:A
18	SCH-2	F1	G:A	C:A	G:A	G:C	T:C	G:A	C:A	G:A	T:A	G:A
19	SCH-3	F1	G:A	C:A	G:A	G:C	T:C	G:A	C:A	G:A	T:A	G:A
20	SCH-4	F1	G:A	C:A	G:A	G:C	T:C	G:A	C:A	G:A	T:A	G:A
21	SCH-5	F1	G:A	C:A	G:A	G:C	T:C	G:A	C:A	G:A	T:A	G:A
22	SCH-6	F1	G:A	C:A	G:A	G:C	T:C	G:A	C:A	G:A	T:A	G:A
23	SCH-7	F1	G:A	C:A	G:A	G:C	T:C	G:A	C:A	G:A	T:A	G:A
24	SCH-8	F1	G:A	C:A	G:A	G:C	T:C	G:A	C:A	G:A	T:A	G:A
25	SCH-9	F1	G:A	C:A	G:A	G:C	T:C	G:A	C:A	G:A	T:A	G:A
26	SCH-10	F1	G:A	C:A	G:A	G:C	T:C	G:A	C:A	G:A	T:A	G:A
27	SCH-11	F1	G:A	C:A	G:A	G:C	T:C	G:A	C:A	G:A	T:A	G:A
28	SCH-12	F1	G:A	C:A	G:A	G:C	T:C	G:A	C:A	G:A	T:A	G:A
29	KS23-5	Parent	C:A	G:G	C:C	A:A	C:C	A:A	A:A	A:A	T:T	A:A
30	IITATZI1667	Parent	A:A	A:A	G:G	G:G	T:T	G:G	C:C	G:G	A:A	G:G
31	SCH-1	F1	A:A	G:A	G:C	G:A	T:C	G:A	C:A	G:A	T:A	G:A
32	SCH-2	F1	A:A	G:A	G:C	G:A	T:C	G:A	C:A	G:A	T:A	G:A
33	SCH-3	F1	C:A	G:A	G:C	G:A	T:C	G:A	C:A	G:A	T:A	G:A
34	SCH-4	F1	C:A	G:A	G:C	G:A	T:C	G:A	C:A	G:A	T:A	G:A
35	SCH-5	F1	C:A	G:A	G:C	G:A	T:C	G:A	C:A	G:A	T:A	G:A
36	SCH-6	F1	A:A	G:A	G:C	G:A	T:C	G:A	C:A	G:A	T:A	G:A
37	SCH-7	F1	C:A	G:A	G:C	G:A	T:C	G:A	C:A	G:A	T:A	G:A
38	SCH-8	F1	C:A	G:A	G:C	G:A	T:C	G:A	C:A	G:A	T:A	G:A
39	SCH-9	F1	A:A	G:A	G:C	G:A	T:C	G:A	C:A	G:A	T:A	G:A
40	SCH-10	F1	C:A	G:A	G:C	G:A	T:C	G:A	C:A	G:A	T:A	G:A
41	SCH-11	F1	C:A	G:A	G:C	G:A	T:C	G:A	C:A	G:A	T:A	G:A
42	SCH-12	F1	C:A	G:A	G:C	G:A	T:C	G:A	C:A	G:A	T:A	G:A
43	KS23-3	Parent	A:A	G:G	G:G	C:C	C:C	A:A	A:A	A:A	T:T	A:A
44	IITATZI1653	Parent	G:G	G:G	A:A	G:G	T:T	G:G	C:C	G:G	A:A	G:G
45	SCH-1	F1	G:A	G:G	G:A	G:C	T:C	G:A	C:A	G:A	T:A	G:A
46	SCH-2	F1	G:A	G:G	G:A	G:C	T:C	G:A	C:A	G:A	T:A	G:A
47	SCH-3	F1	G:A	G:G	G:A	G:C	T:C	G:A	C:A	G:A	T:A	G:A
48	SCH-4	F1	G:A	G:G	G:A	G:C	T:C	G:A	C:A	G:A	T:A	G:A
49	SCH-5	F1	G:A	G:G	G:A	G:C	T:C	G:A	C:A	G:A	T:A	G:A
50	SCH-6	F1	G:A	G:G	G:A	G:C	T:C	G:A	C:A	G:A	T:A	G:A
51	SCH-7	F1	G:A	G:G	G:A	G:C	T:C	G:A	C:A	G:A	T:A	G:A
52	SCH-8	F1	G:A	G:G	G:A	G:C	T:C	G:A	C:A	G:A	T:A	G:A
53	SCH-9	F1	G:A	G:G	G:A	G:C	T:C	G:A	C:A	G:A	T:A	G:A
54	SCH-10	F1	G:A	G:G	G:A	G:C	T:C	G:A	C:A	G:A	T:A	G:A
55	SCH-11	F1	G:A	G:G	G:A	G:C	T:C	G:A	C:A	G:A	T:A	G:A
56	SCH-12	F1	G:A	G:G	G:A	G:C	T:C	G:A	C:A	G:A	T:A	G:A
57	KS23-5	Parent	C:A	G:G	C:C	A:A	C:C	A:A	A:A	A:A	T:T	A:A
58	IITATZI1653	Parent	C:C	A:A	G:G	G:G	T:T	G:G	C:C	G:G	A:A	G:G
59	SCH-1	F1	C:A	G:A	G:C	G:A	T:C	G:A	C:A	G:A	T:A	G:A
60	SCH-2	F1	C:C	G:A	G:C	G:A	T:C	G:A	C:A	G:A	T:A	G:A
61	SCH-3	F1	C:A	G:A	G:C	G:A	T:C	G:A	C:A	G:A	T:A	G:A
62	SCH-4	F1	C:C	G:A	G:C	G:A	T:C	G:A	C:A	G:A	T:A	G:A
63	SCH-5	F1	C:A	G:A	G:C	G:A	T:C	G:A	C:A	G:A	T:A	G:A
64	SCH-6	F1	C:A	G:A	G:C	G:A	T:C	G:A	C:A	G:A	T:A	G:A
65	SCH-7	F1	C:C	G:A	G:C	G:A	T:C	G:A	C:A	G:A	T:A	G:A
66	SCH-8	F1	C:C	G:A	G:C	G:A	T:C	G:A	C:A	G:A	T:A	G:A
67	SCH-9	F1	C:C	G:A	G:C	G:A	T:C	G:A	C:A	G:A	T:A	G:A
68	SCH-10	F1	C:C	G:A	G:C	G:A	T:C	G:A	C:A	G:A	T:A	G:A
69	SCH-11	F1	C:C	G:A	G:C	G:A	T:C	G:A	C:A	G:A	T:A	G:A
70	SCH-12	F1	C:A	G:A	G:C	G:A	T:C	G:A	C:A	G:A	T:A	G:A
