# Supplementary material for: HybridQC: A SNP-Based Quality Control Application for Rapid Hybridity Verification in Diploid Plants
Source: Genes (Basel). 2024 Sep 26;15(10):1252. doi: 10.3390/genes15101252 (PMC11507623; doi:10.3390/genes15101252)
Supplement: Supplementary file 1 [file genes-15-01252-s001.zip › S7.Sorghum_HybridQC_Results.xlsx]

## Sheet: Results
Sample ID	Sample Name	#polymorphic	%polymorphic	#parentHet	%parentHet	#NonParentAllele	%NonParentAllele	#true	#missing	%missing	%hybridity	Status	Type	snpSB00320	snpSB00324	snpSB00364	snpSB00368	snpSB00369	snpSB00387
1	IESV 240	3	50	0	0				0	0			Parent	T:T	G:G	G:G	T:T	G:G	T:T
2	F6YQ212	3	50	0	0				0	0			Parent	C:C	C:C	G:G	C:C	G:G	T:T
3	IESV 240 × F6YQ212_1					0	0	3	0	0	100	TRUE CROSS	F1	T:C	C:G	G:G	C:T	G:G	T:T
4	IESV 240 × F6YQ212_18					0	0	3	0	0	100	TRUE CROSS	F1	T:C	C:G	G:G	C:T	G:G	T:T
5	IESV 240 × F6YQ212_2					0	0	3	0	0	100	TRUE CROSS	F1	T:C	C:G	G:G	C:T	G:G	T:T
6	IESV 240 × F6YQ212_3					0	0	3	0	0	100	TRUE CROSS	F1	T:C	C:G	G:G	C:T	G:G	T:T
7	IESV 240 × F6YQ212_4					0	0	3	0	0	100	TRUE CROSS	F1	T:C	C:G	G:G	C:T	G:G	T:T
8	IESV 240 × F6YQ212_5					0	0	3	0	0	100	TRUE CROSS	F1	T:C	C:G	G:G	C:T	G:G	T:T
9	IESV 240 × F6YQ212_6					0	0	3	0	0	100	TRUE CROSS	F1	T:C	C:G	G:G	C:T	G:G	T:T
10	IESV 240 × F6YQ212_7					0	0	3	0	0	100	TRUE CROSS	F1	T:C	C:G	G:G	C:T	G:G	T:T
11	IESV 240 × F6YQ212_9					0	0	3	0	0	100	TRUE CROSS	F1	T:C	C:G	G:G	C:T	G:G	T:T
12	IESV 240 × F6YQ212_10					0	0	3	0	0	100	TRUE CROSS	F1	T:C	C:G	G:G	C:T	G:G	T:T
13	IESV 240 × F6YQ212_11					0	0	3	0	0	100	TRUE CROSS	F1	T:C	C:G	G:G	C:T	G:G	T:T
14	IESV 240 × F6YQ212_12					0	0	3	0	0	100	TRUE CROSS	F1	T:C	C:G	G:G	C:T	G:G	T:T
15	IESV 240 × F6YQ212_13					0	0	3	0	0	100	TRUE CROSS	F1	T:C	C:G	G:G	C:T	G:G	T:T
16	IESV 240 × F6YQ212_14					0	0	3	0	0	100	TRUE CROSS	F1	T:C	C:G	G:G	C:T	G:G	T:T
17	IESV 240 × F6YQ212_15					0	0	3	0	0	100	TRUE CROSS	F1	T:C	C:G	G:G	C:T	G:G	T:T
18	IESV 240 × F6YQ212_16					0	0	3	0	0	100	TRUE CROSS	F1	T:C	C:G	G:G	C:T	G:G	T:T
19	IESV 240 × F6YQ212_8					0	0	0	0	0	0	SELF	F1	T:T	G:G	G:G	T:T	G:G	T:T
20	IESV 240 × F6YQ212_17					0	0	0	0	0	0	SELF	F1	T:T	G:G	G:G	T:T	G:G	T:T
21	KARIMTAMA1	5	83.3333	0	0				0	0			Parent	T:T	C:C	G:G	T:T	A:A	T:T
22	FRAMIDA	5	83.3333	0	0				0	0			Parent	C:C	G:G	A:A	T:T	G:G	C:C
23	KARIMTAMA1 × FRAMIDA_1					0	0	4	0	0	80	TRUE CROSS	F1	T:C	C:G	A:A	T:T	A:G	T:C
24	KARIMTAMA1 × FRAMIDA_2					0	0	4	0	0	80	TRUE CROSS	F1	T:C	C:G	A:A	T:T	A:G	T:C
25	KARIMTAMA1 × FRAMIDA_3					0	0	4	0	0	80	TRUE CROSS	F1	T:C	C:G	A:A	T:T	A:G	T:C
26	KARIMTAMA1 × FRAMIDA_4					0	0	4	0	0	80	TRUE CROSS	F1	T:C	C:G	A:A	T:T	A:G	T:C
27	KARIMTAMA1 × FRAMIDA_5					0	0	4	0	0	80	TRUE CROSS	F1	T:C	C:G	A:A	T:T	A:G	T:C
28	KARIMTAMA1 × FRAMIDA_6					0	0	4	0	0	80	TRUE CROSS	F1	T:C	C:G	A:A	T:T	A:G	T:C
29	KARIMTAMA1 × FRAMIDA_7					0	0	4	0	0	80	TRUE CROSS	F1	T:C	C:G	A:A	T:T	A:G	T:C
30	KARIMTAMA1 × FRAMIDA_8					0	0	4	0	0	80	TRUE CROSS	F1	T:C	C:G	A:A	T:T	A:G	T:C
31	KARIMTAMA1 × FRAMIDA_12					0	0	4	0	0	80	TRUE CROSS	F1	T:C	C:G	A:A	T:T	A:G	T:C
32	KARIMTAMA1 × FRAMIDA_18					0	0	4	0	0	80	TRUE CROSS	F1	T:C	C:G	A:A	T:T	A:G	T:C
33	KARIMTAMA1 × FRAMIDA_19					0	0	4	0	0	80	TRUE CROSS	F1	T:C	C:G	A:A	T:T	A:G	T:C
34	KARIMTAMA1 × FRAMIDA_17					0	0	3	1	20	NA	Undetermine: missing data	F1	T:C	C:G	A:A	T:T	Uncallable	T:C
35	KARIMTAMA1 × FRAMIDA_9					0	0	0	0	0	0	SELF	F1	T:T	C:C	A:A	T:T	A:A	T:T
36	KARIMTAMA1 × FRAMIDA_10					0	0	0	0	0	0	SELF	F1	T:T	C:C	A:A	T:T	A:A	T:T
37	KARIMTAMA1 × FRAMIDA_11					0	0	0	0	0	0	SELF	F1	T:T	C:C	A:A	T:T	A:A	T:T
38	KARIMTAMA1 × FRAMIDA_13					0	0	0	0	0	0	SELF	F1	T:T	C:C	A:A	T:T	A:A	T:T
39	KARIMTAMA1 × FRAMIDA_14					0	0	0	0	0	0	SELF	F1	T:T	C:C	A:A	T:T	A:A	T:T
40	KARIMTAMA1 × FRAMIDA_15					0	0	0	0	0	0	SELF	F1	T:T	C:C	A:A	T:T	A:A	T:T
41	KARIMTAMA1 × FRAMIDA_16					0	0	0	0	0	0	SELF	F1	T:T	C:C	A:A	T:T	A:A	T:T
42	KARIMTAMA1 × FRAMIDA_20					0	0	0	0	0	0	SELF	F1	T:T	C:C	A:A	T:T	A:A	T:T
43	KARIMTAMA1 × FRAMIDA_21					0	0	0	0	0	0	SELF	F1	T:T	C:C	A:A	T:T	A:A	T:T

## Sheet: Hybridity
Status	Value
TRUE CROSS	27
SELF	11
Undetermined: Parent not polymorphic	0
Undetermined: Missing data	1
Undetermined: Parent Heterozygous	0
TOTAL	39

## Sheet: Efficiency
SNPs	#Parent Combination	Polymorphism Frequency	Marker Efficiency (%)
snpSB00320	2	2	100
snpSB00324	2	2	100
snpSB00364	2	1	50
snpSB00368	2	1	50
snpSB00369	2	1	50
snpSB00387	2	1	50
